# Supplementary material for: Comparison of RNA- or LNA-hybrid oligonucleotides in template-switching reactions for high-speed sequencing library preparation
Source: BMC Genomics. 2013 Sep 30;14:665. doi: 10.1186/1471-2164-14-665 (PMC3853366; doi:10.1186/1471-2164-14-665)
Supplement: Additional file 1: Table S1 — Details on the libraries made from Rat muscle and Human HeLa RNA. All numbers are tag counts, except in the “unique genes” columns, which gives the number of unique genes detected, either with the whole library, or with a random sub-sample with 30,000 mapped tags per replicate. [file 1471-2164-14-665-S1.xls]

## Sheet: Sheet1
RNA	Index	Barcode	TS oligo	T°	extracted	tagdust	% ex	rdna	% ex	mapped	% ex	exon	%map	intron	%map	promoter	%map	unknown	%map	antisense	%map	unique genes	(using 30,000 tags)	using 30,000 tags; artefacts removed
Rat muscle		CACTGA	R3	40	776221	13723	1.76792	164315	21.1686	554953	71.4942	70550	12.7128	30061	5.41686	162942	29.3614	285928	51.5229	5472	0.986029	9659	2775	2984
Rat muscle		GCTCTC	R3	40	351372	2625	0.747071	81133	23.0903	247757	70.5113	34804	14.0476	14635	5.907	65770	26.5462	130354	52.6136	2194	0.885545	7635	2837	2998
Rat muscle		TCGCGT	R3	40	186395	1596	0.856246	37123	19.9163	134712	72.2723	16950	12.5824	7273	5.39893	37234	27.6397	72075	53.503	1180	0.875943	6042	2767	2844
Rat muscle		ATCATA	L3	40	100226	1312	1.30904	15157	15.1228	77269	77.0948	15671	20.2811	11863	15.3529	8169	10.5722	39831	51.5485	1735	2.2454	3953	2545	2782
Rat muscle		CGATGA	L3	40	89915	1293	1.43802	11546	12.841	71155	79.1359	22075	31.0238	10850	15.2484	6114	8.59251	30653	43.0792	1463	2.05607	3894	2691	2725
Rat muscle		TATAGC	L3	40	61455	296	0.481653	9110	14.8239	47880	77.9107	10037	20.9628	7573	15.8166	5269	11.0046	23993	50.1107	1008	2.10526	3114	2494	2608
Rat muscle		AGTAGC	L2	40	111856	1786	1.5967	18345	16.4006	86627	77.4451	14192	16.3829	7817	9.02375	4114	4.7491	58395	67.4097	2109	2.43458	4213	2418	N.A.
Rat muscle		GCTGCA	L2	40	42939	680	1.58364	8197	19.0899	30810	71.753	8113	26.3324	4015	13.0315	1487	4.82636	16116	52.3077	1079	3.50211	2874	2833	N.A.
Rat muscle		TCGAGC	L2	40	55763	671	1.20331	11793	21.1484	40054	71.829	9660	24.1174	4307	10.753	2907	7.2577	22188	55.3952	992	2.47666	3334	2815	N.A.
Rat muscle		ACAGAT	L1	40	479148	8646	1.80445	163543	34.132	286577	59.8097	45616	15.9175	22318	7.78778	13217	4.61202	193974	67.6865	11452	3.99613	7764	2521	N.A.
Rat muscle		CTGACG	L1	40	48278	721	1.49343	7689	15.9265	37824	78.3462	6301	16.6587	3347	8.84888	1446	3.82297	25518	67.4651	1212	3.20431	2945	2559	N.A.
Rat muscle		GAGTGA	L1	40	37851	531	1.40287	5150	13.606	30584	80.801	3581	11.7087	1958	6.40204	1078	3.52472	22847	74.7025	1120	3.66205	2074	2051	N.A.
Rat muscle		ATCGTG	D3	40	333255	3691	1.10756	51966	15.5935	267077	80.1419	19843	7.42969	10366	3.88128	6232	2.33341	218355	81.7573	12281	4.5983	5356	1407	3280
Rat muscle		CACGAT	D3	40	340917	3927	1.15189	72464	21.2556	253802	74.4469	23845	9.39512	11752	4.63038	7483	2.94836	202698	79.8646	8024	3.16152	5982	1773	3534
Rat muscle		GTATAC	D3	40	148290	2432	1.64003	25765	17.3747	115016	77.5615	8418	7.31898	5041	4.38287	1944	1.6902	94980	82.5798	4633	4.02814	3455	1462	3025
RNA	Index	Barcode	TS oligo	T°	extracted	tagdust	% ex	rdna	% ex	mapped	% ex	exon	%map	intron	%map	promoter	%map	unknown	%map
HeLa	ATCACG	ATCGTG	D3	37	5145	363	7.05539	189	3.67347	4305	83.6735	179	4.15796	867	20.1394	217	5.04065	3042	70.662
HeLa	ATCACG	CACGAT	D3	37	3559	254	7.13684	118	3.31554	3005	84.4338	134	4.45923	610	20.2995	276	9.18469	1985	66.0566
HeLa	ATCACG	GTATAC	D3	37	3902	404	10.3537	88	2.25525	3162	81.0354	73	2.30867	475	15.0221	155	4.90196	2459	77.7672
HeLa	CGATGT	ATCGTG	D3	42	12131	1037	8.54835	744	6.13305	9680	79.7956	265	2.7376	1396	14.4215	682	7.04545	7337	75.7955
HeLa	CGATGT	CACGAT	D3	42	7777	646	8.30654	423	5.43912	6470	83.194	187	2.89026	865	13.3694	535	8.26893	4883	75.4714
HeLa	CGATGT	GTATAC	D3	42	6822	901	13.2073	359	5.26239	5076	74.4063	150	2.95508	655	12.9039	331	6.52088	3940	77.6202
HeLa	TTAGGC	ATCGTG	D3	47	12783	3040	23.7816	1347	10.5374	7234	56.5908	297	4.10561	779	10.7686	1726	23.8596	4432	61.2662
HeLa	TTAGGC	CACGAT	D3	47	7474	2185	29.2347	843	11.2791	3772	50.4683	159	4.21527	436	11.5589	728	19.3001	2449	64.9258
HeLa	TTAGGC	GTATAC	D3	47	8665	3021	34.8644	538	6.20889	3954	45.6319	132	3.33839	331	8.37127	674	17.046	2817	71.2443
HeLa	TGACCA	ATCGTG	D3	52	20345	5169	25.4067	420	2.06439	13019	63.9912	235	1.80505	1372	10.5384	4723	36.2777	6689	51.3788
HeLa	TGACCA	CACGAT	D3	52	10350	3372	32.5797	365	3.52657	5714	55.2077	144	2.52013	681	11.9181	1249	21.8586	3640	63.7032
HeLa	TGACCA	GTATAC	D3	52	13859	5117	36.9219	156	1.12562	6898	49.7727	168	2.43549	534	7.74137	1423	20.6292	4773	69.194
HeLa	ACAGTG	ATCGTG	D3	57	23016	8927	38.7861	301	1.30779	11546	50.1651	356	3.08332	710	6.14932	4842	41.9366	5638	48.8308
HeLa	ACAGTG	CACGAT	D3	57	11449	5340	46.6416	495	4.32352	4605	40.2219	218	4.73398	329	7.14441	643	13.9631	3415	74.1585
HeLa	ACAGTG	GTATAC	D3	57	12996	5710	43.9366	117	0.900277	5559	42.7747	128	2.30257	336	6.04425	451	8.11297	4644	83.5402
HeLa	ATCACG	ATCATA	L3	37	7223	2098	29.0461	269	3.72421	3906	54.0773	734	18.7916	736	18.8428	621	15.8986	1815	46.467
HeLa	ATCACG	CGATGA	L3	37	5155	845	16.3919	161	3.12318	3461	67.1387	1062	30.6848	1089	31.4649	160	4.62294	1150	33.2274
HeLa	ATCACG	TATAGC	L3	37	1645	262	15.9271	82	4.9848	992	60.304	266	26.8145	225	22.6815	76	7.66129	425	42.8427
HeLa	CGATGT	ATCATA	L3	42	5872	1356	23.0926	787	13.4026	3163	53.8658	587	18.5583	572	18.0841	454	14.3535	1550	49.0041
HeLa	CGATGT	CGATGA	L3	42	4904	721	14.7023	384	7.83034	3340	68.1077	904	27.0659	1006	30.1198	161	4.82036	1269	37.994
HeLa	CGATGT	TATAGC	L3	42	2060	219	10.6311	262	12.7184	1361	66.068	351	25.7899	327	24.0265	96	7.05364	587	43.1301
HeLa	TTAGGC	ATCATA	L3	47	8450	1870	22.1302	3343	39.5621	2392	28.3077	435	18.1856	444	18.5619	175	7.31605	1338	55.9365
HeLa	TTAGGC	CGATGA	L3	47	6410	795	12.4025	1630	25.429	3454	53.8846	836	24.2038	846	24.4933	173	5.00869	1599	46.2942
HeLa	TTAGGC	TATAGC	L3	47	3571	320	8.96108	1345	37.6645	1518	42.5091	385	25.3623	326	21.4756	103	6.78524	704	46.3768
HeLa	TGACCA	ATCATA	L3	52	16413	6653	40.5349	4185	25.4981	3241	19.7465	362	11.1694	555	17.1243	184	5.67726	2140	66.029
HeLa	TGACCA	CGATGA	L3	52	9134	3301	36.1397	2090	22.8815	2792	30.5671	542	19.4126	698	25	195	6.98424	1357	48.6032
HeLa	TGACCA	TATAGC	L3	52	7758	1272	16.396	3204	41.2993	2037	26.2568	282	13.8439	372	18.2622	107	5.25282	1276	62.6411
HeLa	ACAGTG	ATCATA	L3	57	15682	6437	41.0471	716	4.56574	5459	34.8106	293	5.36728	473	8.66459	307	5.62374	4386	80.3444
HeLa	ACAGTG	CGATGA	L3	57	6486	2751	42.4144	277	4.27074	2812	43.3549	290	10.3129	535	19.0256	236	8.3926	1751	62.2688
HeLa	ACAGTG	TATAGC	L3	57	5030	1877	37.3161	151	3.00199	2043	40.6163	59	2.88791	205	10.0343	223	10.9153	1556	76.1625
HeLa	ATCACG	CACTGA	R3	37	630	232	36.8254	142	22.5397	198	31.4286	43	21.7172	26	13.1313	70	35.3535	59	29.798
HeLa	ATCACG	GCTCTC	R3	37	3526	113	3.20476	781	22.1497	2211	62.7056	408	18.4532	234	10.5834	1048	47.3994	521	23.564
HeLa	ATCACG	TCGCGT	R3	37	2418	301	12.4483	483	19.9752	1394	57.651	210	15.0646	123	8.82353	755	54.1607	306	21.9512
HeLa	CGATGT	CACTGA	R3	42	555	292	52.6126	65	11.7117	144	25.9459	35	24.3056	27	18.75	43	29.8611	39	27.0833
HeLa	CGATGT	GCTCTC	R3	42	3222	110	3.41403	876	27.1881	1823	56.5798	289	15.853	207	11.3549	914	50.1371	413	22.655
HeLa	CGATGT	TCGCGT	R3	42	1799	315	17.5097	415	23.0684	879	48.8605	108	12.2867	82	9.32878	491	55.8589	198	22.5256
HeLa	TTAGGC	CACTGA	R3	47	3498	1429	40.8519	787	22.4986	1018	29.1023	182	17.8782	127	12.4754	391	38.4086	318	31.2377
HeLa	TTAGGC	GCTCTC	R3	47	6363	227	3.5675	2588	40.6726	2988	46.959	465	15.5622	328	10.9772	1500	50.2008	695	23.2597
HeLa	TTAGGC	TCGCGT	R3	47	4030	1070	26.5509	1075	26.6749	1502	37.2705	197	13.1158	155	10.3196	772	51.3981	378	25.1664
HeLa	TGACCA	CACTGA	R3	52	30732	17877	58.1706	1535	4.99479	2265	7.37017	399	17.6159	218	9.62472	576	25.4305	1072	47.3289
HeLa	TGACCA	GCTCTC	R3	52	6422	2207	34.3662	1692	26.3469	1471	22.9056	213	14.4799	160	10.877	339	23.0455	759	51.5976
HeLa	TGACCA	TCGCGT	R3	52	11955	6215	51.9866	697	5.8302	989	8.27269	175	17.6946	100	10.1112	246	24.8736	468	47.3205
HeLa	ACAGTG	CACTGA	R3	57	51013	31857	62.4488	2024	3.96762	2907	5.69855	448	15.4111	326	11.2143	448	15.4111	1685	57.9635
HeLa	ACAGTG	GCTCTC	R3	57	7363	3132	42.537	792	10.7565	2009	27.2851	281	13.9871	168	8.36237	228	11.3489	1332	66.3016
HeLa	ACAGTG	TCGCGT	R3	57	22799	12425	54.498	1125	4.93443	1536	6.73714	228	14.8438	178	11.5885	254	16.5365	876	57.0312
