# Supplementary material for: Comparison of RNA- or LNA-hybrid oligonucleotides in template-switching reactions for high-speed sequencing library preparation
Source: BMC Genomics. 2013 Sep 30;14:665. doi: 10.1186/1471-2164-14-665 (PMC3853366; doi:10.1186/1471-2164-14-665)
Supplement: Additional file 3 — Scripts and programs to reproduce the digital expression comparison between the R3, L3 and D3 libraries. The HTML file is for display and the Rmd file is its source. [file 1471-2164-14-665-S3.xlsx]

## Sheet: Counts, fold changes and FDRs
	ddd_1	ddd_2	ddd_3	ddl_1	ddl_2	ddl_3	dll_1	dll_2	dll_3	lll_1	lll_2	lll_3	rrr_1	rrr_2	rrr_3	ddd_1_nw_2	ddd_2_nw_2	ddd_3_nw_2	ddl_1_nw_2	ddl_2_nw_2	ddl_3_nw_2	dll_1_nw_2	dll_2_nw_2	dll_3_nw_2	lll_1_nw_2	lll_2_nw_2	lll_3_nw_2	rrr_1_nw_2	rrr_2_nw_2	rrr_3_nw_2	LR.logFC	LR.FDR	RD.logFC	RD.FDR	DL.logFC	DL.FDR	symbol	rmsk
chr1:184484-184485+	1	0	0	0	0	0	0	0	0	0	0	0	0	0	0	0	0	0	0	0	0	0	0	0	0	0	0	0	0	0	NA	NA	NA	NA	NA	NA	0	0
chr1:384343-384344+	0	0	0	1	0	0	0	0	0	0	0	0	0	0	0	0	0	0	1	0	0	0	0	0	0	0	0	0	0	0	NA	NA	NA	NA	NA	NA	0	(TTAGGG)n
chr1:384388-384396+	4	6	1	2	0	0	0	0	0	0	0	0	0	0	0	2	3	0	1	0	0	0	0	0	0	0	0	0	0	0	NA	NA	4.18705	1	-3.69311	1	0	(TTAGGG)n
chr1:410953-410954+	0	0	0	0	0	0	0	0	0	0	0	0	0	1	0	0	0	0	0	0	0	0	0	0	0	0	0	0	1	0	1.7077	1	-1.64606	1	NA	NA	0	0
chr1:421844-421845+	0	0	0	1	0	0	0	0	0	0	0	0	0	0	0	0	0	0	0	0	0	0	0	0	0	0	0	0	0	0	NA	NA	NA	NA	NA	NA	0	0
chr1:435339-435340+	0	1	0	0	0	0	0	0	0	0	0	0	0	0	0	0	1	0	0	0	0	0	0	0	0	0	0	0	0	0	NA	NA	2.19118	1	-1.84736	1	0	0
chr1:1046691-1046692+	0	1	0	0	0	0	0	0	0	0	0	0	0	0	0	0	0	0	0	0	0	0	0	0	0	0	0	0	0	0	NA	NA	NA	NA	NA	NA	0	0
chr1:1081860-1081861+	0	0	0	0	0	0	0	0	0	0	0	1	0	0	0	0	0	0	0	0	0	0	0	0	0	0	1	0	0	0	-2.20267	1	NA	NA	1.95959	1	0	RNHAL1
chr1:1170183-1170184+	0	0	0	0	1	0	0	0	1	0	0	0	0	0	0	0	0	0	0	0	0	0	0	0	0	0	0	0	0	0	NA	NA	NA	NA	NA	NA	0	RNHAL1
chr1:1200950-1200951+	1	0	0	0	0	0	0	0	0	0	0	0	0	0	0	0	0	0	0	0	0	0	0	0	0	0	0	0	0	0	NA	NA	NA	NA	NA	NA	0	RNHAL1
chr1:1379154-1379155+	0	1	0	0	0	0	0	0	0	0	0	0	0	0	0	0	1	0	0	0	0	0	0	0	0	0	0	0	0	0	NA	NA	2.19118	1	-1.84736	1	0	Lx2B
chr1:1383625-1383626+	0	0	0	0	0	0	1	0	0	0	0	0	0	0	0	0	0	0	0	0	0	1	0	0	0	0	0	0	0	0	NA	NA	NA	NA	NA	NA	0	0
chr1:1398262-1398263+	1	0	0	0	0	0	0	0	0	0	0	0	0	0	0	1	0	0	0	0	0	0	0	0	0	0	0	0	0	0	NA	NA	2.19085	1	-1.84862	1	0	0
chr1:1404137-1404138+	0	0	0	0	0	0	0	0	0	0	0	1	0	0	0	0	0	0	0	0	0	0	0	0	0	0	1	0	0	0	-2.20267	1	NA	NA	1.95959	1	0	0
chr1:1405223-1405224+	0	1	0	0	0	0	0	0	0	3	0	0	0	0	0	0	0	0	0	0	0	0	0	0	0	0	0	0	0	0	NA	NA	NA	NA	NA	NA	0	0
chr1:1420098-1420099+	0	1	0	0	0	0	0	0	0	0	0	0	0	0	0	0	1	0	0	0	0	0	0	0	0	0	0	0	0	0	NA	NA	2.19118	1	-1.84736	1	0	0
chr1:1480925-1480926+	0	0	0	1	0	0	0	0	0	0	0	0	0	0	0	0	0	0	1	0	0	0	0	0	0	0	0	0	0	0	NA	NA	NA	NA	NA	NA	0	0
chr1:1690705-1690707+	0	0	0	1	0	0	0	1	0	0	0	0	0	0	0	0	0	0	0	0	0	0	0	0	0	0	0	0	0	0	NA	NA	NA	NA	NA	NA	0	RNLTR15A
chr1:1819048-1819049+	0	0	0	0	0	0	0	0	0	1	0	0	0	0	0	0	0	0	0	0	0	0	0	0	1	0	0	0	0	0	-2.06521	1	NA	NA	1.90116	1	0	0
chr1:1969635-1969636+	0	0	0	0	0	0	0	0	0	0	0	0	0	0	1	0	0	0	0	0	0	0	0	0	0	0	0	0	0	1	2.09206	1	-1.96385	1	NA	NA	0	0
chr1:2025666-2025667+	0	0	0	0	0	0	0	0	0	0	0	0	0	1	0	0	0	0	0	0	0	0	0	0	0	0	0	0	1	0	1.7077	1	-1.64606	1	NA	NA	0	(CA)n
chr1:2025694-2025695+	0	1	0	0	0	0	0	0	0	0	0	0	0	0	0	0	1	0	0	0	0	0	0	0	0	0	0	0	0	0	NA	NA	2.19118	1	-1.84736	1	0	(CA)n
chr1:2142529-2142530+	0	0	0	0	0	0	1	0	0	0	0	0	0	0	0	0	0	0	0	0	0	1	0	0	0	0	0	0	0	0	NA	NA	NA	NA	NA	NA	0	(TG)n
chr1:2191101-2191105+	1	0	0	4	0	0	0	0	0	2	0	0	0	0	0	0	0	0	1	0	0	0	0	0	0	0	0	0	0	0	NA	NA	NA	NA	NA	NA	no_symbol	0
chr1:2192264-2192265+	0	0	0	0	0	0	0	0	0	0	0	0	1	0	0	0	0	0	0	0	0	0	0	0	0	0	0	1	0	0	1.70629	1	-1.64516	1	NA	NA	no_symbol	0
chr1:2192491-2192492+	0	0	0	0	0	0	0	0	0	1	0	0	0	0	0	0	0	0	0	0	0	0	0	0	1	0	0	0	0	0	-2.06521	1	NA	NA	1.90116	1	0	0
chr1:2192772-2192773+	0	0	0	0	0	0	0	0	0	0	0	0	1	0	0	0	0	0	0	0	0	0	0	0	0	0	0	1	0	0	1.70629	1	-1.64516	1	NA	NA	0	0
chr1:2194897-2194898+	0	0	0	0	0	0	0	0	0	0	0	0	1	0	0	0	0	0	0	0	0	0	0	0	0	0	0	1	0	0	1.70629	1	-1.64516	1	NA	NA	0	0
chr1:2195344-2195345+	0	1	0	0	0	0	0	0	0	0	0	0	0	0	0	0	1	0	0	0	0	0	0	0	0	0	0	0	0	0	NA	NA	2.19118	1	-1.84736	1	0	0
chr1:2195792-2195793+	0	0	0	1	0	0	0	0	0	0	0	0	0	0	0	0	0	0	1	0	0	0	0	0	0	0	0	0	0	0	NA	NA	NA	NA	NA	NA	0	0
chr1:2195943-2195944+	0	0	0	1	0	0	0	0	0	0	0	0	0	0	0	0	0	0	1	0	0	0	0	0	0	0	0	0	0	0	NA	NA	NA	NA	NA	NA	0	0
chr1:2196034-2196035+	1	0	0	0	0	0	0	0	0	0	0	0	0	0	0	0	0	0	0	0	0	0	0	0	0	0	0	0	0	0	NA	NA	NA	NA	NA	NA	0	0
chr1:2216219-2216227+	0	0	0	0	0	0	0	0	0	0	0	0	2	0	0	0	0	0	0	0	0	0	0	0	0	0	0	2	0	0	2.20404	1	-2.17614	1	NA	NA	0	RatSatRep2
chr1:2228321-2228322+	0	0	0	0	1	0	0	0	0	0	0	0	0	0	0	0	0	0	0	1	0	0	0	0	0	0	0	0	0	0	NA	NA	NA	NA	NA	NA	0	0
chr1:2228360-2228362+	0	2	0	0	0	0	0	0	0	0	0	0	0	0	0	0	0	0	0	0	0	0	0	0	0	0	0	0	0	0	NA	NA	NA	NA	NA	NA	0	0
chr1:2228511-2228512+	0	0	0	0	0	0	0	1	0	0	0	2	0	0	0	0	0	0	0	0	0	0	1	0	0	0	2	0	0	0	-3.03885	1	NA	NA	2.75575	1	0	0
chr1:2228553-2228554+	3	0	1	3	0	0	0	0	0	8	0	0	0	0	0	0	0	0	0	0	0	0	0	0	0	0	0	0	0	0	NA	NA	NA	NA	NA	NA	0	0
chr1:2228632-2228633+	1	0	0	0	0	0	0	0	0	0	0	0	0	0	0	1	0	0	0	0	0	0	0	0	0	0	0	0	0	0	NA	NA	2.19085	1	-1.84862	1	0	0
chr1:2228781-2228782+	0	0	0	1	0	0	0	0	0	0	0	0	0	0	0	0	0	0	1	0	0	0	0	0	0	0	0	0	0	0	NA	NA	NA	NA	NA	NA	0	0
chr1:2229306-2229307+	1	0	0	0	0	0	0	0	0	0	0	0	0	0	0	1	0	0	0	0	0	0	0	0	0	0	0	0	0	0	NA	NA	2.19085	1	-1.84862	1	0	0
chr1:2229628-2229629+	0	0	0	0	0	0	0	0	0	0	0	0	0	1	0	0	0	0	0	0	0	0	0	0	0	0	0	0	1	0	1.7077	1	-1.64606	1	NA	NA	0	0
chr1:2233721-2233722+	0	0	0	1	0	0	0	0	0	0	0	0	0	0	0	0	0	0	1	0	0	0	0	0	0	0	0	0	0	0	NA	NA	NA	NA	NA	NA	0	0
chr1:2233757-2233758+	1	0	0	0	0	0	0	0	0	0	0	0	0	0	0	1	0	0	0	0	0	0	0	0	0	0	0	0	0	0	NA	NA	2.19085	1	-1.84862	1	0	0
chr1:2234051-2234052+	0	1	0	0	0	0	0	0	0	0	0	0	0	0	0	0	1	0	0	0	0	0	0	0	0	0	0	0	0	0	NA	NA	2.19118	1	-1.84736	1	0	0
chr1:2234919-2234926+	1	0	0	0	0	0	0	0	0	0	0	0	0	1	0	0	0	0	0	0	0	0	0	0	0	0	0	0	1	0	1.7077	1	-1.64606	1	NA	NA	0	ID_B1
chr1:2235155-2235156+	0	0	0	1	0	0	0	0	0	0	0	0	0	0	0	0	0	0	1	0	0	0	0	0	0	0	0	0	0	0	NA	NA	NA	NA	NA	NA	0	B2_Rat4
chr1:2239062-2239063+	0	0	0	0	0	0	0	0	2	0	0	0	0	0	0	0	0	0	0	0	0	0	0	2	0	0	0	0	0	0	NA	NA	NA	NA	NA	NA	0	0
chr1:2239365-2239366+	0	0	0	0	0	0	0	0	0	0	0	0	0	1	0	0	0	0	0	0	0	0	0	0	0	0	0	0	1	0	1.7077	1	-1.64606	1	NA	NA	0	0
chr1:2240474-2240475+	0	0	0	0	0	0	0	0	0	3	0	0	0	0	0	0	0	0	0	0	0	0	0	0	3	0	0	0	0	0	-3.36768	1	NA	NA	3.16406	1	0	0
chr1:2240863-2240864+	0	0	0	0	0	0	0	0	1	0	0	0	0	0	0	0	0	0	0	0	0	0	0	1	0	0	0	0	0	0	NA	NA	NA	NA	NA	NA	0	0
chr1:2247702-2247703+	0	0	1	0	0	0	0	0	0	0	0	0	0	0	0	0	0	1	0	0	0	0	0	0	0	0	0	0	0	0	NA	NA	2.3689	1	-2.12836	1	0	0
chr1:2247785-2247786+	0	0	0	0	0	0	0	0	0	0	0	1	0	0	0	0	0	0	0	0	0	0	0	0	0	0	1	0	0	0	-2.20267	1	NA	NA	1.95959	1	0	0
chr1:2247879-2247880+	0	0	0	0	0	0	0	0	0	0	1	0	0	0	0	0	0	0	0	0	0	0	0	0	0	1	0	0	0	0	-2.08373	1	NA	NA	1.90122	1	0	0
chr1:2248124-2248125+	0	0	0	1	0	0	0	0	0	0	0	0	0	0	0	0	0	0	1	0	0	0	0	0	0	0	0	0	0	0	NA	NA	NA	NA	NA	NA	0	RLTR11B
chr1:2249327-2249328+	0	0	0	0	1	0	0	0	0	0	0	0	0	0	0	0	0	0	0	1	0	0	0	0	0	0	0	0	0	0	NA	NA	NA	NA	NA	NA	0	0
chr1:2249635-2249636+	0	0	0	0	0	0	1	0	0	0	0	0	0	0	0	0	0	0	0	0	0	1	0	0	0	0	0	0	0	0	NA	NA	NA	NA	NA	NA	0	0
chr1:2250041-2250042+	0	0	0	0	0	0	0	0	0	0	0	0	1	0	0	0	0	0	0	0	0	0	0	0	0	0	0	1	0	0	1.70629	1	-1.64516	1	NA	NA	0	0
chr1:2251152-2251153+	1	0	0	0	0	0	0	0	0	0	0	0	0	0	0	1	0	0	0	0	0	0	0	0	0	0	0	0	0	0	NA	NA	2.19085	1	-1.84862	1	0	0
chr1:2251326-2251327+	0	1	0	0	0	0	0	0	0	0	0	0	0	0	0	0	1	0	0	0	0	0	0	0	0	0	0	0	0	0	NA	NA	2.19118	1	-1.84736	1	0	0
chr1:2251366-2251367+	0	0	0	1	0	0	0	0	0	0	0	0	0	0	0	0	0	0	1	0	0	0	0	0	0	0	0	0	0	0	NA	NA	NA	NA	NA	NA	0	0
chr1:2251420-2251427+	0	2	0	0	0	0	0	0	0	0	0	0	0	1	0	0	2	0	0	0	0	0	0	0	0	0	0	0	1	0	1.7077	1	1.2679	1	-2.42041	1	0	0
chr1:2251679-2251680+	0	0	0	0	0	0	0	0	0	0	0	0	0	1	0	0	0	0	0	0	0	0	0	0	0	0	0	0	1	0	1.7077	1	-1.64606	1	NA	NA	0	0
chr1:2252102-2252103+	0	0	0	0	0	0	0	0	0	0	2	0	0	0	0	0	0	0	0	0	0	0	0	0	0	2	0	0	0	0	-2.84727	1	NA	NA	2.66945	1	0	0
chr1:2252158-2252159+	0	0	0	0	0	0	0	0	0	0	0	0	0	0	1	0	0	0	0	0	0	0	0	0	0	0	0	0	0	1	2.09206	1	-1.96385	1	NA	NA	0	0
chr1:2252362-2252363+	0	0	0	0	0	0	1	0	0	0	0	0	0	0	0	0	0	0	0	0	0	1	0	0	0	0	0	0	0	0	NA	NA	NA	NA	NA	NA	0	0
chr1:2252438-2252439+	0	0	0	0	0	0	1	0	0	0	0	0	0	0	0	0	0	0	0	0	0	1	0	0	0	0	0	0	0	0	NA	NA	NA	NA	NA	NA	0	0
chr1:2252536-2252537+	0	0	0	0	0	0	0	0	1	0	0	0	0	0	0	0	0	0	0	0	0	0	0	1	0	0	0	0	0	0	NA	NA	NA	NA	NA	NA	0	0
chr1:2252579-2252587+	0	0	0	1	0	0	0	0	1	0	0	0	0	0	0	0	0	0	1	0	0	0	0	1	0	0	0	0	0	0	NA	NA	NA	NA	NA	NA	0	0
chr1:2252703-2252722+	0	0	0	0	0	0	0	0	0	2	0	0	0	0	0	0	0	0	0	0	0	0	0	0	1	0	0	0	0	0	-2.06521	1	NA	NA	1.90116	1	0	0
chr1:2252823-2252824+	0	0	0	0	0	0	0	0	0	0	0	1	0	0	0	0	0	0	0	0	0	0	0	0	0	0	1	0	0	0	-2.20267	1	NA	NA	1.95958	1	0	0
chr1:2253028-2253029+	0	0	0	1	0	0	0	0	1	0	2	0	0	0	0	0	0	0	0	0	0	0	0	0	0	0	0	0	0	0	NA	NA	NA	NA	NA	NA	0	0
chr1:2253727-2253728+	0	0	0	0	0	0	0	0	0	0	0	0	1	0	0	0	0	0	0	0	0	0	0	0	0	0	0	1	0	0	1.70629	1	-1.64516	1	NA	NA	0	Lx7
chr1:2266103-2266104+	0	0	0	0	0	0	0	0	0	2	0	0	0	0	0	0	0	0	0	0	0	0	0	0	2	0	0	0	0	0	-2.86197	1	NA	NA	2.65516	1	F1M753_RAT	L1MA7
chr1:2266995-2266996+	0	0	1	0	0	0	0	0	0	0	0	0	0	0	0	0	0	0	0	0	0	0	0	0	0	0	0	0	0	0	NA	NA	NA	NA	NA	NA	F1M753_RAT	0
chr1:2271264-2271265+	0	0	0	0	0	0	0	0	0	0	0	0	1	0	0	0	0	0	0	0	0	0	0	0	0	0	0	1	0	0	1.70629	1	-1.64516	1	NA	NA	F1M753_RAT	0
chr1:2283278-2283279+	0	0	0	0	1	0	0	0	0	0	0	0	0	0	0	0	0	0	0	0	0	0	0	0	0	0	0	0	0	0	NA	NA	NA	NA	NA	NA	0	0
chr1:2283446-2283447+	0	0	0	0	0	0	0	0	0	0	0	0	1	0	0	0	0	0	0	0	0	0	0	0	0	0	0	1	0	0	1.70629	1	-1.64516	1	NA	NA	0	0
chr1:2375430-2375431+	0	2	0	0	0	0	0	0	0	0	0	0	0	0	0	0	2	0	0	0	0	0	0	0	0	0	0	0	0	0	NA	NA	2.94275	1	-2.4204	1	F1M2K4_RAT	0
chr1:2375594-2375595+	0	0	0	1	0	0	0	0	0	0	0	0	0	0	0	0	0	0	1	0	0	0	0	0	0	0	0	0	0	0	NA	NA	NA	NA	NA	NA	F1M2K4_RAT	0
chr1:2378070-2378071+	0	0	0	0	0	1	0	0	0	0	0	0	0	0	0	0	0	0	0	0	1	0	0	0	0	0	0	0	0	0	NA	NA	NA	NA	NA	NA	F1M2K4_RAT	0
chr1:2378143-2378144+	1	0	0	0	0	0	0	0	0	0	0	0	0	0	0	1	0	0	0	0	0	0	0	0	0	0	0	0	0	0	NA	NA	2.19085	1	-1.84862	1	F1M2K4_RAT	0
chr1:2380513-2380514+	0	0	0	0	0	0	0	0	0	0	0	0	0	0	1	0	0	0	0	0	0	0	0	0	0	0	0	0	0	0	NA	NA	NA	NA	NA	NA	F1M2K4_RAT	0
chr1:2381406-2381407+	0	0	0	0	0	0	0	1	0	0	0	0	0	0	0	0	0	0	0	0	0	0	1	0	0	0	0	0	0	0	NA	NA	NA	NA	NA	NA	F1M2K4_RAT	0
chr1:2382605-2382606+	0	0	0	1	0	0	0	0	0	0	0	0	0	0	0	0	0	0	1	0	0	0	0	0	0	0	0	0	0	0	NA	NA	NA	NA	NA	NA	F1M2K4_RAT	0
chr1:2383670-2383671+	0	0	1	0	0	0	0	0	0	0	0	0	0	0	0	0	0	0	0	0	0	0	0	0	0	0	0	0	0	0	NA	NA	NA	NA	NA	NA	0	0
chr1:2384000-2384001+	0	0	0	0	0	0	0	0	0	0	0	0	1	0	0	0	0	0	0	0	0	0	0	0	0	0	0	1	0	0	1.70629	1	-1.64516	1	NA	NA	0	0
chr1:2384101-2384102+	0	0	0	2	1	0	0	0	0	0	0	0	0	0	0	0	0	0	0	0	0	0	0	0	0	0	0	0	0	0	NA	NA	NA	NA	NA	NA	0	0
chr1:2384230-2384253+	0	1	0	1	0	0	0	0	0	0	0	0	0	2	1	0	1	0	0	0	0	0	0	0	0	0	0	0	2	1	3.1092	1	-0.78525	1	-1.84736	1	0	0
chr1:2385465-2385466+	0	0	0	1	0	0	0	0	0	0	0	0	0	0	0	0	0	0	1	0	0	0	0	0	0	0	0	0	0	0	NA	NA	NA	NA	NA	NA	0	0
chr1:2410276-2410277+	0	0	0	0	0	0	0	0	0	0	0	0	0	1	0	0	0	0	0	0	0	0	0	0	0	0	0	0	1	0	1.7077	1	-1.64606	1	NA	NA	Katna1	0
chr1:2419880-2419881+	0	0	0	0	0	0	0	0	0	0	0	0	1	0	0	0	0	0	0	0	0	0	0	0	0	0	0	1	0	0	1.70629	1	-1.64516	1	NA	NA	Katna1	0
chr1:2419932-2419960+	0	1	0	0	0	0	0	0	1	0	0	1	1	0	0	0	1	0	0	0	0	0	0	0	0	0	0	0	0	0	NA	NA	2.19118	1	-1.84736	1	Katna1	(CAGG)n
chr1:2419987-2420086+	1	2	0	2	0	2	0	0	0	0	3	1	0	0	0	0	0	0	0	0	0	0	0	0	0	0	0	0	0	0	NA	NA	NA	NA	NA	NA	Katna1	(CAGG)n
chr1:2420131-2420174+	0	0	0	4	0	0	2	0	0	1	1	1	0	0	0	0	0	0	1	0	0	0	0	0	0	0	0	0	0	0	NA	NA	NA	NA	NA	NA	Katna1	(CAGG)n
chr1:2420201-2420244+	0	0	0	0	0	0	0	1	0	1	4	0	0	0	0	0	0	0	0	0	0	0	0	0	0	0	0	0	0	0	NA	NA	NA	NA	NA	NA	Katna1	(CAGG)n
chr1:2420271-2420272+	0	0	0	0	0	0	0	0	0	0	1	0	0	0	0	0	0	0	0	0	0	0	0	0	0	0	0	0	0	0	NA	NA	NA	NA	NA	NA	Katna1	0
chr1:2424831-2424832+	0	0	0	0	0	0	0	0	0	0	0	0	1	0	0	0	0	0	0	0	0	0	0	0	0	0	0	1	0	0	1.70629	1	-1.64516	1	NA	NA	Katna1	0
chr1:2450804-2450805+	0	0	0	1	0	0	0	0	0	0	0	0	0	0	0	0	0	0	0	0	0	0	0	0	0	0	0	0	0	0	NA	NA	NA	NA	NA	NA	0	RMER3
chr1:2463656-2463657+	0	0	0	0	0	0	0	0	2	0	0	0	0	0	0	0	0	0	0	0	0	0	0	2	0	0	0	0	0	0	NA	NA	NA	NA	NA	NA	0	RMER21A
chr1:2466643-2466706+	0	0	0	0	0	0	0	0	0	0	0	3	22	6	4	0	0	0	0	0	0	0	0	0	0	0	3	18	6	4	2.37387	1	-5.85777	0.00547339	3.27323	1	Ppil4	0
chr1:2472408-2472409+	0	0	0	0	0	0	0	0	0	0	0	0	1	0	0	0	0	0	0	0	0	0	0	0	0	0	0	1	0	0	1.70629	1	-1.64516	1	NA	NA	Ppil4	0
chr1:2472457-2472467+	0	0	0	0	0	0	0	0	1	0	0	0	2	0	0	0	0	0	0	0	0	0	0	1	0	0	0	2	0	0	2.20404	1	-2.17616	1	NA	NA	Ppil4	0
chr1:2472491-2472492+	0	0	0	0	0	0	0	0	0	0	0	0	0	2	0	0	0	0	0	0	0	0	0	0	0	0	0	0	2	0	2.57868	1	-2.47865	1	NA	NA	Ppil4	0
chr1:2472520-2472521+	0	0	0	0	0	0	0	0	0	0	0	0	0	1	0	0	0	0	0	0	0	0	0	0	0	0	0	0	1	0	1.7077	1	-1.64606	1	NA	NA	Ppil4	0
chr1:2475132-2475137+	0	0	0	3	0	0	0	0	0	0	0	2	0	0	0	0	0	0	2	0	0	0	0	0	0	0	0	0	0	0	NA	NA	NA	NA	NA	NA	Ppil4	0
chr1:2478271-2478272+	0	0	0	0	0	0	0	0	0	1	0	0	0	0	0	0	0	0	0	0	0	0	0	0	1	0	0	0	0	0	-2.0652	1	NA	NA	1.90116	1	Ppil4	0
chr1:2486566-2486577+	0	0	0	0	0	0	0	0	0	0	0	0	3	0	0	0	0	0	0	0	0	0	0	0	0	0	0	3	0	0	2.71002	1	-2.70491	1	NA	NA	Ppil4	0
chr1:2495472-2495473+	0	0	0	0	0	0	0	0	0	0	0	0	0	0	1	0	0	0	0	0	0	0	0	0	0	0	0	0	0	1	2.09206	1	-1.96386	1	NA	NA	Ppil4	0
chr1:2497041-2497051+	0	0	3	0	0	0	0	0	0	0	0	1	1	0	0	0	0	1	0	0	0	0	0	0	0	0	0	1	0	0	1.70629	1	0.647204	1	-2.12836	1	Ppil4	0
chr1:2571056-2571057+	0	0	0	0	0	0	1	0	0	0	0	0	0	0	0	0	0	0	0	0	0	0	0	0	0	0	0	0	0	0	NA	NA	NA	NA	NA	NA	0	0
chr1:2581801-2581802+	0	1	0	0	0	0	0	0	0	0	0	0	0	0	0	0	0	0	0	0	0	0	0	0	0	0	0	0	0	0	NA	NA	NA	NA	NA	NA	0	0
chr1:2599317-2599318+	1	0	1	4	1	0	0	0	0	0	0	0	0	0	0	0	0	0	0	0	0	0	0	0	0	0	0	0	0	0	NA	NA	NA	NA	NA	NA	0	0
chr1:2599344-2599345+	1	12	3	3	0	0	0	1	1	0	0	0	1	0	0	0	0	0	0	0	0	0	0	0	0	0	0	0	0	0	NA	NA	NA	NA	NA	NA	0	0
chr1:2618006-2618007+	0	0	0	2	0	0	0	0	0	0	0	0	0	0	0	0	0	0	2	0	0	0	0	0	0	0	0	0	0	0	NA	NA	NA	NA	NA	NA	0	0
chr1:2618778-2618779+	0	0	0	1	0	0	0	0	0	0	0	0	0	0	0	0	0	0	1	0	0	0	0	0	0	0	0	0	0	0	NA	NA	NA	NA	NA	NA	0	0
chr1:2620041-2620042+	0	0	0	0	0	0	0	0	0	0	0	0	0	0	1	0	0	0	0	0	0	0	0	0	0	0	0	0	0	1	2.09207	1	-1.96386	1	NA	NA	0	0
chr1:2872353-2872354+	0	0	0	0	0	0	0	0	0	0	0	0	1	0	0	0	0	0	0	0	0	0	0	0	0	0	0	1	0	0	1.70629	1	-1.64516	1	NA	NA	0	(TA)n
chr1:3438967-3438968+	0	1	0	0	0	0	0	0	0	0	0	0	0	0	0	0	0	0	0	0	0	0	0	0	0	0	0	0	0	0	NA	NA	NA	NA	NA	NA	0	0
chr1:3500890-3500891+	0	0	0	2	0	0	0	0	0	0	0	0	0	0	0	0	0	0	2	0	0	0	0	0	0	0	0	0	0	0	NA	NA	NA	NA	NA	NA	0	0
chr1:3508565-3508566+	0	1	0	0	0	0	0	0	0	0	0	0	0	0	0	0	0	0	0	0	0	0	0	0	0	0	0	0	0	0	NA	NA	NA	NA	NA	NA	0	L1_Rat1
chr1:3767059-3767060+	0	0	0	0	0	0	0	0	0	0	0	0	0	1	0	0	0	0	0	0	0	0	0	0	0	0	0	0	1	0	1.7077	1	-1.64606	1	NA	NA	0	0
chr1:3776618-3776619+	0	0	0	0	0	0	0	0	0	0	0	0	1	0	0	0	0	0	0	0	0	0	0	0	0	0	0	1	0	0	1.70629	1	-1.64516	1	NA	NA	0	0
chr1:4117254-4117255+	0	1	0	0	0	0	0	0	0	0	0	0	0	0	0	0	1	0	0	0	0	0	0	0	0	0	0	0	0	0	NA	NA	2.19118	1	-1.84736	1	0	(GA)n
chr1:4131380-4131381+	0	0	0	0	0	0	0	0	0	0	1	0	0	0	0	0	0	0	0	0	0	0	0	0	0	1	0	0	0	0	-2.08372	1	NA	NA	1.90122	1	0	(TG)n
chr1:4210210-4210211+	0	0	0	1	0	0	0	0	0	0	0	0	0	0	0	0	0	0	0	0	0	0	0	0	0	0	0	0	0	0	NA	NA	NA	NA	NA	NA	0	0
chr1:4218250-4218251+	0	1	0	0	0	0	0	0	0	0	0	0	0	0	0	0	0	0	0	0	0	0	0	0	0	0	0	0	0	0	NA	NA	NA	NA	NA	NA	0	RNHAL1
chr1:4273818-4273819+	0	0	0	0	0	1	0	0	0	0	0	0	0	0	0	0	0	0	0	0	1	0	0	0	0	0	0	0	0	0	NA	NA	NA	NA	NA	NA	0	(TGAG)n
chr1:4445377-4445378+	1	0	0	0	0	0	0	0	0	0	0	0	0	0	0	1	0	0	0	0	0	0	0	0	0	0	0	0	0	0	NA	NA	2.19085	1	-1.84862	1	0	0
chr1:4485517-4485518+	1	0	0	0	0	0	0	0	0	0	0	0	0	0	0	1	0	0	0	0	0	0	0	0	0	0	0	0	0	0	NA	NA	2.19085	1	-1.84862	1	0	0
chr1:4558478-4558479+	0	0	0	0	0	0	0	0	0	0	0	0	1	0	0	0	0	0	0	0	0	0	0	0	0	0	0	1	0	0	1.70629	1	-1.64516	1	NA	NA	0	L1_Rat4
chr1:4603979-4603980+	0	0	1	0	0	0	0	0	0	0	0	0	0	0	0	0	0	1	0	0	0	0	0	0	0	0	0	0	0	0	NA	NA	2.36891	1	-2.12835	1	0	(TG)n
chr1:4766711-4766712+	0	0	0	0	0	0	0	0	1	0	0	0	0	0	0	0	0	0	0	0	0	0	0	1	0	0	0	0	0	0	NA	NA	NA	NA	NA	NA	0	L1_Rat1
chr1:4855020-4855021+	0	1	0	0	0	0	0	0	0	0	0	0	0	0	0	0	1	0	0	0	0	0	0	0	0	0	0	0	0	0	NA	NA	2.19118	1	-1.84736	1	0	Lx2
chr1:5013088-5013089+	0	0	1	0	0	0	0	0	0	0	0	0	0	0	0	0	0	1	0	0	0	0	0	0	0	0	0	0	0	0	NA	NA	2.36891	1	-2.12835	1	0	0
chr1:5154195-5154196+	1	0	0	0	0	0	0	0	0	0	0	0	0	0	0	1	0	0	0	0	0	0	0	0	0	0	0	0	0	0	NA	NA	2.19085	1	-1.84862	1	0	0
chr1:5157768-5157770+	0	0	0	0	0	0	1	0	0	1	0	0	0	0	0	0	0	0	0	0	0	1	0	0	1	0	0	0	0	0	-2.0652	1	NA	NA	1.90116	1	0	0
chr1:5157897-5157898+	0	0	0	0	0	0	0	0	0	0	0	0	1	0	0	0	0	0	0	0	0	0	0	0	0	0	0	1	0	0	1.70629	1	-1.64516	1	NA	NA	0	0
chr1:5160750-5160751+	0	0	0	0	0	0	0	0	0	0	0	0	1	0	0	0	0	0	0	0	0	0	0	0	0	0	0	1	0	0	1.70629	1	-1.64516	1	NA	NA	0	0
chr1:5160779-5160780+	0	0	0	1	0	0	0	0	0	0	0	0	0	0	0	0	0	0	0	0	0	0	0	0	0	0	0	0	0	0	NA	NA	NA	NA	NA	NA	0	0
chr1:5617806-5617807+	0	0	0	0	0	0	0	0	0	0	1	0	0	0	0	0	0	0	0	0	0	0	0	0	0	1	0	0	0	0	-2.08372	1	NA	NA	1.90122	1	0	L1_Rn
chr1:5626963-5626964+	1	0	0	0	0	0	0	0	0	0	0	0	0	0	0	1	0	0	0	0	0	0	0	0	0	0	0	0	0	0	NA	NA	2.19085	1	-1.84862	1	0	0
chr1:5832431-5832432+	0	0	0	1	0	0	0	0	0	0	0	0	0	0	0	0	0	0	1	0	0	0	0	0	0	0	0	0	0	0	NA	NA	NA	NA	NA	NA	0	GA-rich
chr1:5846106-5846124+	0	0	0	0	0	0	0	0	0	0	0	0	1	1	0	0	0	0	0	0	0	0	0	0	0	0	0	1	1	0	2.43662	1	-2.38414	1	NA	NA	Shprh	0
chr1:5848879-5848880+	0	1	0	0	0	0	0	0	0	0	0	0	0	0	0	0	1	0	0	0	0	0	0	0	0	0	0	0	0	0	NA	NA	2.19118	1	-1.84736	1	Shprh	0
chr1:5852391-5852392+	0	0	0	1	0	0	0	0	0	0	0	0	0	0	0	0	0	0	1	0	0	0	0	0	0	0	0	0	0	0	NA	NA	NA	NA	NA	NA	Shprh	0
chr1:5858063-5858064+	0	0	0	0	0	0	0	0	0	0	0	0	0	1	0	0	0	0	0	0	0	0	0	0	0	0	0	0	1	0	1.7077	1	-1.64606	1	NA	NA	Shprh	0
chr1:5859014-5859015+	0	1	0	0	0	0	0	0	0	0	0	0	0	0	0	0	1	0	0	0	0	0	0	0	0	0	0	0	0	0	NA	NA	2.19118	1	-1.84736	1	Shprh	0
chr1:5861846-5861847+	0	0	0	0	0	0	0	0	0	0	0	0	2	0	0	0	0	0	0	0	0	0	0	0	0	0	0	2	0	0	2.20403	1	-2.17617	1	NA	NA	Shprh	(CGA)n
chr1:5869480-5869481+	0	1	0	0	0	0	0	0	0	0	0	0	0	0	0	0	1	0	0	0	0	0	0	0	0	0	0	0	0	0	NA	NA	2.19118	1	-1.84736	1	Shprh	0
chr1:5869583-5869584+	0	0	0	0	0	0	0	0	0	0	0	0	1	0	0	0	0	0	0	0	0	0	0	0	0	0	0	1	0	0	1.70629	1	-1.64516	1	NA	NA	Shprh	0
chr1:5869749-5869750+	0	0	0	0	0	0	1	0	0	0	0	0	0	0	0	0	0	0	0	0	0	0	0	0	0	0	0	0	0	0	NA	NA	NA	NA	NA	NA	Shprh	GA-rich
chr1:5870502-5870503+	0	0	0	0	0	0	0	0	0	0	0	0	0	1	0	0	0	0	0	0	0	0	0	0	0	0	0	0	1	0	1.7077	1	-1.64606	1	NA	NA	Shprh	0
chr1:5875820-5875821+	0	0	0	0	0	0	0	0	0	0	1	0	0	0	0	0	0	0	0	0	0	0	0	0	0	1	0	0	0	0	-2.08371	1	NA	NA	1.90122	1	Shprh	0
chr1:5883293-5883294+	0	0	1	0	0	0	0	0	0	0	0	0	0	0	0	0	0	1	0	0	0	0	0	0	0	0	0	0	0	0	NA	NA	2.36891	1	-2.12834	1	Shprh	0
chr1:5884840-5884841+	0	0	0	1	0	0	0	0	0	0	0	0	0	0	0	0	0	0	1	0	0	0	0	0	0	0	0	0	0	0	NA	NA	NA	NA	NA	NA	Shprh	0
chr1:5889402-5889403+	0	1	0	0	0	0	0	0	0	0	0	0	0	0	0	0	0	0	0	0	0	0	0	0	0	0	0	0	0	0	NA	NA	NA	NA	NA	NA	Shprh	L1_Rn
chr1:5899807-5899808+	0	0	0	0	0	0	0	0	0	0	0	0	0	1	0	0	0	0	0	0	0	0	0	0	0	0	0	0	1	0	1.7077	1	-1.64606	1	NA	NA	Shprh	0
chr1:5900361-5900362+	0	0	0	0	1	0	0	0	0	0	0	0	0	0	0	0	0	0	0	1	0	0	0	0	0	0	0	0	0	0	NA	NA	NA	NA	NA	NA	Shprh	0
chr1:5900686-5900687+	0	0	0	0	0	0	0	0	0	0	0	0	1	0	0	0	0	0	0	0	0	0	0	0	0	0	0	1	0	0	1.70629	1	-1.64516	1	NA	NA	Shprh	0
chr1:5901196-5901197+	1	0	0	0	0	0	0	0	0	0	0	0	0	0	0	1	0	0	0	0	0	0	0	0	0	0	0	0	0	0	NA	NA	2.19085	1	-1.84862	1	Shprh	RSINE1
chr1:5901527-5901528+	0	0	0	0	0	0	0	0	0	1	0	0	0	0	0	0	0	0	0	0	0	0	0	0	0	0	0	0	0	0	NA	NA	NA	NA	NA	NA	Shprh	0
chr1:5915090-5915091+	0	0	0	0	0	0	0	0	0	0	0	0	0	0	1	0	0	0	0	0	0	0	0	0	0	0	0	0	0	1	2.09207	1	-1.96387	1	NA	NA	Shprh	0
chr1:5921638-5921658+	0	0	0	0	0	0	0	1	0	0	0	0	0	0	1	0	0	0	0	0	0	0	1	0	0	0	0	0	0	1	2.09207	1	-1.96387	1	NA	NA	Shprh	0
chr1:5978846-5978847+	0	0	0	0	0	0	0	0	0	0	0	0	0	2	0	0	0	0	0	0	0	0	0	0	0	0	0	0	2	0	2.57868	1	-2.47865	1	NA	NA	Fbxo30	0
chr1:5982530-5982531+	0	0	0	0	0	0	0	0	0	0	0	0	1	0	0	0	0	0	0	0	0	0	0	0	0	0	0	1	0	0	1.70629	1	-1.64516	1	NA	NA	Fbxo30	0
chr1:5982997-5982998+	0	0	0	0	0	0	0	2	0	0	0	0	0	0	0	0	0	0	0	0	0	0	2	0	0	0	0	0	0	0	NA	NA	NA	NA	NA	NA	Fbxo30	0
chr1:5983574-5983575+	0	0	0	0	0	0	0	0	0	0	0	0	0	1	0	0	0	0	0	0	0	0	0	0	0	0	0	0	1	0	1.7077	1	-1.64606	1	NA	NA	Fbxo30	0
chr1:5983819-5983820+	0	0	0	1	0	0	0	0	0	0	0	0	0	0	0	0	0	0	1	0	0	0	0	0	0	0	0	0	0	0	NA	NA	NA	NA	NA	NA	Fbxo30	0
chr1:5984401-5984402+	0	0	2	0	0	0	0	0	0	0	0	0	0	0	0	0	0	2	0	0	0	0	0	0	0	0	0	0	0	0	NA	NA	3.2159	1	-2.94735	1	Fbxo30	0
chr1:5984496-5984498+	0	0	0	0	0	0	0	0	0	0	0	0	2	1	0	0	0	0	0	0	0	0	0	0	0	0	0	2	1	0	2.89755	1	-2.85003	1	NA	NA	Fbxo30	0
chr1:5991353-5991354+	0	0	0	0	0	0	0	0	0	0	0	0	1	0	0	0	0	0	0	0	0	0	0	0	0	0	0	1	0	0	1.70629	1	-1.64516	1	NA	NA	0	0
chr1:5993882-5993883+	0	0	0	1	0	0	0	0	0	0	0	0	0	0	0	0	0	0	1	0	0	0	0	0	0	0	0	0	0	0	NA	NA	NA	NA	NA	NA	0	0
chr1:6051767-6051768+	0	0	0	0	0	0	0	0	0	0	0	0	0	1	0	0	0	0	0	0	0	0	0	0	0	0	0	0	1	0	1.7077	1	-1.64606	1	NA	NA	0	0
chr1:6071783-6071784+	0	0	0	0	0	0	0	0	0	0	0	1	0	0	0	0	0	0	0	0	0	0	0	0	0	0	1	0	0	0	-2.20267	1	NA	NA	1.95958	1	0	0
chr1:6072409-6072410+	0	1	0	0	0	0	0	0	0	0	0	0	0	0	0	0	1	0	0	0	0	0	0	0	0	0	0	0	0	0	NA	NA	2.19118	1	-1.84736	1	0	0
chr1:6080301-6080302+	0	0	1	0	0	0	0	0	0	0	0	0	0	0	0	0	0	1	0	0	0	0	0	0	0	0	0	0	0	0	NA	NA	2.36891	1	-2.12834	1	0	0
chr1:6160315-6160317+	0	1	0	0	0	0	0	0	0	0	3	0	1	0	0	0	0	0	0	0	0	0	0	0	0	1	0	0	0	0	-2.0837	1	NA	NA	1.90122	1	Epm2a	0
chr1:6161328-6161330+	0	0	0	0	0	0	0	0	0	0	2	0	0	0	0	0	0	0	0	0	0	0	0	0	0	2	0	0	0	0	-2.84727	1	NA	NA	2.66945	1	Epm2a	0
chr1:6170869-6170870+	0	0	0	1	0	0	0	0	0	0	0	0	0	0	0	0	0	0	1	0	0	0	0	0	0	0	0	0	0	0	NA	NA	NA	NA	NA	NA	Epm2a	0
chr1:6171427-6171428+	0	0	0	0	0	0	0	1	0	0	0	0	0	0	0	0	0	0	0	0	0	0	1	0	0	0	0	0	0	0	NA	NA	NA	NA	NA	NA	Epm2a	0
chr1:6171623-6171624+	0	0	0	0	0	0	0	0	0	0	0	0	0	1	0	0	0	0	0	0	0	0	0	0	0	0	0	0	1	0	1.7077	1	-1.64606	1	NA	NA	Epm2a	0
chr1:6171912-6171913+	0	0	0	2	0	0	0	0	0	0	0	0	0	0	0	0	0	0	0	0	0	0	0	0	0	0	0	0	0	0	NA	NA	NA	NA	NA	NA	Epm2a	0
chr1:6171986-6171987+	0	0	0	0	1	0	0	0	0	0	0	0	0	0	0	0	0	0	0	1	0	0	0	0	0	0	0	0	0	0	NA	NA	NA	NA	NA	NA	Epm2a	0
chr1:6172202-6172214+	0	1	0	0	0	1	0	0	1	0	0	0	0	0	0	0	1	0	0	0	1	0	0	1	0	0	0	0	0	0	NA	NA	2.19118	1	-1.84736	1	Epm2a	0
chr1:6172298-6172299+	0	0	0	0	0	0	0	0	0	0	0	0	0	2	0	0	0	0	0	0	0	0	0	0	0	0	0	0	2	0	2.57868	1	-2.47865	1	NA	NA	Epm2a	0
chr1:6172673-6172674+	1	0	0	0	0	0	0	0	0	0	0	0	0	0	0	0	0	0	0	0	0	0	0	0	0	0	0	0	0	0	NA	NA	NA	NA	NA	NA	0	0
chr1:6172825-6172826+	0	0	0	0	0	0	0	0	0	0	0	0	2	0	0	0	0	0	0	0	0	0	0	0	0	0	0	2	0	0	2.20402	1	-2.17619	1	NA	NA	0	0
chr1:6172961-6172962+	0	1	0	0	0	0	0	0	0	0	0	0	0	0	0	0	1	0	0	0	0	0	0	0	0	0	0	0	0	0	NA	NA	2.19118	1	-1.84736	1	0	L1VL4a,RatSatRep2
chr1:6172996-6172997+	0	0	0	0	0	0	0	0	0	0	0	0	0	1	0	0	0	0	0	0	0	0	0	0	0	0	0	0	1	0	1.7077	1	-1.64606	1	NA	NA	0	L1VL4a,RatSatRep2
chr1:6173369-6173372+	1	0	0	4	0	0	0	0	0	0	0	0	1	0	0	1	0	0	4	0	0	0	0	0	0	0	0	1	0	0	1.70629	1	0.59283	1	-1.84862	1	0	L1VL4a,RatSatRep2
chr1:6173828-6173829+	0	0	0	0	0	0	0	0	0	0	0	0	0	0	1	0	0	0	0	0	0	0	0	0	0	0	0	0	0	1	2.09207	1	-1.96388	1	NA	NA	0	RatSatRep2
chr1:6173950-6173951+	0	0	1	0	0	0	0	0	0	0	0	0	0	0	0	0	0	0	0	0	0	0	0	0	0	0	0	0	0	0	NA	NA	NA	NA	NA	NA	0	RatSatRep2
chr1:6175353-6175354+	0	0	0	0	0	0	0	0	0	0	0	0	0	1	0	0	0	0	0	0	0	0	0	0	0	0	0	0	1	0	1.7077	1	-1.64606	1	NA	NA	0	L1_Mur2
chr1:6175496-6175497+	0	0	0	1	0	0	0	0	0	0	0	0	1	0	0	0	0	0	1	0	0	0	0	0	0	0	0	1	0	0	1.70629	1	-1.64516	1	NA	NA	0	L1_Mur2
chr1:6175545-6175546+	0	0	0	0	0	0	0	0	0	0	0	0	0	1	0	0	0	0	0	0	0	0	0	0	0	0	0	0	1	0	1.7077	1	-1.64606	1	NA	NA	0	L1_Mur2
chr1:6175617-6175619+	0	0	0	1	0	0	0	0	0	0	0	0	1	0	0	0	0	0	1	0	0	0	0	0	0	0	0	1	0	0	1.70629	1	-1.64516	1	NA	NA	0	L1_Mur2
chr1:6175678-6175679+	0	0	0	0	1	0	0	0	0	0	0	0	0	0	0	0	0	0	0	1	0	0	0	0	0	0	0	0	0	0	NA	NA	NA	NA	NA	NA	0	L1_Mur2
chr1:6175777-6175784+	0	1	0	0	0	0	0	0	0	0	0	0	0	0	1	0	0	0	0	0	0	0	0	0	0	0	0	0	0	1	2.09207	1	-1.96388	1	NA	NA	0	L1_Mur2
chr1:6176383-6176384+	0	0	0	0	0	0	1	0	0	0	0	0	0	0	0	0	0	0	0	0	0	1	0	0	0	0	0	0	0	0	NA	NA	NA	NA	NA	NA	0	L1_Mur2
chr1:6176752-6176753+	0	0	0	0	0	0	0	0	0	0	0	1	0	0	0	0	0	0	0	0	0	0	0	0	0	0	1	0	0	0	-2.20267	1	NA	NA	1.95958	1	0	L1_Mur2
chr1:6177256-6177257+	0	0	0	0	0	0	0	0	0	0	0	0	2	0	0	0	0	0	0	0	0	0	0	0	0	0	0	2	0	0	2.20401	1	-2.1762	1	NA	NA	0	L1_Mur2
chr1:6177528-6177529+	0	0	0	1	0	0	0	0	0	0	0	0	0	0	0	0	0	0	1	0	0	0	0	0	0	0	0	0	0	0	NA	NA	NA	NA	NA	NA	0	L1_Mur2
chr1:6177924-6177925+	1	0	0	0	0	0	0	0	0	0	0	0	0	0	0	1	0	0	0	0	0	0	0	0	0	0	0	0	0	0	NA	NA	2.19085	1	-1.84862	1	0	L1_Mur2
chr1:6178064-6178065+	0	0	0	1	0	0	0	0	0	0	0	0	0	0	0	0	0	0	1	0	0	0	0	0	0	0	0	0	0	0	NA	NA	NA	NA	NA	NA	0	L1_Mur2
chr1:6178254-6178257+	0	1	0	1	0	0	0	0	0	0	0	0	0	0	0	0	1	0	1	0	0	0	0	0	0	0	0	0	0	0	NA	NA	2.19118	1	-1.84736	1	0	L1_Mur2
chr1:6178306-6178307+	0	0	0	0	0	0	0	0	0	0	0	0	2	0	0	0	0	0	0	0	0	0	0	0	0	0	0	2	0	0	2.204	1	-2.17622	1	NA	NA	0	L1_Mur2
chr1:6178512-6178513+	0	0	0	0	0	0	0	0	0	0	0	0	0	1	0	0	0	0	0	0	0	0	0	0	0	0	0	0	1	0	1.7077	1	-1.64606	1	NA	NA	0	L1_Mur2
chr1:6178776-6178777+	0	0	0	0	0	0	0	0	0	0	0	0	1	0	0	0	0	0	0	0	0	0	0	0	0	0	0	1	0	0	1.70629	1	-1.64516	1	NA	NA	0	L1_Mur2
chr1:6178899-6178900+	0	0	0	0	0	0	0	0	0	1	0	0	0	0	0	0	0	0	0	0	0	0	0	0	1	0	0	0	0	0	-2.0652	1	NA	NA	1.90116	1	0	L1_Rat4
chr1:6464102-6464103+	0	0	0	0	0	0	0	0	0	0	0	0	0	0	1	0	0	0	0	0	0	0	0	0	0	0	0	0	0	1	2.09207	1	-1.96389	1	NA	NA	0	BC1_Rn
chr1:6480858-6480859+	0	0	0	0	0	0	0	0	0	0	0	0	1	0	0	0	0	0	0	0	0	0	0	0	0	0	0	1	0	0	1.70629	1	-1.64516	1	NA	NA	0	L1_Rat1
chr1:6582849-6582850+	0	0	0	0	0	0	0	0	0	0	0	0	1	0	0	0	0	0	0	0	0	0	0	0	0	0	0	1	0	0	1.70629	1	-1.64516	1	NA	NA	0	0
chr1:6582970-6582974+	1	0	0	0	0	0	0	0	0	0	0	0	1	0	0	1	0	0	0	0	0	0	0	0	0	0	0	1	0	0	1.70629	1	0.592816	1	-1.84862	1	0	0
chr1:6624780-6624781+	0	0	0	0	0	0	0	0	0	0	0	0	1	0	0	0	0	0	0	0	0	0	0	0	0	0	0	1	0	0	1.70629	1	-1.64516	1	NA	NA	0	GA-rich
chr1:6624807-6624808+	0	0	0	1	0	0	0	0	0	0	0	0	0	0	0	0	0	0	1	0	0	0	0	0	0	0	0	0	0	0	NA	NA	NA	NA	NA	NA	0	GA-rich
chr1:6700311-6700312+	0	1	0	0	0	0	0	0	0	0	0	0	0	0	0	0	1	0	0	0	0	0	0	0	0	0	0	0	0	0	NA	NA	2.19118	1	-1.84736	1	0	0
chr1:6700666-6700667+	0	0	0	0	0	0	0	0	0	0	0	0	1	0	0	0	0	0	0	0	0	0	0	0	0	0	0	1	0	0	1.70629	1	-1.64516	1	NA	NA	0	0
chr1:6939168-6939169+	1	0	0	0	0	0	0	0	0	0	0	0	0	0	0	1	0	0	0	0	0	0	0	0	0	0	0	0	0	0	NA	NA	2.19084	1	-1.84862	1	0	0
chr1:7012543-7012544+	0	0	0	1	0	0	0	0	0	0	0	0	0	0	0	0	0	0	0	0	0	0	0	0	0	0	0	0	0	0	NA	NA	NA	NA	NA	NA	0	0
chr1:7073857-7073858+	0	0	0	0	0	0	0	0	1	0	0	0	0	0	0	0	0	0	0	0	0	0	0	1	0	0	0	0	0	0	NA	NA	NA	NA	NA	NA	0	(GA)n
chr1:7127236-7127237+	0	1	0	0	0	0	0	0	0	0	0	0	0	0	0	0	1	0	0	0	0	0	0	0	0	0	0	0	0	0	NA	NA	2.19118	1	-1.84736	1	0	0
chr1:7180481-7180482+	1	0	0	0	0	0	0	0	0	0	0	0	0	0	0	0	0	0	0	0	0	0	0	0	0	0	0	0	0	0	NA	NA	NA	NA	NA	NA	0	0
chr1:7291366-7291367+	0	0	0	0	0	0	0	0	0	0	0	1	0	0	0	0	0	0	0	0	0	0	0	0	0	0	1	0	0	0	-2.20268	1	NA	NA	1.95958	1	0	0
chr1:7294784-7294785+	0	0	0	1	0	0	0	0	0	0	0	0	0	0	0	0	0	0	0	0	0	0	0	0	0	0	0	0	0	0	NA	NA	NA	NA	NA	NA	0	0
chr1:7294899-7294900+	0	1	0	0	0	0	0	0	0	0	0	0	0	0	0	0	0	0	0	0	0	0	0	0	0	0	0	0	0	0	NA	NA	NA	NA	NA	NA	0	B1F
chr1:7299981-7299982+	0	1	0	0	0	0	0	0	0	0	0	0	0	0	0	0	1	0	0	0	0	0	0	0	0	0	0	0	0	0	NA	NA	2.19118	1	-1.84736	1	0	(GGA)n
chr1:7334896-7334897+	0	0	0	0	1	0	0	0	0	0	0	0	0	0	0	0	0	0	0	0	0	0	0	0	0	0	0	0	0	0	NA	NA	NA	NA	NA	NA	0	ORR1B1
chr1:7357788-7357789+	0	0	0	1	0	0	0	0	0	0	0	0	0	0	0	0	0	0	0	0	0	0	0	0	0	0	0	0	0	0	NA	NA	NA	NA	NA	NA	0	RLTR31_Rn2
chr1:7453273-7453274+	0	0	0	1	0	0	0	0	0	0	0	0	0	0	0	0	0	0	1	0	0	0	0	0	0	0	0	0	0	0	NA	NA	NA	NA	NA	NA	0	0
chr1:7460142-7460143+	0	0	1	0	0	0	0	0	0	0	0	0	0	0	0	0	0	1	0	0	0	0	0	0	0	0	0	0	0	0	NA	NA	2.36892	1	-2.12833	1	0	(TC)n
chr1:7472327-7472328+	0	0	0	0	0	0	0	0	0	1	0	0	0	0	0	0	0	0	0	0	0	0	0	0	1	0	0	0	0	0	-2.0652	1	NA	NA	1.90116	1	0	(CA)n
chr1:7533458-7533459+	0	1	0	0	0	0	0	0	0	0	0	0	0	0	0	0	0	0	0	0	0	0	0	0	0	0	0	0	0	0	NA	NA	NA	NA	NA	NA	0	0
chr1:7574288-7574289+	0	0	1	0	0	0	0	0	0	0	0	0	0	0	0	0	0	1	0	0	0	0	0	0	0	0	0	0	0	0	NA	NA	2.36892	1	-2.12833	1	0	0
chr1:7574993-7574994+	0	0	0	0	0	0	0	0	0	0	0	0	1	0	0	0	0	0	0	0	0	0	0	0	0	0	0	1	0	0	1.70629	1	-1.64516	1	NA	NA	0	0
chr1:7581757-7581758+	0	0	0	0	0	0	0	1	0	0	0	0	0	0	0	0	0	0	0	0	0	0	1	0	0	0	0	0	0	0	NA	NA	NA	NA	NA	NA	0	(CA)n
chr1:7616326-7616327+	0	0	0	0	0	0	0	0	0	0	0	0	1	0	0	0	0	0	0	0	0	0	0	0	0	0	0	1	0	0	1.70629	1	-1.64516	1	NA	NA	0	(TG)n
chr1:7660186-7660187+	0	0	0	0	0	0	1	0	0	0	0	0	0	0	0	0	0	0	0	0	0	0	0	0	0	0	0	0	0	0	NA	NA	NA	NA	NA	NA	0	B2_Rat1
chr1:7711681-7711682+	0	0	0	0	0	0	0	0	0	0	0	0	0	0	1	0	0	0	0	0	0	0	0	0	0	0	0	0	0	1	2.09208	1	-1.9639	1	NA	NA	0	0
chr1:7737161-7737162+	0	0	0	0	0	0	0	0	0	0	0	0	0	0	1	0	0	0	0	0	0	0	0	0	0	0	0	0	0	1	2.09208	1	-1.9639	1	NA	NA	0	RMER1B
chr1:7746621-7746622+	0	0	0	0	0	0	0	0	0	0	0	0	1	0	0	0	0	0	0	0	0	0	0	0	0	0	0	1	0	0	1.70629	1	-1.64516	1	NA	NA	0	0
chr1:7746668-7746697+	0	0	0	0	0	0	0	0	0	0	0	0	6	3	1	0	0	0	0	0	0	0	0	0	0	0	0	6	3	1	4.51166	1	-4.44699	1	NA	NA	Sf3b5	0
chr1:7887231-7887232+	0	0	0	0	0	0	0	0	0	0	0	0	0	1	0	0	0	0	0	0	0	0	0	0	0	0	0	0	1	0	1.7077	1	-1.64606	1	NA	NA	Plagl1	0
chr1:7888910-7888911+	0	0	0	0	0	0	0	0	0	0	0	0	0	0	1	0	0	0	0	0	0	0	0	0	0	0	0	0	0	1	2.09208	1	-1.96391	1	NA	NA	Plagl1	0
chr1:7894023-7894039+	0	0	0	0	0	0	0	0	0	0	0	1	0	1	0	0	0	0	0	0	0	0	0	0	0	0	1	0	1	0	-0.374661	1	-1.64606	1	1.95958	1	Plagl1	0
chr1:7894234-7894235+	0	0	0	0	0	0	0	0	0	0	1	0	0	0	0	0	0	0	0	0	0	0	0	0	0	1	0	0	0	0	-2.0837	1	NA	NA	1.90122	1	Plagl1	0
chr1:7894305-7894306+	0	0	0	1	0	0	0	0	0	0	0	0	0	0	0	0	0	0	1	0	0	0	0	0	0	0	0	0	0	0	NA	NA	NA	NA	NA	NA	Plagl1	0
chr1:7894391-7894392+	0	0	0	0	0	0	0	0	0	0	0	0	0	0	1	0	0	0	0	0	0	0	0	0	0	0	0	0	0	1	2.09208	1	-1.96391	1	NA	NA	Plagl1	0
chr1:7898662-7898663+	0	0	0	0	0	0	0	0	0	0	0	0	1	0	0	0	0	0	0	0	0	0	0	0	0	0	0	1	0	0	1.70629	1	-1.64516	1	NA	NA	Plagl1	0
chr1:7901374-7901375+	0	0	0	0	0	0	0	0	0	0	0	0	1	0	0	0	0	0	0	0	0	0	0	0	0	0	0	1	0	0	1.70629	1	-1.64516	1	NA	NA	Plagl1	B3
chr1:7903660-7903661+	0	0	0	0	0	0	0	0	0	0	0	0	1	0	0	0	0	0	0	0	0	0	0	0	0	0	0	1	0	0	1.70629	1	-1.64516	1	NA	NA	Plagl1	0
chr1:7904066-7904067+	0	0	0	0	0	0	0	1	0	0	0	0	0	0	0	0	0	0	0	0	0	0	1	0	0	0	0	0	0	0	NA	NA	NA	NA	NA	NA	Plagl1	0
chr1:7904188-7904189+	0	0	0	0	0	0	0	0	0	0	0	0	1	0	0	0	0	0	0	0	0	0	0	0	0	0	0	1	0	0	1.70629	1	-1.64516	1	NA	NA	Plagl1	0
chr1:7905289-7905290+	0	0	0	0	0	0	0	0	0	0	0	0	1	0	0	0	0	0	0	0	0	0	0	0	0	0	0	1	0	0	1.70629	1	-1.64516	1	NA	NA	Plagl1	0
chr1:7906043-7906044+	0	0	0	0	0	0	0	0	0	0	0	0	1	0	0	0	0	0	0	0	0	0	0	0	0	0	0	1	0	0	1.70629	1	-1.64516	1	NA	NA	Plagl1	0
chr1:7906162-7906163+	0	1	0	0	0	0	0	0	0	0	0	0	0	0	0	0	1	0	0	0	0	0	0	0	0	0	0	0	0	0	NA	NA	2.19118	1	-1.84736	1	Plagl1	0
chr1:7907398-7907399+	0	0	0	0	0	0	0	0	0	0	0	0	1	0	0	0	0	0	0	0	0	0	0	0	0	0	0	1	0	0	1.70629	1	-1.64516	1	NA	NA	Plagl1	0
chr1:7914454-7914455+	0	0	0	0	0	0	0	0	0	0	0	0	1	0	0	0	0	0	0	0	0	0	0	0	0	0	0	1	0	0	1.70629	1	-1.64516	1	NA	NA	Plagl1	0
chr1:7916433-7916434+	0	0	0	0	0	0	0	0	0	0	0	0	0	2	0	0	0	0	0	0	0	0	0	0	0	0	0	0	2	0	2.57868	1	-2.47865	1	NA	NA	Plagl1	0
chr1:7917745-7917746+	0	0	0	1	0	0	0	0	0	0	0	0	0	0	0	0	0	0	1	0	0	0	0	0	0	0	0	0	0	0	NA	NA	NA	NA	NA	NA	Plagl1	0
chr1:7918552-7918553+	0	0	0	0	0	0	0	0	0	0	1	0	0	0	0	0	0	0	0	0	0	0	0	0	0	0	0	0	0	0	NA	NA	NA	NA	NA	NA	Plagl1	0
chr1:7918769-7918770+	0	0	0	0	0	0	0	0	0	0	0	0	0	0	1	0	0	0	0	0	0	0	0	0	0	0	0	0	0	1	2.09208	1	-1.96392	1	NA	NA	Plagl1	0
chr1:7918824-7918835+	0	0	1	1	0	0	0	0	0	0	0	0	0	0	0	0	0	0	1	0	0	0	0	0	0	0	0	0	0	0	NA	NA	NA	NA	NA	NA	Plagl1	0
chr1:7918900-7918901+	0	0	0	0	0	0	0	0	0	0	0	0	1	0	0	0	0	0	0	0	0	0	0	0	0	0	0	1	0	0	1.70629	1	-1.64516	1	NA	NA	Plagl1	(CCG)n
chr1:7918928-7918929+	1	0	0	0	0	0	0	0	0	0	0	0	0	0	0	1	0	0	0	0	0	0	0	0	0	0	0	0	0	0	NA	NA	2.19084	1	-1.84862	1	Plagl1	0
chr1:7918998-7919058+	0	0	0	3	0	0	0	0	0	0	0	0	2	0	1	0	0	0	3	0	0	0	0	0	0	0	0	2	0	1	2.946	1	-2.8743	1	NA	NA	Plagl1	GA-rich
chr1:7919164-7919169+	0	1	0	0	0	0	0	0	0	0	3	0	0	0	0	0	1	0	0	0	0	0	0	0	0	3	0	0	0	0	-3.35162	1	2.19118	1	1.45665	1	Plagl1	GA-rich
chr1:7919315-7919316+	0	0	0	0	0	0	0	0	0	0	0	0	0	1	0	0	0	0	0	0	0	0	0	0	0	0	0	0	1	0	1.7077	1	-1.64606	1	NA	NA	Plagl1	0
chr1:7920042-7920043+	0	0	0	0	0	0	0	0	0	0	0	0	1	0	0	0	0	0	0	0	0	0	0	0	0	0	0	1	0	0	1.70629	1	-1.64516	1	NA	NA	0	0
chr1:7920109-7920110+	0	0	0	0	0	0	0	0	0	0	0	0	0	0	1	0	0	0	0	0	0	0	0	0	0	0	0	0	0	1	2.09208	1	-1.96392	1	NA	NA	0	0
chr1:7920235-7920236+	0	0	0	0	0	0	0	0	0	0	0	1	0	0	0	0	0	0	0	0	0	0	0	0	0	0	1	0	0	0	-2.20268	1	NA	NA	1.95958	1	0	0
chr1:7920268-7920269+	0	0	0	0	0	0	0	0	0	0	0	0	1	0	0	0	0	0	0	0	0	0	0	0	0	0	0	1	0	0	1.70629	1	-1.64516	1	NA	NA	0	0
chr1:7920333-7920372+	0	0	0	0	0	0	0	0	0	0	0	0	2	1	1	0	0	0	0	0	0	0	0	0	0	0	0	2	1	1	3.33602	1	-3.25329	1	NA	NA	0	0
chr1:7920539-7920540+	0	0	0	0	0	0	0	0	0	0	0	0	0	0	1	0	0	0	0	0	0	0	0	0	0	0	0	0	0	1	2.09208	1	-1.96393	1	NA	NA	0	0
chr1:7920603-7920604+	0	0	0	0	0	0	0	0	0	0	0	0	1	0	0	0	0	0	0	0	0	0	0	0	0	0	0	1	0	0	1.70629	1	-1.64516	1	NA	NA	0	0
chr1:7920659-7920660+	0	0	0	0	0	0	0	0	0	0	0	0	1	0	0	0	0	0	0	0	0	0	0	0	0	0	0	1	0	0	1.70629	1	-1.64516	1	NA	NA	0	0
chr1:7920685-7920692+	0	0	0	0	0	0	0	0	0	0	0	0	1	1	0	0	0	0	0	0	0	0	0	0	0	0	0	1	1	0	2.43662	1	-2.38415	1	NA	NA	0	0
chr1:7920711-7920712+	0	0	0	0	0	0	0	0	0	0	0	0	0	0	1	0	0	0	0	0	0	0	0	0	0	0	0	0	0	1	2.09209	1	-1.96393	1	NA	NA	0	0
chr1:7920773-7920774+	0	0	0	0	0	0	0	0	0	0	0	0	1	0	0	0	0	0	0	0	0	0	0	0	0	0	0	1	0	0	1.70629	1	-1.64516	1	NA	NA	0	0
chr1:7920796-7920803+	0	0	0	0	0	0	0	0	0	0	0	0	2	0	0	0	0	0	0	0	0	0	0	0	0	0	0	2	0	0	2.20399	1	-2.17623	1	NA	NA	0	0
chr1:7920851-7920852+	0	0	0	0	0	0	0	0	0	0	0	0	1	0	0	0	0	0	0	0	0	0	0	0	0	0	0	1	0	0	1.70629	1	-1.64516	1	NA	NA	0	0
chr1:7920941-7920942+	0	0	0	0	0	0	0	0	0	0	0	0	1	0	0	0	0	0	0	0	0	0	0	0	0	0	0	1	0	0	1.70629	1	-1.64516	1	NA	NA	0	0
chr1:7920992-7921008+	0	0	0	0	0	0	0	0	0	0	0	0	2	2	0	0	0	0	0	0	0	0	0	0	0	0	0	2	2	0	3.28766	1	-3.22868	1	NA	NA	0	0
chr1:7921032-7921033+	0	0	0	0	0	0	0	0	0	0	0	0	1	0	0	0	0	0	0	0	0	0	0	0	0	0	0	1	0	0	1.70629	1	-1.64516	1	NA	NA	0	0
chr1:7921056-7921057+	0	0	0	0	0	0	0	0	0	0	0	0	1	0	0	0	0	0	0	0	0	0	0	0	0	0	0	1	0	0	1.70629	1	-1.64516	1	NA	NA	0	0
chr1:7921116-7921117+	0	0	0	0	0	0	0	0	0	0	0	0	0	0	1	0	0	0	0	0	0	0	0	0	0	0	0	0	0	1	2.09209	1	-1.96394	1	NA	NA	0	0
chr1:7921301-7921313+	0	0	0	0	0	0	0	0	0	0	0	0	3	0	0	0	0	0	0	0	0	0	0	0	0	0	0	3	0	0	2.71003	1	-2.70491	1	NA	NA	0	0
chr1:7921543-7921544+	0	0	0	0	0	0	0	0	0	0	0	0	0	1	0	0	0	0	0	0	0	0	0	0	0	0	0	0	1	0	1.7077	1	-1.64606	1	NA	NA	0	0
chr1:7921681-7921698+	0	0	0	0	0	0	0	0	0	0	0	0	3	1	0	0	0	0	0	0	0	0	0	0	0	0	0	3	1	0	3.21747	1	-3.18663	1	NA	NA	0	0
chr1:7921801-7921802+	0	0	0	0	0	0	0	0	0	0	0	0	1	0	0	0	0	0	0	0	0	0	0	0	0	0	0	1	0	0	1.70629	1	-1.64516	1	NA	NA	0	0
chr1:7921835-7921836+	0	0	0	0	0	0	0	0	0	0	0	0	5	0	0	0	0	0	0	0	0	0	0	0	0	0	0	5	0	0	3.27187	1	-3.23265	1	NA	NA	0	0
chr1:7921941-7921942+	0	0	0	0	0	0	0	0	0	0	0	0	2	1	0	0	0	0	0	0	0	0	0	0	0	0	0	2	1	0	2.89755	1	-2.85003	1	NA	NA	0	0
chr1:7921981-7921982+	0	0	0	0	0	0	1	0	0	0	0	0	0	0	0	0	0	0	0	0	0	1	0	0	0	0	0	0	0	0	NA	NA	NA	NA	NA	NA	0	0
chr1:7922079-7922080+	0	0	0	0	0	0	0	0	0	0	0	0	1	0	0	0	0	0	0	0	0	0	0	0	0	0	0	1	0	0	1.70629	1	-1.64516	1	NA	NA	0	0
chr1:7922103-7922116+	0	0	0	0	0	0	0	0	0	0	0	0	2	0	0	0	0	0	0	0	0	0	0	0	0	0	0	2	0	0	2.20398	1	-2.17625	1	NA	NA	0	0
chr1:7922156-7922157+	0	0	0	0	0	0	0	0	0	0	0	0	0	1	0	0	0	0	0	0	0	0	0	0	0	0	0	0	1	0	1.7077	1	-1.64606	1	NA	NA	0	0
chr1:7952559-7952560+	0	0	0	0	0	0	0	0	0	0	1	0	0	0	0	0	0	0	0	0	0	0	0	0	0	1	0	0	0	0	-2.08369	1	NA	NA	1.90122	1	0	L1MD2
chr1:8101330-8101331+	0	0	0	0	0	1	0	0	0	0	0	0	0	0	0	0	0	0	0	0	1	0	0	0	0	0	0	0	0	0	NA	NA	NA	NA	NA	NA	0	(CAGAGA)n,(GA)n
chr1:8101674-8101675+	0	1	0	0	0	0	0	0	0	0	0	0	0	0	0	0	1	0	0	0	0	0	0	0	0	0	0	0	0	0	NA	NA	2.19118	1	-1.84736	1	0	(CAGAGA)n
chr1:8182354-8182361+	1	1	0	0	0	0	0	0	0	0	0	0	0	0	0	0	0	0	0	0	0	0	0	0	0	0	0	0	0	0	NA	NA	NA	NA	NA	NA	0	(TTAGGG)n
chr1:8182516-8182517+	0	1	0	0	0	0	0	0	0	0	0	0	0	0	0	0	0	0	0	0	0	0	0	0	0	0	0	0	0	0	NA	NA	NA	NA	NA	NA	0	(TTAGGG)n
chr1:8182624-8182625+	1	0	0	0	0	0	0	0	0	0	0	0	0	0	0	0	0	0	0	0	0	0	0	0	0	0	0	0	0	0	NA	NA	NA	NA	NA	NA	0	(TTAGGG)n
chr1:8205541-8205542+	0	0	0	0	0	0	0	1	0	0	0	0	0	0	0	0	0	0	0	0	0	0	0	0	0	0	0	0	0	0	NA	NA	NA	NA	NA	NA	0	(GTGTG)n
chr1:8208173-8208174+	0	0	0	0	0	0	0	0	0	0	0	1	0	0	0	0	0	0	0	0	0	0	0	0	0	0	1	0	0	0	-2.20268	1	NA	NA	1.95958	1	0	GA-rich
chr1:8220562-8220563+	0	0	0	0	0	0	0	0	0	1	0	0	0	0	0	0	0	0	0	0	0	0	0	0	0	0	0	0	0	0	NA	NA	NA	NA	NA	NA	0	RNHAL1
chr1:8289537-8289578+	0	0	0	0	0	0	0	0	0	0	0	0	4	1	0	0	0	0	0	0	0	0	0	0	0	0	0	4	1	0	3.45792	1	-3.43517	1	NA	NA	0	0
chr1:8295359-8295360+	0	0	0	0	0	0	0	0	0	0	0	0	0	1	0	0	0	0	0	0	0	0	0	0	0	0	0	0	1	0	1.7077	1	-1.64606	1	NA	NA	Fuca2	0
chr1:8295603-8295604+	1	0	0	0	0	0	0	0	0	0	0	0	0	0	0	1	0	0	0	0	0	0	0	0	0	0	0	0	0	0	NA	NA	2.19084	1	-1.84862	1	Fuca2	0
chr1:8304336-8304337+	0	0	1	0	0	0	0	0	0	0	0	0	0	0	0	0	0	1	0	0	0	0	0	0	0	0	0	0	0	0	NA	NA	2.36892	1	-2.12832	1	Fuca2	0
chr1:8358178-8358179+	0	0	0	0	0	0	0	0	0	0	0	0	1	0	0	0	0	0	0	0	0	0	0	0	0	0	0	1	0	0	1.70629	1	-1.64516	1	NA	NA	Deadc1	0
chr1:8358231-8358232+	0	1	0	0	0	0	0	0	0	0	0	0	1	2	1	0	1	0	0	0	0	0	0	0	0	0	0	1	2	1	3.39112	1	-1.10475	1	-1.84736	1	Deadc1	0
chr1:8574361-8574362+	1	0	0	0	0	0	0	0	0	0	0	0	0	0	0	1	0	0	0	0	0	0	0	0	0	0	0	0	0	0	NA	NA	2.19084	1	-1.84862	1	0	0
chr1:8611789-8611790+	0	0	0	1	0	0	0	0	0	0	0	0	0	0	0	0	0	0	0	0	0	0	0	0	0	0	0	0	0	0	NA	NA	NA	NA	NA	NA	0	0
chr1:8782305-8782311+	0	0	0	2	0	0	0	0	0	0	0	0	0	0	0	0	0	0	2	0	0	0	0	0	0	0	0	0	0	0	NA	NA	NA	NA	NA	NA	0	A-rich
chr1:8782468-8782470+	0	0	0	1	0	0	0	0	0	0	0	0	0	0	1	0	0	0	1	0	0	0	0	0	0	0	0	0	0	1	2.09209	1	-1.96394	1	NA	NA	0	0
chr1:8783442-8783443+	0	0	0	0	0	0	0	0	0	0	0	0	0	1	0	0	0	0	0	0	0	0	0	0	0	0	0	0	1	0	1.7077	1	-1.64606	1	NA	NA	0	0
chr1:8784058-8784059+	1	0	0	0	0	0	0	0	0	0	0	0	0	0	0	1	0	0	0	0	0	0	0	0	0	0	0	0	0	0	NA	NA	2.19084	1	-1.84862	1	0	0
chr1:8784709-8784710+	0	0	0	0	0	0	0	0	0	0	0	0	0	1	0	0	0	0	0	0	0	0	0	0	0	0	0	0	1	0	1.7077	1	-1.64606	1	NA	NA	0	0
chr1:8784795-8784796+	0	0	0	0	0	0	0	0	0	0	0	0	0	0	1	0	0	0	0	0	0	0	0	0	0	0	0	0	0	1	2.09209	1	-1.96395	1	NA	NA	0	0
chr1:8784945-8784949+	0	0	0	0	0	0	1	0	0	0	0	3	0	0	0	0	0	0	0	0	0	1	0	0	0	0	3	0	0	0	-3.59241	1	NA	NA	3.27323	1	0	0
chr1:8784985-8784986+	0	0	0	0	0	0	2	0	0	0	0	0	0	0	0	0	0	0	0	0	0	2	0	0	0	0	0	0	0	0	NA	NA	NA	NA	NA	NA	0	0
chr1:8785033-8785034+	0	0	0	0	1	0	0	0	0	0	0	0	0	0	0	0	0	0	0	1	0	0	0	0	0	0	0	0	0	0	NA	NA	NA	NA	NA	NA	0	0
chr1:8786286-8786287+	0	0	0	0	0	0	0	0	1	0	0	0	0	0	0	0	0	0	0	0	0	0	0	1	0	0	0	0	0	0	NA	NA	NA	NA	NA	NA	0	0
chr1:8787190-8787191+	0	0	0	1	0	0	0	0	0	0	0	0	0	0	0	0	0	0	1	0	0	0	0	0	0	0	0	0	0	0	NA	NA	NA	NA	NA	NA	0	0
chr1:8787554-8787555+	0	0	0	0	0	0	0	0	0	0	0	0	2	0	0	0	0	0	0	0	0	0	0	0	0	0	0	2	0	0	2.20397	1	-2.17626	1	NA	NA	0	0
chr1:8787648-8787649+	0	0	0	0	0	0	0	0	0	0	0	0	0	1	0	0	0	0	0	0	0	0	0	0	0	0	0	0	1	0	1.7077	1	-1.64606	1	NA	NA	0	0
chr1:8788693-8788694+	0	0	0	0	0	0	0	1	0	0	0	0	0	0	0	0	0	0	0	0	0	0	1	0	0	0	0	0	0	0	NA	NA	NA	NA	NA	NA	0	(CA)n
chr1:8788865-8788866+	0	0	0	0	0	0	0	0	0	0	3	0	0	0	0	0	0	0	0	0	0	0	0	0	0	3	0	0	0	0	-3.35163	1	NA	NA	3.17723	1	0	0
chr1:8789337-8789338+	0	1	0	0	0	0	0	0	0	0	0	0	0	0	0	0	1	0	0	0	0	0	0	0	0	0	0	0	0	0	NA	NA	2.19118	1	-1.84736	1	0	0
chr1:8792437-8792438+	0	0	0	0	0	0	0	0	0	0	0	0	0	1	0	0	0	0	0	0	0	0	0	0	0	0	0	0	1	0	1.7077	1	-1.64606	1	NA	NA	0	0
chr1:8792638-8792639+	1	0	0	0	0	0	0	0	0	0	0	0	0	0	0	1	0	0	0	0	0	0	0	0	0	0	0	0	0	0	NA	NA	2.19084	1	-1.84862	1	0	0
chr1:8795663-8795664+	0	0	0	0	0	0	0	0	0	0	0	0	0	1	0	0	0	0	0	0	0	0	0	0	0	0	0	0	1	0	1.7077	1	-1.64606	1	NA	NA	0	0
chr1:8795995-8795996+	0	0	0	1	0	0	0	0	0	0	0	0	0	0	0	0	0	0	1	0	0	0	0	0	0	0	0	0	0	0	NA	NA	NA	NA	NA	NA	0	0
chr1:8798446-8798447+	0	0	0	0	0	0	0	0	0	0	0	0	0	1	0	0	0	0	0	0	0	0	0	0	0	0	0	0	1	0	1.7077	1	-1.64606	1	NA	NA	0	0
chr1:8803945-8803946+	0	0	0	0	0	0	0	0	0	0	0	0	1	0	0	0	0	0	0	0	0	0	0	0	0	0	0	1	0	0	1.70629	1	-1.64516	1	NA	NA	0	0
chr1:8806541-8806542+	0	0	0	0	0	0	0	0	0	0	0	1	0	0	0	0	0	0	0	0	0	0	0	0	0	0	1	0	0	0	-2.20268	1	NA	NA	1.95958	1	0	0
chr1:8807214-8807215+	0	0	0	0	0	0	0	0	1	0	0	0	0	0	0	0	0	0	0	0	0	0	0	1	0	0	0	0	0	0	NA	NA	NA	NA	NA	NA	0	0
chr1:8807458-8807460+	0	0	0	1	0	0	0	0	0	0	0	0	1	0	0	0	0	0	1	0	0	0	0	0	0	0	0	1	0	0	1.70629	1	-1.64516	1	NA	NA	0	0
chr1:8807873-8807874+	0	0	0	1	0	0	0	0	0	0	0	0	0	0	0	0	0	0	0	0	0	0	0	0	0	0	0	0	0	0	NA	NA	NA	NA	NA	NA	0	0
chr1:8808056-8808057+	0	0	0	1	0	0	0	0	0	0	0	0	1	0	0	0	0	0	1	0	0	0	0	0	0	0	0	1	0	0	1.70629	1	-1.64516	1	NA	NA	0	0
chr1:8808080-8808081+	0	0	0	0	0	0	0	0	0	3	0	0	0	0	0	0	0	0	0	0	0	0	0	0	0	0	0	0	0	0	NA	NA	NA	NA	NA	NA	0	0
chr1:8808555-8808556+	0	0	0	1	0	0	0	0	0	0	0	0	0	0	0	0	0	0	1	0	0	0	0	0	0	0	0	0	0	0	NA	NA	NA	NA	NA	NA	0	0
chr1:8817070-8817071+	0	0	0	0	0	0	0	0	1	0	0	0	0	0	0	0	0	0	0	0	0	0	0	1	0	0	0	0	0	0	NA	NA	NA	NA	NA	NA	0	0
chr1:8818177-8818178+	0	0	0	0	0	0	0	0	0	0	0	0	1	0	0	0	0	0	0	0	0	0	0	0	0	0	0	1	0	0	1.70629	1	-1.64516	1	NA	NA	0	0
chr1:8823736-8823766+	1	3	0	0	2	2	1	1	14	16	0	1	1	0	0	1	3	0	0	2	2	1	1	14	16	0	1	1	0	0	-4.20417	1	2.27825	1	2.18211	1	0	0
chr1:8823889-8823890+	0	0	0	0	0	0	1	0	0	0	0	0	0	0	0	0	0	0	0	0	0	1	0	0	0	0	0	0	0	0	NA	NA	NA	NA	NA	NA	0	0
chr1:8823938-8823941+	0	0	0	0	0	0	0	0	0	2	0	0	0	0	0	0	0	0	0	0	0	0	0	0	1	0	0	0	0	0	-2.0652	1	NA	NA	1.90116	1	0	0
chr1:8823960-8823961+	0	0	0	0	0	0	0	0	0	0	3	0	0	0	0	0	0	0	0	0	0	0	0	0	0	3	0	0	0	0	-3.35163	1	NA	NA	3.17723	1	0	0
chr1:8823995-8824005+	2	5	2	23	0	0	9	2	1	26	1	4	0	0	1	0	0	0	1	0	0	0	0	0	1	0	0	0	0	1	-0.179361	1	-1.96395	1	1.90116	1	0	0
chr1:8824042-8824043+	0	0	0	0	0	0	0	0	0	1	0	0	0	0	0	0	0	0	0	0	0	0	0	0	1	0	0	0	0	0	-2.06519	1	NA	NA	1.90116	1	0	0
chr1:8824071-8824072+	0	0	0	0	0	0	0	0	0	0	0	0	1	0	0	0	0	0	0	0	0	0	0	0	0	0	0	1	0	0	1.70629	1	-1.64516	1	NA	NA	0	0
chr1:8826398-8826399+	0	0	0	0	0	0	0	0	0	0	0	0	1	0	0	0	0	0	0	0	0	0	0	0	0	0	0	1	0	0	1.70629	1	-1.64516	1	NA	NA	0	0
chr1:8826635-8826636+	0	0	0	0	0	0	1	0	0	0	0	0	0	0	0	0	0	0	0	0	0	1	0	0	0	0	0	0	0	0	NA	NA	NA	NA	NA	NA	0	0
chr1:8828131-8828132+	0	0	0	1	0	0	0	0	0	0	0	0	0	0	0	0	0	0	1	0	0	0	0	0	0	0	0	0	0	0	NA	NA	NA	NA	NA	NA	0	0
chr1:8828181-8828182+	0	0	0	0	0	0	0	0	0	0	1	0	0	0	0	0	0	0	0	0	0	0	0	0	0	1	0	0	0	0	-2.08368	1	NA	NA	1.90122	1	0	0
chr1:8828394-8828395+	1	0	0	0	0	0	0	0	0	0	0	0	0	0	0	1	0	0	0	0	0	0	0	0	0	0	0	0	0	0	NA	NA	2.19084	1	-1.84862	1	0	0
chr1:8828475-8828476+	0	0	0	0	0	0	0	0	0	0	0	1	0	0	0	0	0	0	0	0	0	0	0	0	0	0	1	0	0	0	-2.20268	1	NA	NA	1.95958	1	0	0
chr1:8828543-8828544+	0	0	0	0	0	0	0	0	1	0	0	0	0	0	0	0	0	0	0	0	0	0	0	1	0	0	0	0	0	0	NA	NA	NA	NA	NA	NA	0	0
chr1:8828771-8828772+	0	0	0	0	0	0	0	0	0	0	0	0	1	0	0	0	0	0	0	0	0	0	0	0	0	0	0	1	0	0	1.70629	1	-1.64516	1	NA	NA	0	0
chr1:8828800-8828801+	1	0	0	0	0	0	0	0	0	0	0	0	0	0	0	1	0	0	0	0	0	0	0	0	0	0	0	0	0	0	NA	NA	2.19084	1	-1.84862	1	0	0
chr1:8828830-8828831+	0	0	0	0	0	0	0	0	0	0	0	0	1	0	0	0	0	0	0	0	0	0	0	0	0	0	0	1	0	0	1.70629	1	-1.64516	1	NA	NA	0	0
chr1:8950654-8950655+	0	0	0	0	0	0	0	0	0	0	0	0	1	0	0	0	0	0	0	0	0	0	0	0	0	0	0	1	0	0	1.70629	1	-1.64516	1	NA	NA	0	0
chr1:8955053-8955054+	0	0	0	0	0	1	0	0	0	0	0	0	0	0	0	0	0	0	0	0	1	0	0	0	0	0	0	0	0	0	NA	NA	NA	NA	NA	NA	0	0
chr1:8955338-8955339+	0	0	0	1	0	0	0	0	0	0	0	0	0	0	0	0	0	0	1	0	0	0	0	0	0	0	0	0	0	0	NA	NA	NA	NA	NA	NA	0	0
chr1:8955418-8955419+	0	0	0	1	0	0	0	0	0	0	0	0	0	0	0	0	0	0	1	0	0	0	0	0	0	0	0	0	0	0	NA	NA	NA	NA	NA	NA	0	0
chr1:8955452-8955453+	0	0	0	0	0	0	0	0	0	0	0	0	1	0	0	0	0	0	0	0	0	0	0	0	0	0	0	1	0	0	1.70629	1	-1.64516	1	NA	NA	0	0
chr1:8956396-8956397+	0	0	0	0	0	0	0	2	0	0	0	0	0	0	0	0	0	0	0	0	0	0	0	0	0	0	0	0	0	0	NA	NA	NA	NA	NA	NA	0	0
chr1:8956452-8956453+	0	0	0	0	0	0	0	0	0	0	0	0	1	0	0	0	0	0	0	0	0	0	0	0	0	0	0	1	0	0	1.70629	1	-1.64516	1	NA	NA	0	0
chr1:8956904-8956906+	0	0	0	0	0	0	0	0	0	4	2	0	0	0	0	0	0	0	0	0	0	0	0	0	1	0	0	0	0	0	-2.06519	1	NA	NA	1.90116	1	0	0
chr1:8957038-8957041+	0	1	0	0	1	0	0	0	0	0	0	0	0	0	0	0	1	0	0	1	0	0	0	0	0	0	0	0	0	0	NA	NA	2.19118	1	-1.84736	1	0	0
chr1:8957090-8957091+	0	0	0	0	0	0	0	0	0	0	0	0	1	0	0	0	0	0	0	0	0	0	0	0	0	0	0	1	0	0	1.70629	1	-1.64516	1	NA	NA	0	0
chr1:8957143-8957144+	0	0	0	0	0	0	0	0	0	0	0	0	0	0	1	0	0	0	0	0	0	0	0	0	0	0	0	0	0	1	2.09209	1	-1.96396	1	NA	NA	0	0
chr1:8957211-8957212+	0	0	0	0	0	0	0	0	0	1	0	0	0	0	0	0	0	0	0	0	0	0	0	0	1	0	0	0	0	0	-2.06519	1	NA	NA	1.90116	1	0	0
chr1:8958119-8958120+	0	0	0	1	0	0	0	0	0	0	0	0	0	0	0	0	0	0	1	0	0	0	0	0	0	0	0	0	0	0	NA	NA	NA	NA	NA	NA	0	0
chr1:8958954-8958955+	0	0	0	0	0	0	0	0	0	0	0	0	0	0	1	0	0	0	0	0	0	0	0	0	0	0	0	0	0	1	2.09209	1	-1.96396	1	NA	NA	0	0
chr1:8959509-8959510+	0	0	0	0	0	0	0	0	0	1	0	0	0	0	0	0	0	0	0	0	0	0	0	0	0	0	0	0	0	0	NA	NA	NA	NA	NA	NA	0	0
chr1:8960359-8960360+	0	0	0	0	0	0	0	0	0	0	0	0	0	0	1	0	0	0	0	0	0	0	0	0	0	0	0	0	0	1	2.0921	1	-1.96397	1	NA	NA	0	0
chr1:8963797-8963798+	0	0	0	0	0	0	0	0	0	0	1	0	0	0	0	0	0	0	0	0	0	0	0	0	0	0	0	0	0	0	NA	NA	NA	NA	NA	NA	0	0
chr1:8964255-8964256+	0	0	0	0	0	0	0	0	0	1	0	0	0	0	0	0	0	0	0	0	0	0	0	0	1	0	0	0	0	0	-2.06519	1	NA	NA	1.90116	1	0	0
chr1:8968973-8968974+	0	0	0	1	0	0	0	0	0	0	0	0	0	0	0	0	0	0	1	0	0	0	0	0	0	0	0	0	0	0	NA	NA	NA	NA	NA	NA	0	0
chr1:8973387-8973388+	0	0	0	0	0	0	0	0	0	0	0	0	0	0	1	0	0	0	0	0	0	0	0	0	0	0	0	0	0	1	2.0921	1	-1.96397	1	NA	NA	0	0
chr1:8980604-8980605+	0	0	0	0	0	0	0	0	0	0	0	0	0	0	1	0	0	0	0	0	0	0	0	0	0	0	0	0	0	1	2.0921	1	-1.96398	1	NA	NA	0	0
chr1:8981763-8981764+	0	0	0	0	0	0	0	0	0	0	0	0	0	0	1	0	0	0	0	0	0	0	0	0	0	0	0	0	0	1	2.0921	1	-1.96398	1	NA	NA	0	0
chr1:8993758-8993759+	0	0	0	1	0	0	0	0	0	0	0	0	0	0	0	0	0	0	1	0	0	0	0	0	0	0	0	0	0	0	NA	NA	NA	NA	NA	NA	0	0
chr1:8994112-8994113+	0	0	0	0	0	0	1	0	0	0	0	0	0	0	0	0	0	0	0	0	0	1	0	0	0	0	0	0	0	0	NA	NA	NA	NA	NA	NA	0	0
chr1:8994514-8994515+	0	0	0	0	0	0	0	0	0	0	0	0	1	0	0	0	0	0	0	0	0	0	0	0	0	0	0	1	0	0	1.70629	1	-1.64516	1	NA	NA	0	0
chr1:9000058-9000059+	0	0	0	0	0	0	0	0	0	0	0	0	1	0	0	0	0	0	0	0	0	0	0	0	0	0	0	1	0	0	1.70629	1	-1.64516	1	NA	NA	0	0
chr1:9003015-9003016+	0	0	1	0	0	0	0	0	0	0	0	0	0	0	0	0	0	1	0	0	0	0	0	0	0	0	0	0	0	0	NA	NA	2.36893	1	-2.12832	1	0	0
chr1:9008765-9008766+	0	0	0	0	0	0	0	0	0	0	0	0	1	0	0	0	0	0	0	0	0	0	0	0	0	0	0	1	0	0	1.70629	1	-1.64516	1	NA	NA	0	0
chr1:9010281-9010282+	1	0	0	0	0	0	0	0	0	0	0	0	0	0	0	1	0	0	0	0	0	0	0	0	0	0	0	0	0	0	NA	NA	2.19084	1	-1.84862	1	Hivep2	0
chr1:9012041-9012042+	0	0	0	0	0	0	0	0	0	0	0	0	0	1	0	0	0	0	0	0	0	0	0	0	0	0	0	0	1	0	1.7077	1	-1.64606	1	NA	NA	Hivep2	0
chr1:9012384-9012385+	0	0	0	0	0	0	0	0	0	0	0	1	0	0	0	0	0	0	0	0	0	0	0	0	0	0	0	0	0	0	NA	NA	NA	NA	NA	NA	Hivep2	0
chr1:9012465-9012466+	0	2	0	0	0	0	0	0	0	0	0	0	0	0	0	0	2	0	0	0	0	0	0	0	0	0	0	0	0	0	NA	NA	2.94275	1	-2.4204	1	Hivep2	0
chr1:9012784-9012785+	0	0	0	0	0	0	0	0	0	0	0	0	0	1	0	0	0	0	0	0	0	0	0	0	0	0	0	0	1	0	1.7077	1	-1.64606	1	NA	NA	Hivep2	0
chr1:9013442-9013443+	0	0	0	0	0	0	0	0	0	1	0	0	0	0	0	0	0	0	0	0	0	0	0	0	1	0	0	0	0	0	-2.06519	1	NA	NA	1.90116	1	Hivep2	0
chr1:9014310-9014314+	0	0	0	0	0	0	0	0	0	0	0	0	2	0	0	0	0	0	0	0	0	0	0	0	0	0	0	2	0	0	2.20396	1	-2.17628	1	NA	NA	Hivep2	0
chr1:9014570-9014571+	0	0	0	0	0	0	0	0	0	0	0	0	1	0	0	0	0	0	0	0	0	0	0	0	0	0	0	1	0	0	1.70629	1	-1.64516	1	NA	NA	Hivep2	0
chr1:9014605-9014606+	0	0	0	1	0	0	0	0	0	0	0	0	0	0	0	0	0	0	1	0	0	0	0	0	0	0	0	0	0	0	NA	NA	NA	NA	NA	NA	Hivep2	0
chr1:9014851-9014852+	0	0	0	0	0	0	0	0	0	0	0	0	1	0	0	0	0	0	0	0	0	0	0	0	0	0	0	1	0	0	1.70629	1	-1.64516	1	NA	NA	Hivep2	0
chr1:9014973-9014974+	0	0	0	0	0	1	0	0	0	0	0	0	0	0	0	0	0	0	0	0	1	0	0	0	0	0	0	0	0	0	NA	NA	NA	NA	NA	NA	Hivep2	0
chr1:9015223-9015224+	0	0	0	0	0	0	0	0	0	0	0	0	2	0	0	0	0	0	0	0	0	0	0	0	0	0	0	2	0	0	2.20395	1	-2.1763	1	NA	NA	Hivep2	0
chr1:9015278-9015279+	0	0	0	1	0	0	0	0	0	0	0	0	0	0	0	0	0	0	1	0	0	0	0	0	0	0	0	0	0	0	NA	NA	NA	NA	NA	NA	Hivep2	0
chr1:9015345-9015346+	0	1	0	0	0	0	0	0	0	0	0	0	0	0	0	0	1	0	0	0	0	0	0	0	0	0	0	0	0	0	NA	NA	2.19118	1	-1.84736	1	Hivep2	0
chr1:9015578-9015579+	0	0	0	0	0	0	1	0	0	0	0	0	0	0	0	0	0	0	0	0	0	1	0	0	0	0	0	0	0	0	NA	NA	NA	NA	NA	NA	Hivep2	0
chr1:9016163-9016164+	0	0	0	0	0	0	0	0	0	0	0	0	1	0	0	0	0	0	0	0	0	0	0	0	0	0	0	1	0	0	1.70629	1	-1.64516	1	NA	NA	Hivep2	0
chr1:9016287-9016288+	1	0	0	0	0	0	0	0	0	0	0	0	0	0	0	1	0	0	0	0	0	0	0	0	0	0	0	0	0	0	NA	NA	2.19084	1	-1.84862	1	Hivep2	0
chr1:9020518-9020519+	0	0	0	2	0	0	0	0	0	0	0	0	0	0	0	0	0	0	2	0	0	0	0	0	0	0	0	0	0	0	NA	NA	NA	NA	NA	NA	Hivep2	0
chr1:9020549-9020550+	0	1	0	0	0	0	0	0	0	0	0	0	0	0	0	0	1	0	0	0	0	0	0	0	0	0	0	0	0	0	NA	NA	2.19118	1	-1.84736	1	Hivep2	0
chr1:9024770-9024771+	0	0	0	0	0	0	0	0	0	0	0	0	0	1	0	0	0	0	0	0	0	0	0	0	0	0	0	0	1	0	1.7077	1	-1.64606	1	NA	NA	Hivep2	0
chr1:9030210-9030211+	0	0	0	0	0	0	0	0	0	0	0	0	0	1	0	0	0	0	0	0	0	0	0	0	0	0	0	0	1	0	1.7077	1	-1.64606	1	NA	NA	Hivep2	0
chr1:9030478-9030481+	0	0	0	1	0	1	0	0	0	0	0	0	0	0	0	0	0	0	1	0	0	0	0	0	0	0	0	0	0	0	NA	NA	NA	NA	NA	NA	Hivep2	0
chr1:9030936-9030937+	0	0	0	0	0	0	0	0	0	0	0	0	1	0	0	0	0	0	0	0	0	0	0	0	0	0	0	1	0	0	1.70629	1	-1.64516	1	NA	NA	Hivep2	0
chr1:9031070-9031071+	0	0	0	0	0	0	0	0	0	0	0	0	1	0	0	0	0	0	0	0	0	0	0	0	0	0	0	1	0	0	1.70629	1	-1.64516	1	NA	NA	Hivep2	0
chr1:9031614-9031615+	0	0	0	1	0	0	0	0	0	0	0	0	0	0	0	0	0	0	1	0	0	0	0	0	0	0	0	0	0	0	NA	NA	NA	NA	NA	NA	Hivep2	0
chr1:9031760-9031773+	0	0	0	0	0	0	0	1	0	0	0	0	1	0	0	0	0	0	0	0	0	0	1	0	0	0	0	1	0	0	1.70629	1	-1.64516	1	NA	NA	Hivep2	0
chr1:9031805-9031806+	0	0	0	1	0	0	1	0	0	0	0	0	0	0	0	0	0	0	1	0	0	1	0	0	0	0	0	0	0	0	NA	NA	NA	NA	NA	NA	Hivep2	0
chr1:9031865-9031866+	0	0	0	0	0	0	1	0	0	0	0	0	0	0	0	0	0	0	0	0	0	1	0	0	0	0	0	0	0	0	NA	NA	NA	NA	NA	NA	Hivep2	0
chr1:9031967-9031968+	0	0	0	0	0	0	0	0	1	0	0	0	0	0	0	0	0	0	0	0	0	0	0	0	0	0	0	0	0	0	NA	NA	NA	NA	NA	NA	Hivep2	0
chr1:9032037-9032038+	1	0	0	0	0	0	0	0	0	0	0	0	0	0	0	1	0	0	0	0	0	0	0	0	0	0	0	0	0	0	NA	NA	2.19084	1	-1.84862	1	Hivep2	0
chr1:9122744-9122745+	0	0	0	2	0	0	0	0	0	0	0	0	0	0	0	0	0	0	2	0	0	0	0	0	0	0	0	0	0	0	NA	NA	NA	NA	NA	NA	0	(GGGAGA)n
chr1:9154243-9154244+	0	0	0	1	0	0	0	0	0	0	0	0	0	0	0	0	0	0	0	0	0	0	0	0	0	0	0	0	0	0	NA	NA	NA	NA	NA	NA	0	RNHAL1
chr1:9155556-9155557+	0	0	0	0	0	0	0	0	0	1	0	0	0	0	0	0	0	0	0	0	0	0	0	0	1	0	0	0	0	0	-2.06518	1	NA	NA	1.90116	1	0	RNHAL1
chr1:9221872-9221873+	0	0	0	0	0	0	0	0	0	0	0	0	1	0	0	0	0	0	0	0	0	0	0	0	0	0	0	1	0	0	1.70629	1	-1.64516	1	NA	NA	0	ORR1D1
chr1:9290247-9290248+	2	0	0	0	0	0	0	0	0	0	0	0	0	0	0	0	0	0	0	0	0	0	0	0	0	0	0	0	0	0	NA	NA	NA	NA	NA	NA	0	0
chr1:9706976-9706977+	0	0	0	1	0	0	0	0	0	0	0	0	0	0	0	0	0	0	0	0	0	0	0	0	0	0	0	0	0	0	NA	NA	NA	NA	NA	NA	0	L1_Rat1
chr1:9782606-9782607+	0	0	0	0	0	0	0	0	0	1	0	0	0	0	0	0	0	0	0	0	0	0	0	0	1	0	0	0	0	0	-2.06518	1	NA	NA	1.90116	1	0	L1_Rn
chr1:9797198-9797199+	0	0	0	1	0	0	0	0	0	0	0	0	0	0	0	0	0	0	0	0	0	0	0	0	0	0	0	0	0	0	NA	NA	NA	NA	NA	NA	0	RNHAL1
chr1:9939713-9939714+	0	0	1	0	0	0	0	0	0	0	0	0	0	0	0	0	0	1	0	0	0	0	0	0	0	0	0	0	0	0	NA	NA	2.36893	1	-2.12831	1	0	L1_Rat3
chr1:10236876-10236877+	0	0	0	0	0	0	0	0	0	1	0	0	0	0	0	0	0	0	0	0	0	0	0	0	0	0	0	0	0	0	NA	NA	NA	NA	NA	NA	0	L1_Rn
chr1:10267623-10267624+	0	0	0	0	0	0	0	0	0	0	0	0	1	0	0	0	0	0	0	0	0	0	0	0	0	0	0	1	0	0	1.70629	1	-1.64516	1	NA	NA	0	RNERV14
chr1:10354644-10354645+	0	1	0	0	0	0	0	0	0	0	0	0	0	0	0	0	0	0	0	0	0	0	0	0	0	0	0	0	0	0	NA	NA	NA	NA	NA	NA	0	L1_Rat1
chr1:10507007-10507008+	0	0	0	0	0	0	0	0	0	0	1	0	0	0	0	0	0	0	0	0	0	0	0	0	0	1	0	0	0	0	-2.08368	1	NA	NA	1.90122	1	0	RMER1A
chr1:10662278-10662279+	0	0	0	1	0	0	0	0	0	0	0	0	0	0	0	0	0	0	1	0	0	0	0	0	0	0	0	0	0	0	NA	NA	NA	NA	NA	NA	0	(GA)n
chr1:10933212-10933213+	0	0	0	1	0	0	0	0	0	0	0	0	0	0	0	0	0	0	1	0	0	0	0	0	0	0	0	0	0	0	NA	NA	NA	NA	NA	NA	0	L1_Rat4
chr1:11168074-11168075+	0	0	0	0	0	0	0	0	0	0	0	0	1	0	0	0	0	0	0	0	0	0	0	0	0	0	0	0	0	0	NA	NA	NA	NA	NA	NA	0	0
chr1:11182427-11182428+	0	0	0	0	0	0	0	0	0	1	0	0	0	0	0	0	0	0	0	0	0	0	0	0	0	0	0	0	0	0	NA	NA	NA	NA	NA	NA	0	RMER3
chr1:11231312-11231313+	0	0	0	0	0	0	0	0	0	0	0	0	1	0	0	0	0	0	0	0	0	0	0	0	0	0	0	1	0	0	1.70629	1	-1.64516	1	NA	NA	0	0
chr1:11262843-11262844+	0	0	0	0	0	0	0	0	0	0	0	0	1	0	0	0	0	0	0	0	0	0	0	0	0	0	0	1	0	0	1.70629	1	-1.64516	1	NA	NA	0	L1_Rat4
chr1:11306303-11306304+	1	0	0	0	0	0	0	0	0	0	0	0	0	0	0	1	0	0	0	0	0	0	0	0	0	0	0	0	0	0	NA	NA	2.19084	1	-1.84862	1	0	(GGGAGA)n
chr1:11801297-11801298+	0	1	0	0	0	0	0	0	0	0	0	0	0	0	0	0	0	0	0	0	0	0	0	0	0	0	0	0	0	0	NA	NA	NA	NA	NA	NA	0	0
chr1:11943220-11943221+	0	0	0	1	0	0	0	0	0	0	0	0	0	0	0	0	0	0	1	0	0	0	0	0	0	0	0	0	0	0	NA	NA	NA	NA	NA	NA	0	0
chr1:11965104-11965105+	0	0	0	0	0	0	0	0	0	1	0	0	0	0	0	0	0	0	0	0	0	0	0	0	1	0	0	0	0	0	-2.06518	1	NA	NA	1.90116	1	0	L1_Rat2
chr1:11999721-11999722+	0	0	0	1	0	0	0	0	0	0	0	0	0	0	0	0	0	0	1	0	0	0	0	0	0	0	0	0	0	0	NA	NA	NA	NA	NA	NA	0	L1_Rn2,RatSatRep2
chr1:12002078-12002079+	0	0	0	0	0	0	0	0	0	0	0	0	1	0	0	0	0	0	0	0	0	0	0	0	0	0	0	1	0	0	1.70629	1	-1.64516	1	NA	NA	0	L1_Rn2
chr1:12098213-12098214+	0	0	1	0	0	0	0	0	0	0	0	0	0	0	0	0	0	1	0	0	0	0	0	0	0	0	0	0	0	0	NA	NA	2.36893	1	-2.12831	1	0	(GGA)n
chr1:12216710-12216711+	0	0	0	0	0	0	1	0	0	0	0	0	0	0	0	0	0	0	0	0	0	1	0	0	0	0	0	0	0	0	NA	NA	NA	NA	NA	NA	0	0
chr1:12371721-12371722+	0	0	0	0	0	0	0	0	0	0	0	0	1	0	0	0	0	0	0	0	0	0	0	0	0	0	0	1	0	0	1.70629	1	-1.64516	1	NA	NA	0	L1_Rat1
chr1:12412009-12412010+	0	0	0	1	0	0	0	0	0	0	0	0	0	0	0	0	0	0	1	0	0	0	0	0	0	0	0	0	0	0	NA	NA	NA	NA	NA	NA	0	B2_Rat2
chr1:12478767-12478768+	0	0	0	0	0	0	0	0	0	0	0	0	1	0	0	0	0	0	0	0	0	0	0	0	0	0	0	1	0	0	1.70629	1	-1.64516	1	NA	NA	0	(GGAGAA)n
chr1:12721490-12721491+	0	0	0	0	0	0	0	0	0	0	0	0	1	0	0	0	0	0	0	0	0	0	0	0	0	0	0	1	0	0	1.70629	1	-1.64516	1	NA	NA	0	0
chr1:12722423-12722427+	0	0	0	0	0	0	0	0	0	0	0	0	2	0	0	0	0	0	0	0	0	0	0	0	0	0	0	2	0	0	2.20394	1	-2.17632	1	NA	NA	Cited2	0
chr1:12722819-12722820+	0	0	0	0	0	0	0	0	0	0	0	0	1	0	0	0	0	0	0	0	0	0	0	0	0	0	0	1	0	0	1.70629	1	-1.64516	1	NA	NA	Cited2	0
chr1:12723162-12723163+	0	0	0	0	0	0	1	0	0	0	0	0	0	0	0	0	0	0	0	0	0	1	0	0	0	0	0	0	0	0	NA	NA	NA	NA	NA	NA	Cited2	0
chr1:12723245-12723246+	0	0	0	0	0	0	0	0	0	0	0	0	0	0	1	0	0	0	0	0	0	0	0	0	0	0	0	0	0	1	2.0921	1	-1.96399	1	NA	NA	Cited2	0
chr1:12723276-12723277+	0	0	0	0	0	0	0	0	0	0	0	0	0	1	0	0	0	0	0	0	0	0	0	0	0	0	0	0	1	0	1.7077	1	-1.64606	1	NA	NA	Cited2	0
chr1:12814831-12814885+	0	2	0	0	0	1	0	0	0	0	0	0	17	1	3	0	2	0	0	0	1	0	0	0	0	0	0	17	1	3	5.38346	0.884988	-2.35322	1	-2.4204	1	0	(TG)n
chr1:12815073-12815074+	0	1	0	0	0	0	0	0	0	0	0	0	0	0	0	0	1	0	0	0	0	0	0	0	0	0	0	0	0	0	NA	NA	2.19118	1	-1.84736	1	0	0
chr1:12817896-12817897+	0	0	0	0	0	0	0	0	0	0	0	0	0	0	1	0	0	0	0	0	0	0	0	0	0	0	0	0	0	1	2.0921	1	-1.96399	1	NA	NA	0	0
chr1:12821957-12821958+	0	0	0	0	0	0	0	0	0	0	0	0	1	1	0	0	0	0	0	0	0	0	0	0	0	0	0	1	1	0	2.43663	1	-2.38415	1	NA	NA	Txlnb	0
chr1:12821993-12821999+	0	0	0	0	0	0	0	0	0	0	0	0	3	0	0	0	0	0	0	0	0	0	0	0	0	0	0	3	0	0	2.71003	1	-2.70491	1	NA	NA	Txlnb	0
chr1:12828235-12828240+	0	0	0	1	0	0	0	0	0	0	1	0	0	2	0	0	0	0	1	0	0	0	0	0	0	1	0	0	2	0	0.50892	1	-2.47865	1	1.90122	1	Txlnb	0
chr1:12828270-12828313+	2	0	0	1	1	0	3	0	1	0	0	0	6	1	3	2	0	0	1	1	0	3	0	1	0	0	0	6	1	3	4.5582	1	-1.44872	1	-2.62753	1	Txlnb	0
chr1:12828332-12828344+	0	0	0	0	0	0	0	0	0	0	0	1	1	0	0	0	0	0	0	0	0	0	0	0	0	0	1	1	0	0	-0.577707	1	-1.64516	1	1.95958	1	Txlnb	0
chr1:12828363-12828376+	1	0	0	3	0	1	0	0	0	0	0	0	2	1	0	0	0	0	1	0	1	0	0	0	0	0	0	2	1	0	2.89755	1	-2.85003	1	NA	NA	Txlnb	0
chr1:12837167-12837235+	0	2	0	3	1	0	2	0	0	1	1	1	6	0	0	0	2	0	3	1	0	2	0	0	1	1	1	6	0	0	0.143039	1	-0.511952	1	0.662267	1	Txlnb	0
chr1:12837269-12837283+	0	0	0	2	0	1	0	0	0	0	0	0	0	0	0	0	0	0	2	0	1	0	0	0	0	0	0	0	0	0	NA	NA	NA	NA	NA	NA	Txlnb	0
chr1:12837302-12837306+	0	0	0	0	0	0	0	0	1	0	0	0	3	0	0	0	0	0	0	0	0	0	0	1	0	0	0	3	0	0	2.71003	1	-2.70491	1	NA	NA	Txlnb	0
chr1:12837326-12837327+	0	0	0	1	0	0	0	0	0	0	0	0	0	0	0	0	0	0	1	0	0	0	0	0	0	0	0	0	0	0	NA	NA	NA	NA	NA	NA	Txlnb	0
chr1:12839393-12839399+	0	0	0	1	0	0	0	0	1	0	0	0	1	0	0	0	0	0	1	0	0	0	0	1	0	0	0	1	0	0	1.70629	1	-1.64516	1	NA	NA	Txlnb	0
chr1:12839565-12839566+	0	0	0	0	0	0	0	0	0	1	0	0	0	0	0	0	0	0	0	0	0	0	0	0	1	0	0	0	0	0	-2.06518	1	NA	NA	1.90116	1	Txlnb	0
chr1:12839672-12839673+	1	0	0	0	0	0	0	0	0	0	0	0	0	0	0	1	0	0	0	0	0	0	0	0	0	0	0	0	0	0	NA	NA	2.19084	1	-1.84862	1	Txlnb	0
chr1:12839777-12839778+	0	0	0	0	0	0	0	0	0	0	0	0	0	1	0	0	0	0	0	0	0	0	0	0	0	0	0	0	1	0	1.7077	1	-1.64606	1	NA	NA	Txlnb	0
chr1:12839925-12839926+	0	0	0	0	0	0	0	0	0	0	0	0	1	0	0	0	0	0	0	0	0	0	0	0	0	0	0	1	0	0	1.70629	1	-1.64516	1	NA	NA	Txlnb	0
chr1:12839955-12839964+	0	0	0	2	0	0	0	0	0	0	0	0	0	0	0	0	0	0	2	0	0	0	0	0	0	0	0	0	0	0	NA	NA	NA	NA	NA	NA	Txlnb	0
chr1:12840023-12840024+	0	1	0	0	0	0	0	0	0	0	0	0	0	0	0	0	1	0	0	0	0	0	0	0	0	0	0	0	0	0	NA	NA	2.19118	1	-1.84736	1	Txlnb	0
chr1:12840125-12840128+	0	0	0	1	0	0	0	0	0	0	0	1	0	0	0	0	0	0	1	0	0	0	0	0	0	0	1	0	0	0	-2.20268	1	NA	NA	1.95957	1	Txlnb	0
chr1:12840218-12840219+	0	0	0	1	0	0	0	0	0	0	0	0	0	0	0	0	0	0	1	0	0	0	0	0	0	0	0	0	0	0	NA	NA	NA	NA	NA	NA	Txlnb	0
chr1:12840481-12840484+	0	0	0	1	1	0	0	0	0	0	0	0	0	0	0	0	0	0	1	1	0	0	0	0	0	0	0	0	0	0	NA	NA	NA	NA	NA	NA	Txlnb	0
chr1:12840862-12840863+	1	0	0	0	0	0	0	0	0	0	0	0	0	0	0	1	0	0	0	0	0	0	0	0	0	0	0	0	0	0	NA	NA	2.19084	1	-1.84862	1	Txlnb	(TG)n
chr1:12840961-12840962+	0	0	0	0	0	0	0	1	0	0	0	0	0	0	0	0	0	0	0	0	0	0	1	0	0	0	0	0	0	0	NA	NA	NA	NA	NA	NA	Txlnb	(TG)n
chr1:12841456-12841457+	0	0	0	0	0	0	0	0	0	0	0	1	0	0	0	0	0	0	0	0	0	0	0	0	0	0	1	0	0	0	-2.20269	1	NA	NA	1.95957	1	Txlnb	0
chr1:12841553-12841554+	0	0	0	0	0	0	0	0	0	0	1	0	0	0	0	0	0	0	0	0	0	0	0	0	0	0	0	0	0	0	NA	NA	NA	NA	NA	NA	Txlnb	0
chr1:12844125-12844126+	0	0	0	1	0	0	0	0	0	0	0	0	0	0	0	0	0	0	1	0	0	0	0	0	0	0	0	0	0	0	NA	NA	NA	NA	NA	NA	Txlnb	0
chr1:12844299-12844300+	0	0	0	1	0	0	0	0	0	0	0	0	0	0	0	0	0	0	1	0	0	0	0	0	0	0	0	0	0	0	NA	NA	NA	NA	NA	NA	Txlnb	0
chr1:12844962-12844963+	0	0	0	0	0	0	0	0	0	0	0	2	0	0	0	0	0	0	0	0	0	0	0	0	0	0	2	0	0	0	-3.03884	1	NA	NA	2.75574	1	Txlnb	0
chr1:12846882-12846883+	0	0	0	0	0	0	0	0	0	0	0	0	0	0	1	0	0	0	0	0	0	0	0	0	0	0	0	0	0	1	2.0921	1	-1.964	1	NA	NA	Txlnb	0
chr1:12847096-12847097+	0	0	0	0	0	0	0	0	0	5	0	0	0	0	0	0	0	0	0	0	0	0	0	0	5	0	0	0	0	0	-4.03476	1	NA	NA	3.83054	1	Txlnb	0
chr1:12847568-12847569+	0	0	0	1	0	0	0	0	0	0	0	0	0	0	0	0	0	0	1	0	0	0	0	0	0	0	0	0	0	0	NA	NA	NA	NA	NA	NA	Txlnb	0
chr1:12849838-12849839+	0	0	0	0	0	0	0	0	0	0	0	0	1	0	0	0	0	0	0	0	0	0	0	0	0	0	0	1	0	0	1.70629	1	-1.64516	1	NA	NA	Txlnb	B4A
chr1:12850134-12850135+	0	0	0	0	0	0	0	0	0	0	0	0	1	0	0	0	0	0	0	0	0	0	0	0	0	0	0	1	0	0	1.70629	1	-1.64516	1	NA	NA	Txlnb	0
chr1:12850166-12850167+	0	0	0	0	0	0	0	0	0	0	0	0	0	1	0	0	0	0	0	0	0	0	0	0	0	0	0	0	1	0	1.7077	1	-1.64606	1	NA	NA	Txlnb	0
chr1:12851034-12851035+	0	0	0	2	0	0	0	0	0	0	1	0	0	0	0	0	0	0	0	0	0	0	0	0	0	0	0	0	0	0	NA	NA	NA	NA	NA	NA	Txlnb	B4
chr1:12852353-12852354+	0	0	0	0	0	0	0	0	0	0	0	0	0	0	1	0	0	0	0	0	0	0	0	0	0	0	0	0	0	1	2.09211	1	-1.96401	1	NA	NA	Txlnb	0
chr1:12853198-12853199+	0	0	0	0	1	0	0	0	0	0	0	0	0	0	0	0	0	0	0	1	0	0	0	0	0	0	0	0	0	0	NA	NA	NA	NA	NA	NA	Txlnb	0
chr1:12854772-12854776+	0	0	1	0	0	0	1	0	0	0	0	0	0	0	0	0	0	0	0	0	0	1	0	0	0	0	0	0	0	0	NA	NA	NA	NA	NA	NA	Txlnb	0
chr1:12855242-12855263+	0	1	0	2	0	0	0	0	0	0	0	0	0	0	1	0	1	0	2	0	0	0	0	0	0	0	0	0	0	1	2.09211	1	0.441098	1	-1.84736	1	Txlnb	0
chr1:12855484-12855498+	0	0	0	0	0	0	0	1	0	0	0	0	1	0	0	0	0	0	0	0	0	0	1	0	0	0	0	1	0	0	1.70629	1	-1.64516	1	NA	NA	Txlnb	0
chr1:12855519-12855520+	0	0	0	0	0	0	1	0	0	0	0	0	0	0	0	0	0	0	0	0	0	1	0	0	0	0	0	0	0	0	NA	NA	NA	NA	NA	NA	Txlnb	0
chr1:12855694-12855695+	0	1	0	0	0	0	0	0	0	0	0	0	0	0	0	0	1	0	0	0	0	0	0	0	0	0	0	0	0	0	NA	NA	2.19118	1	-1.84736	1	Txlnb	0
chr1:12855779-12855780+	0	0	0	0	0	0	0	0	0	0	0	0	0	1	0	0	0	0	0	0	0	0	0	0	0	0	0	0	1	0	1.7077	1	-1.64606	1	NA	NA	Txlnb	0
chr1:12855866-12855900+	0	0	0	1	0	0	0	0	0	0	0	0	2	0	1	0	0	0	1	0	0	0	0	0	0	0	0	2	0	1	2.946	1	-2.8743	1	NA	NA	Txlnb	0
chr1:12855923-12855928+	0	6	0	0	1	0	0	0	0	2	1	2	0	0	0	0	0	0	0	1	0	0	0	0	2	1	0	0	0	0	-3.39081	1	NA	NA	3.17843	1	Txlnb	0
chr1:12855958-12855959+	1	0	0	0	0	0	0	0	0	0	0	0	0	0	0	1	0	0	0	0	0	0	0	0	0	0	0	0	0	0	NA	NA	2.19084	1	-1.84862	1	Txlnb	0
chr1:12856079-12856098+	0	0	0	1	0	0	0	0	1	0	0	0	0	0	0	0	0	0	1	0	0	0	0	1	0	0	0	0	0	0	NA	NA	NA	NA	NA	NA	Txlnb	0
chr1:12856130-12856131+	0	0	0	0	0	0	0	1	0	0	0	0	0	0	0	0	0	0	0	0	0	0	1	0	0	0	0	0	0	0	NA	NA	NA	NA	NA	NA	Txlnb	0
chr1:12856158-12856200+	0	0	1	3	2	0	2	0	0	0	1	0	2	2	0	0	0	1	3	2	0	2	0	0	0	0	0	2	2	0	3.28766	1	-1.00314	1	-2.1283	1	Txlnb	0
chr1:12856234-12856242+	0	0	0	0	0	0	0	0	0	0	0	0	2	0	0	0	0	0	0	0	0	0	0	0	0	0	0	2	0	0	2.20394	1	-2.17634	1	NA	NA	Txlnb	0
chr1:12856262-12856263+	0	1	0	0	0	0	0	0	0	0	0	0	0	0	0	0	1	0	0	0	0	0	0	0	0	0	0	0	0	0	NA	NA	2.19118	1	-1.84736	1	Txlnb	0
chr1:12856284-12856301+	0	0	0	2	0	0	0	0	0	0	0	0	1	0	0	0	0	0	2	0	0	0	0	0	0	0	0	1	0	0	1.70629	1	-1.64516	1	NA	NA	Txlnb	0
chr1:12856332-12856347+	0	1	0	0	1	0	0	0	0	0	0	0	1	0	0	0	1	0	0	1	0	0	0	0	0	0	0	1	0	0	1.70629	1	0.569224	1	-1.84736	1	Txlnb	0
chr1:12856376-12856404+	0	0	0	2	0	0	0	0	0	0	0	0	1	1	0	0	0	0	2	0	0	0	0	0	0	0	0	1	1	0	2.43663	1	-2.38415	1	NA	NA	Txlnb	0
chr1:12856428-12856429+	0	0	0	0	0	0	0	0	0	0	0	0	1	0	0	0	0	0	0	0	0	0	0	0	0	0	0	1	0	0	1.70629	1	-1.64516	1	NA	NA	Txlnb	0
chr1:12856450-12856457+	0	2	0	0	0	0	0	0	2	0	0	0	0	0	0	0	2	0	0	0	0	0	0	2	0	0	0	0	0	0	NA	NA	2.94275	1	-2.42039	1	Txlnb	0
chr1:12856589-12856590+	0	0	0	0	0	0	0	0	0	0	0	0	1	0	0	0	0	0	0	0	0	0	0	0	0	0	0	1	0	0	1.70629	1	-1.64516	1	NA	NA	Txlnb	0
chr1:12856615-12856633+	0	0	1	1	0	0	0	0	0	0	0	0	0	0	0	0	0	1	1	0	0	0	0	0	0	0	0	0	0	0	NA	NA	2.36893	1	-2.1283	1	Txlnb	0
chr1:12856822-12856823+	0	0	0	1	0	0	0	0	0	0	0	0	0	0	0	0	0	0	1	0	0	0	0	0	0	0	0	0	0	0	NA	NA	NA	NA	NA	NA	Txlnb	0
chr1:12856893-12856894+	0	0	0	0	0	0	0	0	0	2	0	0	0	0	0	0	0	0	0	0	0	0	0	0	2	0	0	0	0	0	-2.86197	1	NA	NA	2.65516	1	Txlnb	0
chr1:12857012-12857013+	0	0	0	1	0	0	0	0	0	0	0	0	0	0	0	0	0	0	1	0	0	0	0	0	0	0	0	0	0	0	NA	NA	NA	NA	NA	NA	Txlnb	0
chr1:12858448-12858449+	0	1	0	0	0	0	0	0	0	0	0	0	0	0	0	0	1	0	0	0	0	0	0	0	0	0	0	0	0	0	NA	NA	2.19118	1	-1.84736	1	0	0
chr1:12865807-12865808+	0	0	0	0	0	0	1	0	0	0	0	0	0	0	0	0	0	0	0	0	0	1	0	0	0	0	0	0	0	0	NA	NA	NA	NA	NA	NA	0	0
chr1:12866937-12866938+	0	0	0	0	0	0	0	1	0	0	0	0	0	0	0	0	0	0	0	0	0	0	1	0	0	0	0	0	0	0	NA	NA	NA	NA	NA	NA	0	MTC
chr1:12868648-12868649+	0	0	1	0	0	0	0	0	0	0	0	0	0	0	0	0	0	0	0	0	0	0	0	0	0	0	0	0	0	0	NA	NA	NA	NA	NA	NA	0	0
chr1:12868875-12868876+	0	0	0	0	0	0	0	0	0	0	0	0	1	0	0	0	0	0	0	0	0	0	0	0	0	0	0	1	0	0	1.70629	1	-1.64516	1	NA	NA	0	MIR
chr1:12874702-12874703+	0	0	0	0	0	0	0	0	0	0	0	0	0	0	1	0	0	0	0	0	0	0	0	0	0	0	0	0	0	1	2.09211	1	-1.96401	1	NA	NA	0	0
chr1:12885492-12885493+	0	0	0	0	0	0	0	0	0	0	0	0	0	1	0	0	0	0	0	0	0	0	0	0	0	0	0	0	1	0	1.7077	1	-1.64606	1	NA	NA	0	RatSatRep2
chr1:12889034-12889035+	0	0	0	0	0	0	0	0	0	0	0	0	0	1	0	0	0	0	0	0	0	0	0	0	0	0	0	0	1	0	1.7077	1	-1.64606	1	NA	NA	0	L1_Rn
chr1:12903684-12903685+	0	0	0	0	0	0	0	0	0	0	0	0	1	0	0	0	0	0	0	0	0	0	0	0	0	0	0	1	0	0	1.70629	1	-1.64516	1	NA	NA	0	0
chr1:12904043-12904044+	1	0	0	0	0	0	0	0	0	0	0	0	0	0	0	1	0	0	0	0	0	0	0	0	0	0	0	0	0	0	NA	NA	2.19084	1	-1.84862	1	0	0
chr1:12904401-12904402+	0	0	0	0	0	0	0	0	0	0	0	0	1	0	0	0	0	0	0	0	0	0	0	0	0	0	0	1	0	0	1.70629	1	-1.64516	1	NA	NA	0	0
chr1:12904478-12904485+	0	0	1	0	1	0	0	0	0	0	0	0	0	0	0	0	0	1	0	1	0	0	0	0	0	0	0	0	0	0	NA	NA	2.36894	1	-2.12829	1	0	GA-rich
chr1:12904572-12904573+	1	0	0	0	0	0	0	0	0	0	0	0	0	0	0	1	0	0	0	0	0	0	0	0	0	0	0	0	0	0	NA	NA	2.19084	1	-1.84862	1	0	GA-rich
chr1:12904836-12904837+	0	0	0	0	0	0	0	0	0	0	0	0	0	1	0	0	0	0	0	0	0	0	0	0	0	0	0	0	1	0	1.7077	1	-1.64606	1	NA	NA	0	0
chr1:12904950-12904951+	0	0	0	0	0	0	0	0	0	0	0	0	2	0	0	0	0	0	0	0	0	0	0	0	0	0	0	2	0	0	2.20393	1	-2.17636	1	NA	NA	0	0
chr1:12911459-12911460+	0	0	0	1	0	0	0	0	0	0	0	0	0	0	0	0	0	0	0	0	0	0	0	0	0	0	0	0	0	0	NA	NA	NA	NA	NA	NA	0	RatSatRep2
chr1:12913644-12913645+	0	0	0	0	0	0	0	0	0	1	0	0	0	0	0	0	0	0	0	0	0	0	0	0	0	0	0	0	0	0	NA	NA	NA	NA	NA	NA	0	Lx3C
chr1:12918109-12918110+	0	0	1	0	0	0	0	0	0	0	0	0	0	0	0	0	0	1	0	0	0	0	0	0	0	0	0	0	0	0	NA	NA	2.36894	1	-2.12829	1	0	L1_Mur2
chr1:12935675-12935676+	0	0	0	0	0	0	2	0	0	0	0	0	0	0	0	0	0	0	0	0	0	0	0	0	0	0	0	0	0	0	NA	NA	NA	NA	NA	NA	0	0
chr1:12975148-12975149+	1	0	0	0	0	0	0	0	0	0	0	0	0	0	0	0	0	0	0	0	0	0	0	0	0	0	0	0	0	0	NA	NA	NA	NA	NA	NA	0	Lx9
chr1:12975186-12975187+	1	0	0	0	0	0	0	0	0	0	0	0	0	0	0	0	0	0	0	0	0	0	0	0	0	0	0	0	0	0	NA	NA	NA	NA	NA	NA	0	Lx9
chr1:12982784-12982785+	0	0	0	0	0	0	0	0	0	0	0	0	1	0	0	0	0	0	0	0	0	0	0	0	0	0	0	1	0	0	1.70629	1	-1.64516	1	NA	NA	0	(CA)n
chr1:12984288-12984289+	0	0	0	0	0	0	1	0	0	0	0	0	0	0	0	0	0	0	0	0	0	1	0	0	0	0	0	0	0	0	NA	NA	NA	NA	NA	NA	0	0
chr1:13109446-13109447+	0	0	0	0	0	0	0	1	0	0	0	0	0	0	0	0	0	0	0	0	0	0	1	0	0	0	0	0	0	0	NA	NA	NA	NA	NA	NA	D3ZS01_RAT,F1M4U8_RAT	0
chr1:13110368-13110369+	0	0	0	0	0	0	0	0	0	0	0	0	1	0	0	0	0	0	0	0	0	0	0	0	0	0	0	1	0	0	1.70629	1	-1.64516	1	NA	NA	D3ZS01_RAT,F1M4U8_RAT	0
chr1:13110934-13110935+	0	0	0	0	0	0	0	0	0	0	0	0	1	0	0	0	0	0	0	0	0	0	0	0	0	0	0	1	0	0	1.70629	1	-1.64516	1	NA	NA	D3ZS01_RAT,F1M4U8_RAT	0
chr1:13114948-13114949+	0	0	0	0	0	0	0	0	0	0	1	0	0	0	0	0	0	0	0	0	0	0	0	0	0	0	0	0	0	0	NA	NA	NA	NA	NA	NA	D3ZS01_RAT,F1M4U8_RAT	0
chr1:13128366-13128367+	0	0	0	0	0	0	1	0	0	0	0	0	0	0	0	0	0	0	0	0	0	1	0	0	0	0	0	0	0	0	NA	NA	NA	NA	NA	NA	D3ZS01_RAT,F1M4U8_RAT	0
chr1:13137959-13137960+	0	0	0	0	0	0	0	0	0	0	0	0	1	0	0	0	0	0	0	0	0	0	0	0	0	0	0	1	0	0	1.70629	1	-1.64516	1	NA	NA	D3ZS01_RAT,F1M4U8_RAT	0
chr1:13153962-13153963+	0	0	0	0	0	0	0	0	0	0	3	0	0	0	0	0	0	0	0	0	0	0	0	0	0	0	0	0	0	0	NA	NA	NA	NA	NA	NA	D3ZS01_RAT,F1M4U8_RAT	(TAGA)n
chr1:13179045-13179046+	0	0	0	0	0	0	0	0	0	0	0	0	0	1	0	0	0	0	0	0	0	0	0	0	0	0	0	0	1	0	1.7077	1	-1.64606	1	NA	NA	D3ZS01_RAT,F1M4U8_RAT	0
chr1:13183834-13183835+	0	0	0	2	0	0	0	0	0	0	0	0	0	0	0	0	0	0	0	0	0	0	0	0	0	0	0	0	0	0	NA	NA	NA	NA	NA	NA	D3ZS01_RAT,F1M4U8_RAT	0
chr1:13190788-13190789+	0	1	0	0	0	0	0	0	0	0	0	0	0	0	0	0	0	0	0	0	0	0	0	0	0	0	0	0	0	0	NA	NA	NA	NA	NA	NA	F1M4U8_RAT	0
chr1:13210894-13210895+	0	0	0	0	0	0	0	0	0	0	1	0	0	0	0	0	0	0	0	0	0	0	0	0	0	1	0	0	0	0	-2.08367	1	NA	NA	1.90122	1	F1M4U8_RAT	(TAGA)n
chr1:13333582-13333583+	0	1	0	0	0	0	0	0	0	0	0	0	0	0	0	0	0	0	0	0	0	0	0	0	0	0	0	0	0	0	NA	NA	NA	NA	NA	NA	F1M4U8_RAT	RNHAL1
chr1:13340487-13340488+	0	0	0	1	0	0	0	0	0	0	0	0	0	0	0	0	0	0	1	0	0	0	0	0	0	0	0	0	0	0	NA	NA	NA	NA	NA	NA	F1M4U8_RAT	0
chr1:13340606-13340607+	0	1	0	0	0	0	0	0	0	0	0	0	0	0	0	0	1	0	0	0	0	0	0	0	0	0	0	0	0	0	NA	NA	2.19118	1	-1.84736	1	F1M4U8_RAT	0
chr1:13376742-13376743+	0	0	0	0	0	0	0	0	0	0	0	0	0	1	0	0	0	0	0	0	0	0	0	0	0	0	0	0	1	0	1.7077	1	-1.64606	1	NA	NA	F1M4U8_RAT,RGD1308124	0
chr1:13377084-13377085+	0	0	0	0	0	0	0	0	0	0	0	0	2	0	0	0	0	0	0	0	0	0	0	0	0	0	0	2	0	0	2.20392	1	-2.17638	1	NA	NA	F1M4U8_RAT,RGD1308124	0
chr1:13378692-13378693+	0	0	0	0	0	0	0	0	0	0	0	0	1	0	0	0	0	0	0	0	0	0	0	0	0	0	0	1	0	0	1.70629	1	-1.64516	1	NA	NA	F1M4U8_RAT,RGD1308124	0
chr1:13383032-13383033+	0	0	0	0	0	0	0	0	0	0	0	0	0	1	0	0	0	0	0	0	0	0	0	0	0	0	0	0	1	0	1.7077	1	-1.64606	1	NA	NA	F1M4U8_RAT,RGD1308124	B1_Mur2
chr1:13383086-13383087+	0	0	0	1	0	0	0	0	0	0	0	0	0	0	0	0	0	0	1	0	0	0	0	0	0	0	0	0	0	0	NA	NA	NA	NA	NA	NA	F1M4U8_RAT,RGD1308124	B1_Mur2
chr1:13383277-13383278+	0	0	0	1	0	0	0	0	0	0	0	0	0	0	0	0	0	0	1	0	0	0	0	0	0	0	0	0	0	0	NA	NA	NA	NA	NA	NA	F1M4U8_RAT,RGD1308124	0
chr1:13384814-13384815+	0	0	0	0	0	0	0	0	1	0	0	0	0	0	0	0	0	0	0	0	0	0	0	1	0	0	0	0	0	0	NA	NA	NA	NA	NA	NA	F1M4U8_RAT,RGD1308124	0
chr1:13385493-13385494+	0	0	0	0	0	0	1	0	0	0	0	0	0	0	0	0	0	0	0	0	0	1	0	0	0	0	0	0	0	0	NA	NA	NA	NA	NA	NA	F1M4U8_RAT,RGD1308124	0
chr1:13392786-13392787+	0	0	0	0	0	0	0	0	0	0	0	0	0	0	1	0	0	0	0	0	0	0	0	0	0	0	0	0	0	1	2.09211	1	-1.96402	1	NA	NA	F1M4U8_RAT,RGD1308124	0
chr1:13393314-13393315+	0	0	0	0	0	0	0	0	0	0	0	0	1	0	0	0	0	0	0	0	0	0	0	0	0	0	0	1	0	0	1.70629	1	-1.64516	1	NA	NA	F1M4U8_RAT,RGD1308124	0
chr1:13397157-13397158+	1	0	0	0	0	0	0	0	0	0	0	0	0	0	0	1	0	0	0	0	0	0	0	0	0	0	0	0	0	0	NA	NA	2.19084	1	-1.84862	1	F1M4U8_RAT,RGD1308124	0
chr1:13397244-13397245+	0	1	0	0	0	0	0	0	0	0	0	0	0	0	0	0	1	0	0	0	0	0	0	0	0	0	0	0	0	0	NA	NA	2.19118	1	-1.84736	1	F1M4U8_RAT,RGD1308124	0
chr1:13405468-13405469+	0	1	0	0	0	0	0	0	0	0	0	0	0	0	0	0	1	0	0	0	0	0	0	0	0	0	0	0	0	0	NA	NA	2.19118	1	-1.84736	1	F1M4U8_RAT,RGD1308124	RMER3
chr1:13416726-13416727+	0	0	0	0	1	0	0	0	0	0	0	0	0	0	0	0	0	0	0	1	0	0	0	0	0	0	0	0	0	0	NA	NA	NA	NA	NA	NA	F1M4U8_RAT,RGD1308124	0
chr1:13431132-13431133+	0	0	0	0	0	0	0	0	0	0	0	0	1	0	0	0	0	0	0	0	0	0	0	0	0	0	0	1	0	0	1.70629	1	-1.64516	1	NA	NA	F1M4U8_RAT,RGD1308124	0
chr1:13451645-13451646+	0	0	0	1	0	0	0	0	0	0	0	0	0	0	0	0	0	0	1	0	0	0	0	0	0	0	0	0	0	0	NA	NA	NA	NA	NA	NA	F1M4U8_RAT,RGD1308124	0
chr1:13452540-13452541+	0	0	0	1	0	0	0	0	0	0	0	0	0	0	0	0	0	0	1	0	0	0	0	0	0	0	0	0	0	0	NA	NA	NA	NA	NA	NA	F1M4U8_RAT,RGD1308124	0
chr1:13471687-13471688+	0	0	0	0	0	0	0	0	0	0	0	0	1	0	0	0	0	0	0	0	0	0	0	0	0	0	0	1	0	0	1.70629	1	-1.64516	1	NA	NA	F1M4U8_RAT,RGD1308124	0
chr1:13471872-13471873+	0	0	0	0	0	0	0	0	0	0	1	0	0	0	0	0	0	0	0	0	0	0	0	0	0	0	0	0	0	0	NA	NA	NA	NA	NA	NA	F1M4U8_RAT,RGD1308124	0
chr1:13474580-13474581+	0	0	0	2	0	0	0	0	0	0	0	0	0	0	0	0	0	0	2	0	0	0	0	0	0	0	0	0	0	0	NA	NA	NA	NA	NA	NA	F1M4U8_RAT,RGD1308124	0
chr1:13474707-13474708+	0	0	0	0	0	0	0	0	0	0	0	0	1	0	0	0	0	0	0	0	0	0	0	0	0	0	0	1	0	0	1.70629	1	-1.64516	1	NA	NA	F1M4U8_RAT,RGD1308124	(CA)n
chr1:13475056-13475057+	0	0	0	0	0	0	0	0	0	0	0	1	0	0	0	0	0	0	0	0	0	0	0	0	0	0	1	0	0	0	-2.20269	1	NA	NA	1.95957	1	F1M4U8_RAT,RGD1308124	(CA)n
chr1:13479100-13479101+	0	0	0	0	0	0	0	0	0	0	0	0	0	2	0	0	0	0	0	0	0	0	0	0	0	0	0	0	2	0	2.57868	1	-2.47865	1	NA	NA	F1M4U8_RAT,RGD1308124	0
chr1:13481308-13481309+	0	0	0	1	0	0	0	0	0	0	0	0	0	0	0	0	0	0	1	0	0	0	0	0	0	0	0	0	0	0	NA	NA	NA	NA	NA	NA	F1M4U8_RAT,RGD1308124	0
chr1:13497666-13497667+	0	0	0	0	0	0	0	0	0	0	0	0	1	0	0	0	0	0	0	0	0	0	0	0	0	0	0	1	0	0	1.70629	1	-1.64516	1	NA	NA	F1M4U8_RAT,RGD1308124	(TG)n
chr1:13504816-13504861+	1	0	0	0	1	0	0	0	0	0	0	0	4	3	0	1	0	0	0	1	0	0	0	0	0	0	0	4	3	0	3.97347	1	-1.73681	1	-1.84862	1	F1M4U8_RAT,RGD1308124	0
chr1:13505045-13505046+	0	0	0	0	0	0	0	0	0	0	0	0	1	0	0	0	0	0	0	0	0	0	0	0	0	0	0	1	0	0	1.70629	1	-1.64516	1	NA	NA	F1M4U8_RAT,RGD1308124	0
chr1:13506373-13506374+	0	0	0	0	0	0	0	0	0	0	0	0	1	0	0	0	0	0	0	0	0	0	0	0	0	0	0	1	0	0	1.70629	1	-1.64516	1	NA	NA	F1M4U8_RAT,RGD1308124	0
chr1:13507870-13507871+	0	0	0	0	0	0	0	0	0	0	0	0	2	0	0	0	0	0	0	0	0	0	0	0	0	0	0	2	0	0	2.20391	1	-2.1764	1	NA	NA	F1M4U8_RAT,RGD1308124	0
chr1:13512498-13512499+	0	0	0	0	0	0	0	0	0	0	0	0	1	0	0	0	0	0	0	0	0	0	0	0	0	0	0	1	0	0	1.70629	1	-1.64516	1	NA	NA	F1M4U8_RAT,RGD1308124	0
chr1:13515660-13515661+	0	0	0	0	0	0	0	0	0	0	2	0	0	0	0	0	0	0	0	0	0	0	0	0	0	2	0	0	0	0	-2.84727	1	NA	NA	2.66945	1	F1M4U8_RAT,RGD1308124	0
chr1:13519045-13519046+	0	0	0	0	0	0	0	0	1	0	0	0	0	0	0	0	0	0	0	0	0	0	0	1	0	0	0	0	0	0	NA	NA	NA	NA	NA	NA	F1M4U8_RAT,RGD1308124	MIR
chr1:13529820-13529821+	0	0	0	0	0	0	0	0	0	0	0	0	0	0	1	0	0	0	0	0	0	0	0	0	0	0	0	0	0	1	2.09211	1	-1.96402	1	NA	NA	F1M4U8_RAT,RGD1308124	0
chr1:13570192-13570193+	1	0	0	0	0	0	0	0	0	0	0	0	0	0	0	1	0	0	0	0	0	0	0	0	0	0	0	0	0	0	NA	NA	2.19084	1	-1.84862	1	F1M4U8_RAT,RGD1308124	0
chr1:13573687-13573688+	0	0	0	0	0	0	0	0	0	0	0	0	1	0	0	0	0	0	0	0	0	0	0	0	0	0	0	1	0	0	1.70629	1	-1.64516	1	NA	NA	F1M4U8_RAT,RGD1308124	0
chr1:13591025-13591026+	0	1	0	0	0	0	0	0	0	0	0	0	0	0	0	0	0	0	0	0	0	0	0	0	0	0	0	0	0	0	NA	NA	NA	NA	NA	NA	F1M4U8_RAT,RGD1308124	0
chr1:13599378-13599379+	0	0	0	0	0	0	0	0	0	0	0	0	1	0	0	0	0	0	0	0	0	0	0	0	0	0	0	1	0	0	1.70629	1	-1.64516	1	NA	NA	F1M4U8_RAT,RGD1308124	0
chr1:13605979-13605980+	0	1	0	0	0	0	0	0	0	0	0	0	0	0	0	0	1	0	0	0	0	0	0	0	0	0	0	0	0	0	NA	NA	2.19118	1	-1.84736	1	F1M4U8_RAT,RGD1308124	0
chr1:13611984-13611985+	0	0	0	1	0	0	0	0	0	0	0	0	0	0	0	0	0	0	1	0	0	0	0	0	0	0	0	0	0	0	NA	NA	NA	NA	NA	NA	F1M4U8_RAT,RGD1308124	0
chr1:13613408-13613409+	0	0	0	0	0	0	0	0	0	0	0	0	0	1	0	0	0	0	0	0	0	0	0	0	0	0	0	0	1	0	1.7077	1	-1.64606	1	NA	NA	F1M4U8_RAT,RGD1308124	0
chr1:13613824-13613825+	0	0	0	0	0	0	0	0	0	0	0	0	0	2	0	0	0	0	0	0	0	0	0	0	0	0	0	0	2	0	2.57868	1	-2.47864	1	NA	NA	F1M4U8_RAT,RGD1308124	0
chr1:13616276-13616277+	0	0	0	0	0	0	0	0	0	0	0	0	1	0	0	0	0	0	0	0	0	0	0	0	0	0	0	1	0	0	1.70629	1	-1.64516	1	NA	NA	F1M4U8_RAT,RGD1308124	0
chr1:13616487-13616488+	0	2	0	0	0	0	0	0	0	0	0	0	0	0	0	0	2	0	0	0	0	0	0	0	0	0	0	0	0	0	NA	NA	2.94275	1	-2.42039	1	F1M4U8_RAT,RGD1308124	0
chr1:13620545-13620546+	0	0	0	0	0	0	0	0	0	0	0	0	1	0	0	0	0	0	0	0	0	0	0	0	0	0	0	1	0	0	1.70629	1	-1.64516	1	NA	NA	F1M4U8_RAT	0
chr1:13621516-13621517+	0	0	0	1	0	0	0	0	0	0	0	0	0	0	0	0	0	0	1	0	0	0	0	0	0	0	0	0	0	0	NA	NA	NA	NA	NA	NA	F1M4U8_RAT	0
chr1:13850940-13850941+	2	0	0	0	0	0	0	0	0	0	0	0	0	0	0	0	0	0	0	0	0	0	0	0	0	0	0	0	0	0	NA	NA	NA	NA	NA	NA	F1M4U8_RAT	RMER3B
chr1:13894590-13894591+	0	0	0	1	0	0	0	0	0	0	1	0	0	0	0	0	0	0	1	0	0	0	0	0	0	1	0	0	0	0	-2.08366	1	NA	NA	1.90122	1	F1M4U8_RAT	0
chr1:13898717-13898718+	0	0	0	0	0	0	0	0	0	1	0	0	0	0	0	0	0	0	0	0	0	0	0	0	0	0	0	0	0	0	NA	NA	NA	NA	NA	NA	F1M4U8_RAT	RNLTR15A
chr1:14060292-14060293+	0	0	0	0	0	0	0	0	0	1	0	0	0	0	0	0	0	0	0	0	0	0	0	0	1	0	0	0	0	0	-2.06518	1	NA	NA	1.90116	1	0	0
chr1:14067245-14067246+	0	0	0	0	0	0	0	0	0	0	1	0	0	0	0	0	0	0	0	0	0	0	0	0	0	1	0	0	0	0	-2.08365	1	NA	NA	1.90122	1	0	L1_Rat4
chr1:14471637-14471638+	0	0	0	0	0	0	0	0	0	0	0	0	0	0	1	0	0	0	0	0	0	0	0	0	0	0	0	0	0	1	2.09211	1	-1.96403	1	NA	NA	0	0
chr1:14764325-14764326+	0	0	0	0	0	0	0	0	0	2	0	0	0	0	0	0	0	0	0	0	0	0	0	0	2	0	0	0	0	0	-2.86197	1	NA	NA	2.65516	1	0	(GA)n
chr1:14846335-14846364+	0	0	0	0	0	0	0	0	0	0	0	0	8	2	1	0	0	0	0	0	0	0	0	0	0	0	0	8	2	1	4.56714	1	-4.51962	1	NA	NA	0	0
chr1:14846404-14846405+	0	0	0	0	0	0	0	0	0	0	0	0	1	0	0	0	0	0	0	0	0	0	0	0	0	0	0	1	0	0	1.70629	1	-1.64516	1	NA	NA	Ifngr1	0
chr1:14847789-14847790+	0	0	0	0	0	0	0	0	0	0	0	0	1	0	0	0	0	0	0	0	0	0	0	0	0	0	0	1	0	0	1.70629	1	-1.64516	1	NA	NA	Ifngr1	0
chr1:14847847-14847848+	0	0	0	0	0	0	0	0	0	0	0	0	1	0	0	0	0	0	0	0	0	0	0	0	0	0	0	1	0	0	1.70629	1	-1.64516	1	NA	NA	Ifngr1	0
chr1:14848484-14848485+	0	0	0	0	0	0	2	0	0	0	0	0	0	0	0	0	0	0	0	0	0	2	0	0	0	0	0	0	0	0	NA	NA	NA	NA	NA	NA	Ifngr1	0
chr1:14849668-14849669+	0	0	0	0	0	0	0	0	0	0	0	0	1	0	0	0	0	0	0	0	0	0	0	0	0	0	0	1	0	0	1.70629	1	-1.64516	1	NA	NA	Ifngr1	0
chr1:14850959-14850960+	0	2	0	0	0	0	0	0	0	0	0	0	0	0	0	0	2	0	0	0	0	0	0	0	0	0	0	0	0	0	NA	NA	2.94275	1	-2.42039	1	Ifngr1	0
chr1:14853265-14853266+	0	0	0	0	0	0	0	0	0	1	0	0	0	0	0	0	0	0	0	0	0	0	0	0	0	0	0	0	0	0	NA	NA	NA	NA	NA	NA	Ifngr1	0
chr1:14854998-14854999+	0	1	0	0	0	0	0	0	0	0	0	0	0	0	0	0	1	0	0	0	0	0	0	0	0	0	0	0	0	0	NA	NA	2.19118	1	-1.84736	1	Ifngr1	0
chr1:14855046-14855059+	0	0	0	0	0	0	0	0	0	0	0	0	2	0	0	0	0	0	0	0	0	0	0	0	0	0	0	2	0	0	2.2039	1	-2.17642	1	NA	NA	Ifngr1	0
chr1:14856835-14856844+	0	0	0	1	0	0	0	0	0	0	0	0	1	0	1	0	0	0	1	0	0	0	0	0	0	0	0	1	0	1	2.52275	1	-2.41284	1	NA	NA	Ifngr1	(TAGA)n
chr1:14856906-14856926+	0	0	0	0	0	0	0	0	0	0	0	0	2	0	0	0	0	0	0	0	0	0	0	0	0	0	0	2	0	0	2.20389	1	-2.17644	1	NA	NA	Ifngr1	(TAGA)n
chr1:14856958-14856960+	0	0	0	1	0	0	0	0	0	0	0	0	1	0	0	0	0	0	1	0	0	0	0	0	0	0	0	1	0	0	1.70629	1	-1.64516	1	NA	NA	Ifngr1	0
chr1:14859816-14859817+	1	0	0	0	0	0	0	0	0	0	0	0	0	0	0	1	0	0	0	0	0	0	0	0	0	0	0	0	0	0	NA	NA	2.19084	1	-1.84862	1	Ifngr1	(TG)n
chr1:14860863-14860864+	0	0	0	0	0	0	0	0	0	0	0	0	1	0	0	0	0	0	0	0	0	0	0	0	0	0	0	1	0	0	1.70629	1	-1.64516	1	NA	NA	Ifngr1	0
chr1:14861137-14861138+	0	0	0	0	1	0	0	0	0	0	0	0	0	0	0	0	0	0	0	1	0	0	0	0	0	0	0	0	0	0	NA	NA	NA	NA	NA	NA	Ifngr1	0
chr1:14862483-14862484+	0	1	0	0	0	0	0	0	0	0	0	0	0	0	0	0	1	0	0	0	0	0	0	0	0	0	0	0	0	0	NA	NA	2.19118	1	-1.84736	1	Ifngr1	0
chr1:14862666-14862667+	0	0	0	0	0	0	0	0	0	0	0	0	0	1	0	0	0	0	0	0	0	0	0	0	0	0	0	0	1	0	1.7077	1	-1.64606	1	NA	NA	Ifngr1	0
chr1:14862879-14862880+	0	0	0	0	0	0	0	0	0	0	0	0	1	0	0	0	0	0	0	0	0	0	0	0	0	0	0	1	0	0	1.70629	1	-1.64516	1	NA	NA	Ifngr1	0
chr1:14863892-14863893+	0	0	0	0	0	0	0	0	0	0	0	0	0	0	1	0	0	0	0	0	0	0	0	0	0	0	0	0	0	1	2.09212	1	-1.96403	1	NA	NA	Ifngr1	0
chr1:14864440-14864441+	0	0	0	0	0	0	0	0	0	0	0	0	0	0	2	0	0	0	0	0	0	0	0	0	0	0	0	0	0	2	2.8936	1	-2.74414	1	NA	NA	Ifngr1	0
chr1:14868869-14868870+	0	0	0	1	0	0	0	0	0	0	0	0	0	0	0	0	0	0	1	0	0	0	0	0	0	0	0	0	0	0	NA	NA	NA	NA	NA	NA	0	0
chr1:14869014-14869015+	0	2	0	0	0	0	0	0	0	0	0	0	0	0	0	0	2	0	0	0	0	0	0	0	0	0	0	0	0	0	NA	NA	2.94275	1	-2.42039	1	0	0
chr1:14941351-14941352+	0	1	0	0	0	0	0	0	0	0	0	0	0	0	0	0	1	0	0	0	0	0	0	0	0	0	0	0	0	0	NA	NA	2.19118	1	-1.84736	1	0	0
chr1:15163835-15163836+	0	0	0	0	0	0	0	0	0	0	0	0	0	1	0	0	0	0	0	0	0	0	0	0	0	0	0	0	1	0	1.7077	1	-1.64606	1	NA	NA	0	0
chr1:15199739-15199745+	0	0	0	0	0	0	0	0	0	0	0	0	1	1	0	0	0	0	0	0	0	0	0	0	0	0	0	1	1	0	2.43663	1	-2.38415	1	NA	NA	0	MER68
chr1:15199770-15199776+	0	0	0	0	0	0	0	0	0	0	0	0	3	1	2	0	0	0	0	0	0	0	0	0	0	0	0	3	1	2	3.89092	1	-3.79684	1	NA	NA	0	MER68
chr1:15199864-15199865+	0	0	0	0	0	0	0	0	0	0	0	0	0	1	0	0	0	0	0	0	0	0	0	0	0	0	0	0	1	0	1.7077	1	-1.64606	1	NA	NA	0	MER68
chr1:15201043-15201044+	0	0	0	0	0	0	0	0	0	0	0	0	1	0	0	0	0	0	0	0	0	0	0	0	0	0	0	1	0	0	1.70629	1	-1.64516	1	NA	NA	0	0
chr1:15201118-15201125+	0	0	0	0	0	0	0	0	1	0	0	0	0	1	0	0	0	0	0	0	0	0	0	1	0	0	0	0	1	0	1.7077	1	-1.64606	1	NA	NA	0	0
chr1:15201169-15201170+	0	0	0	1	0	0	0	0	0	0	0	0	0	0	0	0	0	0	1	0	0	0	0	0	0	0	0	0	0	0	NA	NA	NA	NA	NA	NA	0	0
chr1:15201201-15201202+	0	0	0	0	0	0	0	0	0	0	0	0	1	0	0	0	0	0	0	0	0	0	0	0	0	0	0	1	0	0	1.70629	1	-1.64516	1	NA	NA	0	0
chr1:15202319-15202320+	0	0	0	0	0	0	1	0	0	0	0	0	0	0	0	0	0	0	0	0	0	1	0	0	0	0	0	0	0	0	NA	NA	NA	NA	NA	NA	0	RMER19C
chr1:15202370-15202371+	0	0	0	1	0	0	0	0	0	0	0	0	0	0	0	0	0	0	1	0	0	0	0	0	0	0	0	0	0	0	NA	NA	NA	NA	NA	NA	0	RMER19C
chr1:15203545-15203546+	1	0	0	0	0	0	0	0	0	0	0	0	0	0	0	1	0	0	0	0	0	0	0	0	0	0	0	0	0	0	NA	NA	2.19084	1	-1.84862	1	0	0
chr1:15205794-15205795+	1	0	0	0	0	0	0	0	0	0	0	0	0	0	0	1	0	0	0	0	0	0	0	0	0	0	0	0	0	0	NA	NA	2.19084	1	-1.84862	1	RGD1306565	0
chr1:15206759-15206760+	0	0	0	1	0	0	0	0	0	0	0	0	0	0	0	0	0	0	1	0	0	0	0	0	0	0	0	0	0	0	NA	NA	NA	NA	NA	NA	RGD1306565	0
chr1:15207014-15207015+	0	0	0	0	0	0	0	0	0	0	0	0	0	1	0	0	0	0	0	0	0	0	0	0	0	0	0	0	1	0	1.7077	1	-1.64606	1	NA	NA	RGD1306565	0
chr1:15208348-15208349+	0	0	0	0	0	0	0	0	1	0	0	0	0	0	0	0	0	0	0	0	0	0	0	1	0	0	0	0	0	0	NA	NA	NA	NA	NA	NA	RGD1306565	0
chr1:15210498-15210499+	0	0	0	1	0	0	0	0	0	0	0	0	0	0	0	0	0	0	1	0	0	0	0	0	0	0	0	0	0	0	NA	NA	NA	NA	NA	NA	RGD1306565	0
chr1:15220308-15220309+	0	0	0	0	0	0	0	0	0	0	1	0	0	0	0	0	0	0	0	0	0	0	0	0	0	1	0	0	0	0	-2.08365	1	NA	NA	1.90122	1	RGD1306565	0
chr1:15230226-15230227+	0	0	0	0	0	0	0	0	0	0	0	0	1	0	0	0	0	0	0	0	0	0	0	0	0	0	0	0	0	0	NA	NA	NA	NA	NA	NA	RGD1306565	0
chr1:15235566-15235567+	0	0	0	2	0	0	0	0	0	0	0	0	0	0	0	0	0	0	2	0	0	0	0	0	0	0	0	0	0	0	NA	NA	NA	NA	NA	NA	RGD1306565	0
chr1:15235752-15235753+	1	0	0	0	0	0	0	0	0	0	0	0	0	0	0	1	0	0	0	0	0	0	0	0	0	0	0	0	0	0	NA	NA	2.19084	1	-1.84862	1	RGD1306565	0
chr1:15236999-15237000+	0	0	0	0	0	0	0	0	0	0	0	0	1	0	0	0	0	0	0	0	0	0	0	0	0	0	0	1	0	0	1.70629	1	-1.64516	1	NA	NA	RGD1306565	0
chr1:15243194-15243195+	0	0	0	0	0	0	0	0	0	0	0	0	1	0	0	0	0	0	0	0	0	0	0	0	0	0	0	1	0	0	1.70629	1	-1.64516	1	NA	NA	RGD1306565	0
chr1:15247406-15247407+	0	0	0	0	0	0	0	0	0	0	0	0	2	0	0	0	0	0	0	0	0	0	0	0	0	0	0	2	0	0	2.20388	1	-2.17646	1	NA	NA	RGD1306565	0
chr1:15248114-15248115+	0	1	0	0	0	0	0	0	0	0	0	0	0	0	0	0	1	0	0	0	0	0	0	0	0	0	0	0	0	0	NA	NA	2.19118	1	-1.84736	1	RGD1306565	0
chr1:15256229-15256230+	0	0	0	0	0	0	0	0	0	0	0	0	1	0	0	0	0	0	0	0	0	0	0	0	0	0	0	1	0	0	1.70629	1	-1.64516	1	NA	NA	RGD1306565	0
chr1:15257864-15257865+	1	0	0	0	0	0	0	0	0	0	0	0	0	0	0	1	0	0	0	0	0	0	0	0	0	0	0	0	0	0	NA	NA	2.19084	1	-1.84862	1	RGD1306565	0
chr1:15263633-15263634+	1	0	0	0	0	0	0	0	0	0	0	0	0	0	0	1	0	0	0	0	0	0	0	0	0	0	0	0	0	0	NA	NA	2.19084	1	-1.84862	1	RGD1306565	0
chr1:15272142-15272143+	0	2	0	0	0	0	0	0	0	0	0	0	0	0	0	0	2	0	0	0	0	0	0	0	0	0	0	0	0	0	NA	NA	2.94275	1	-2.42038	1	RGD1306565	0
chr1:15278029-15278032+	0	0	0	0	0	0	0	0	0	3	0	0	0	0	0	0	0	0	0	0	0	0	0	0	3	0	0	0	0	0	-3.36768	1	NA	NA	3.16406	1	RGD1306565	0
chr1:15278197-15278198+	0	0	0	0	0	0	0	0	0	0	0	0	1	0	0	0	0	0	0	0	0	0	0	0	0	0	0	1	0	0	1.70629	1	-1.64516	1	NA	NA	RGD1306565	0
chr1:15278342-15278343+	0	0	0	0	0	0	0	0	0	1	0	0	0	0	0	0	0	0	0	0	0	0	0	0	0	0	0	0	0	0	NA	NA	NA	NA	NA	NA	RGD1306565	0
chr1:15283589-15283590+	0	0	0	0	0	0	0	0	0	0	0	0	0	1	0	0	0	0	0	0	0	0	0	0	0	0	0	0	1	0	1.7077	1	-1.64606	1	NA	NA	RGD1306565	0
chr1:15287189-15287190+	0	0	0	0	0	0	0	0	0	0	0	0	1	0	0	0	0	0	0	0	0	0	0	0	0	0	0	1	0	0	1.70629	1	-1.64516	1	NA	NA	RGD1306565	0
chr1:15287278-15287282+	1	0	0	0	0	0	0	1	0	0	0	0	0	0	0	1	0	0	0	0	0	0	0	0	0	0	0	0	0	0	NA	NA	2.19084	1	-1.84862	1	RGD1306565	0
chr1:15291040-15291041+	1	0	0	0	0	0	0	0	0	0	0	0	0	0	0	0	0	0	0	0	0	0	0	0	0	0	0	0	0	0	NA	NA	NA	NA	NA	NA	RGD1306565	ORR1C2
chr1:15291465-15291466+	0	0	0	0	0	0	0	0	0	0	2	0	0	0	0	0	0	0	0	0	0	0	0	0	0	2	0	0	0	0	-2.84728	1	NA	NA	2.66945	1	RGD1306565	(GA)n
chr1:15295123-15295124+	0	0	0	0	0	0	1	0	0	0	0	0	0	0	0	0	0	0	0	0	0	1	0	0	0	0	0	0	0	0	NA	NA	NA	NA	NA	NA	RGD1306565	0
chr1:15296954-15296955+	0	0	0	2	0	0	0	0	0	0	0	0	0	0	0	0	0	0	2	0	0	0	0	0	0	0	0	0	0	0	NA	NA	NA	NA	NA	NA	RGD1306565	0
chr1:15315139-15315140+	0	0	0	0	0	0	0	0	0	0	0	0	1	0	0	0	0	0	0	0	0	0	0	0	0	0	0	1	0	0	1.70629	1	-1.64516	1	NA	NA	RGD1306565	0
chr1:15315969-15315970+	0	0	0	0	0	0	0	0	0	0	0	0	0	0	1	0	0	0	0	0	0	0	0	0	0	0	0	0	0	1	2.09212	1	-1.96404	1	NA	NA	RGD1306565	0
chr1:15323701-15323702+	0	0	0	0	0	0	0	0	0	0	0	0	1	0	0	0	0	0	0	0	0	0	0	0	0	0	0	1	0	0	1.70629	1	-1.64516	1	NA	NA	RGD1306565	B4
chr1:15332213-15332214+	0	0	0	1	0	0	0	0	0	0	0	0	0	0	0	0	0	0	1	0	0	0	0	0	0	0	0	0	0	0	NA	NA	NA	NA	NA	NA	RGD1306565	0
chr1:15336368-15336369+	0	0	0	0	0	0	0	0	0	0	0	0	1	0	0	0	0	0	0	0	0	0	0	0	0	0	0	1	0	0	1.70629	1	-1.64516	1	NA	NA	RGD1306565	0
chr1:15337024-15337025+	0	0	0	0	0	0	0	1	0	0	0	0	0	0	0	0	0	0	0	0	0	0	1	0	0	0	0	0	0	0	NA	NA	NA	NA	NA	NA	RGD1306565	0
chr1:15337646-15337647+	0	0	0	0	0	0	0	0	0	0	0	0	0	0	1	0	0	0	0	0	0	0	0	0	0	0	0	0	0	1	2.09212	1	-1.96404	1	NA	NA	RGD1306565	0
chr1:15338122-15338123+	0	0	0	1	0	0	0	0	0	0	0	0	0	0	0	0	0	0	1	0	0	0	0	0	0	0	0	0	0	0	NA	NA	NA	NA	NA	NA	RGD1306565	0
chr1:15342572-15342574+	1	0	0	1	0	0	0	0	0	0	0	0	0	0	0	0	0	0	0	0	0	0	0	0	0	0	0	0	0	0	NA	NA	NA	NA	NA	NA	RGD1306565	0
chr1:15346188-15346189+	0	1	0	0	0	0	0	0	0	0	0	0	0	0	0	0	0	0	0	0	0	0	0	0	0	0	0	0	0	0	NA	NA	NA	NA	NA	NA	RGD1306565	0
chr1:15396977-15396978+	0	0	0	0	0	0	0	0	0	0	0	0	1	0	0	0	0	0	0	0	0	0	0	0	0	0	0	1	0	0	1.70629	1	-1.64516	1	NA	NA	RGD1306565	0
chr1:15403964-15403971+	0	0	0	0	0	0	0	0	0	0	0	0	0	2	0	0	0	0	0	0	0	0	0	0	0	0	0	0	2	0	2.57867	1	-2.47864	1	NA	NA	RGD1306565	0
chr1:15408392-15408402+	0	0	0	0	0	0	0	0	0	0	1	0	0	0	1	0	0	0	0	0	0	0	0	0	0	1	0	0	0	1	-0.175007	1	-1.96405	1	1.90122	1	RGD1306565	0
chr1:15412557-15412558+	0	0	0	0	0	0	2	0	0	0	0	0	0	0	0	0	0	0	0	0	0	0	0	0	0	0	0	0	0	0	NA	NA	NA	NA	NA	NA	RGD1306565	0
chr1:15412747-15412748+	0	0	0	0	0	0	0	0	0	0	0	0	1	0	0	0	0	0	0	0	0	0	0	0	0	0	0	1	0	0	1.70629	1	-1.64516	1	NA	NA	0	0
chr1:15412990-15412991+	0	0	0	0	0	0	0	0	0	0	0	0	1	0	0	0	0	0	0	0	0	0	0	0	0	0	0	1	0	0	1.70629	1	-1.64516	1	NA	NA	0	0
chr1:15440666-15440667+	0	0	0	0	0	0	0	0	0	0	0	0	0	1	0	0	0	0	0	0	0	0	0	0	0	0	0	0	1	0	1.7077	1	-1.64606	1	NA	NA	D3ZPG9_RAT	(CGTG)n
chr1:15469750-15469751+	0	0	1	0	0	0	0	0	0	0	0	0	0	0	0	0	0	1	0	0	0	0	0	0	0	0	0	0	0	0	NA	NA	2.36894	1	-2.12828	1	D3ZPG9_RAT	0
chr1:15541501-15541502+	0	0	0	0	0	0	0	0	0	0	0	0	0	1	0	0	0	0	0	0	0	0	0	0	0	0	0	0	1	0	1.7077	1	-1.64606	1	NA	NA	D3ZPG9_RAT	0
chr1:15544134-15544135+	0	0	0	0	0	0	0	0	0	0	0	0	0	0	1	0	0	0	0	0	0	0	0	0	0	0	0	0	0	1	2.09212	1	-1.96405	1	NA	NA	D3ZPG9_RAT	0
chr1:15599032-15599033+	0	0	0	0	0	0	1	0	0	0	0	0	0	0	0	0	0	0	0	0	0	1	0	0	0	0	0	0	0	0	NA	NA	NA	NA	NA	NA	0	RAL_Rn
chr1:15602223-15602224+	0	0	0	0	0	0	0	0	0	0	0	0	0	0	1	0	0	0	0	0	0	0	0	0	0	0	0	0	0	1	2.09212	1	-1.96406	1	NA	NA	0	MT2B
chr1:15603754-15603755+	0	1	1	0	0	0	0	0	0	0	0	0	0	0	0	0	0	0	0	0	0	0	0	0	0	0	0	0	0	0	NA	NA	NA	NA	NA	NA	0	0
chr1:15605203-15605218+	0	0	0	0	0	0	0	0	0	0	0	0	3	2	1	0	0	0	0	0	0	0	0	0	0	0	0	3	2	1	3.86201	1	-3.78104	1	NA	NA	0	0
chr1:15605262-15605270+	0	0	0	0	0	0	0	0	0	0	0	0	3	1	0	0	0	0	0	0	0	0	0	0	0	0	0	3	1	0	3.21747	1	-3.18663	1	NA	NA	Bclaf1	0
chr1:15606511-15606512+	0	0	0	0	0	0	0	0	0	0	0	0	1	0	0	0	0	0	0	0	0	0	0	0	0	0	0	1	0	0	1.70629	1	-1.64516	1	NA	NA	Bclaf1	0
chr1:15608092-15608093+	0	0	0	0	0	0	1	0	0	0	0	0	0	0	0	0	0	0	0	0	0	1	0	0	0	0	0	0	0	0	NA	NA	NA	NA	NA	NA	Bclaf1	0
chr1:15611086-15611087+	1	0	0	0	0	0	0	0	0	0	0	0	0	0	0	1	0	0	0	0	0	0	0	0	0	0	0	0	0	0	NA	NA	2.19084	1	-1.84862	1	Bclaf1	0
chr1:15611121-15611122+	0	0	0	0	0	0	0	0	0	0	0	0	0	1	0	0	0	0	0	0	0	0	0	0	0	0	0	0	1	0	1.7077	1	-1.64606	1	NA	NA	Bclaf1	0
chr1:15611681-15611682+	0	0	0	1	0	0	0	0	0	0	0	0	0	0	0	0	0	0	1	0	0	0	0	0	0	0	0	0	0	0	NA	NA	NA	NA	NA	NA	Bclaf1	0
chr1:15611742-15611743+	1	0	0	0	0	0	0	0	0	0	0	0	0	0	0	0	0	0	0	0	0	0	0	0	0	0	0	0	0	0	NA	NA	NA	NA	NA	NA	Bclaf1	0
chr1:15611862-15611863+	0	0	0	0	0	0	0	0	0	0	0	0	0	0	1	0	0	0	0	0	0	0	0	0	0	0	0	0	0	1	2.09212	1	-1.96406	1	NA	NA	Bclaf1	0
chr1:15612576-15612577+	0	1	0	0	0	0	0	0	0	0	0	0	0	0	0	0	1	0	0	0	0	0	0	0	0	0	0	0	0	0	NA	NA	2.19118	1	-1.84736	1	Bclaf1	0
chr1:15614425-15614426+	0	0	0	0	0	0	0	0	1	0	0	0	0	0	0	0	0	0	0	0	0	0	0	1	0	0	0	0	0	0	NA	NA	NA	NA	NA	NA	Bclaf1	0
chr1:15614690-15614691+	0	0	0	0	0	0	0	1	0	0	0	0	0	0	0	0	0	0	0	0	0	0	1	0	0	0	0	0	0	0	NA	NA	NA	NA	NA	NA	Bclaf1	0
chr1:15615359-15615360+	0	0	0	0	0	0	0	0	0	0	0	1	0	0	0	0	0	0	0	0	0	0	0	0	0	0	1	0	0	0	-2.20269	1	NA	NA	1.95957	1	Bclaf1	0
chr1:15615748-15615749+	1	0	0	1	0	0	0	0	0	0	0	0	0	0	0	0	0	0	0	0	0	0	0	0	0	0	0	0	0	0	NA	NA	NA	NA	NA	NA	Bclaf1	0
chr1:15616025-15616026+	0	0	0	0	0	0	0	0	0	0	0	0	2	0	0	0	0	0	0	0	0	0	0	0	0	0	0	2	0	0	2.20387	1	-2.17647	1	NA	NA	Bclaf1	0
chr1:15616087-15616088+	0	0	0	1	0	0	0	0	0	0	0	0	0	0	0	0	0	0	1	0	0	0	0	0	0	0	0	0	0	0	NA	NA	NA	NA	NA	NA	Bclaf1	0
chr1:15616145-15616146+	0	0	0	0	0	0	0	0	0	2	0	0	0	0	0	0	0	0	0	0	0	0	0	0	2	0	0	0	0	0	-2.86197	1	NA	NA	2.65516	1	Bclaf1	0
chr1:15616165-15616166+	0	0	0	0	0	0	0	0	0	0	0	0	1	0	0	0	0	0	0	0	0	0	0	0	0	0	0	1	0	0	1.70629	1	-1.64516	1	NA	NA	Bclaf1	0
chr1:15616217-15616218+	0	0	0	0	0	0	0	0	0	0	0	0	2	0	0	0	0	0	0	0	0	0	0	0	0	0	0	2	0	0	2.20386	1	-2.17649	1	NA	NA	Bclaf1	0
chr1:15616318-15616340+	0	0	0	2	1	0	0	0	0	0	0	0	0	0	0	0	0	0	2	1	0	0	0	0	0	0	0	0	0	0	NA	NA	NA	NA	NA	NA	Bclaf1	0
chr1:15616364-15616365+	0	1	0	0	0	0	0	0	0	0	0	0	0	0	0	0	1	0	0	0	0	0	0	0	0	0	0	0	0	0	NA	NA	2.19118	1	-1.84736	1	Bclaf1	0
chr1:15616384-15616385+	0	0	0	0	0	0	0	0	0	0	0	0	0	1	0	0	0	0	0	0	0	0	0	0	0	0	0	0	1	0	1.7077	1	-1.64606	1	NA	NA	Bclaf1	0
chr1:15616405-15616406+	0	0	0	0	0	0	1	0	0	0	0	0	0	0	0	0	0	0	0	0	0	1	0	0	0	0	0	0	0	0	NA	NA	NA	NA	NA	NA	Bclaf1	0
chr1:15616454-15616455+	0	0	0	0	0	0	0	0	0	0	0	0	0	1	0	0	0	0	0	0	0	0	0	0	0	0	0	0	1	0	1.7077	1	-1.64606	1	NA	NA	Bclaf1	0
chr1:15617452-15617453+	0	0	0	0	0	0	0	0	0	0	0	0	0	0	1	0	0	0	0	0	0	0	0	0	0	0	0	0	0	1	2.09213	1	-1.96407	1	NA	NA	Bclaf1	0
chr1:15617707-15617714+	0	0	0	0	0	0	0	0	0	0	0	0	1	1	0	0	0	0	0	0	0	0	0	0	0	0	0	1	1	0	2.43663	1	-2.38414	1	NA	NA	Bclaf1	0
chr1:15617744-15617818+	8	4	4	9	2	0	0	0	1	2	0	0	2	2	0	2	0	1	2	0	0	0	0	1	1	0	0	2	2	0	1.21404	1	0.341812	1	-1.34191	1	Bclaf1	0
chr1:15617861-15617862+	0	0	0	0	0	0	0	0	0	0	0	0	0	1	0	0	0	0	0	0	0	0	0	0	0	0	0	0	1	0	1.7077	1	-1.64606	1	NA	NA	Bclaf1	0
chr1:15617888-15617889+	0	0	0	0	0	0	0	0	1	0	0	0	0	0	0	0	0	0	0	0	0	0	0	1	0	0	0	0	0	0	NA	NA	NA	NA	NA	NA	Bclaf1	0
chr1:15618054-15618073+	0	0	0	0	0	0	0	0	0	0	0	0	1	1	0	0	0	0	0	0	0	0	0	0	0	0	0	1	1	0	2.43663	1	-2.38415	1	NA	NA	Bclaf1	0
chr1:15618185-15618186+	0	0	0	0	0	0	0	0	0	0	0	1	0	0	0	0	0	0	0	0	0	0	0	0	0	0	1	0	0	0	-2.20269	1	NA	NA	1.95957	1	Bclaf1	0
chr1:15618309-15618310+	0	0	0	0	0	0	0	0	0	0	2	0	0	0	0	0	0	0	0	0	0	0	0	0	0	2	0	0	0	0	-2.84729	1	NA	NA	2.66945	1	Bclaf1	0
chr1:15618574-15618575+	0	0	0	0	0	0	0	1	0	0	0	0	0	0	0	0	0	0	0	0	0	0	1	0	0	0	0	0	0	0	NA	NA	NA	NA	NA	NA	Bclaf1	0
chr1:15618600-15618601+	0	0	0	0	0	0	0	0	0	0	0	0	1	0	0	0	0	0	0	0	0	0	0	0	0	0	0	1	0	0	1.70629	1	-1.64516	1	NA	NA	Bclaf1	0
chr1:15618620-15618633+	0	0	0	0	0	0	0	0	0	0	0	0	2	1	0	0	0	0	0	0	0	0	0	0	0	0	0	2	1	0	2.89755	1	-2.85003	1	NA	NA	Bclaf1	0
chr1:15619168-15619169+	0	0	0	1	0	0	0	0	0	0	0	0	0	0	0	0	0	0	1	0	0	0	0	0	0	0	0	0	0	0	NA	NA	NA	NA	NA	NA	Bclaf1	0
chr1:15620351-15620352+	0	0	0	1	0	0	0	0	0	0	0	0	0	0	0	0	0	0	1	0	0	0	0	0	0	0	0	0	0	0	NA	NA	NA	NA	NA	NA	Bclaf1	0
chr1:15620662-15620673+	0	0	0	0	0	0	0	0	0	0	0	0	1	1	0	0	0	0	0	0	0	0	0	0	0	0	0	1	1	0	2.43664	1	-2.38415	1	NA	NA	Bclaf1	0
chr1:15621999-15622009+	0	0	0	0	1	0	0	0	0	0	0	1	3	0	1	0	0	0	0	1	0	0	0	0	0	0	1	3	0	1	1.14231	1	-3.21444	1	1.95957	1	Bclaf1	0
chr1:15622489-15622490+	0	0	0	0	0	0	0	0	0	0	0	0	1	0	0	0	0	0	0	0	0	0	0	0	0	0	0	1	0	0	1.70629	1	-1.64516	1	NA	NA	Bclaf1	0
chr1:15623038-15623039+	0	0	0	0	0	0	0	0	0	0	0	0	1	0	0	0	0	0	0	0	0	0	0	0	0	0	0	1	0	0	1.70629	1	-1.64516	1	NA	NA	Bclaf1	0
chr1:15623828-15623829+	0	0	0	0	0	0	0	0	0	0	0	0	1	0	0	0	0	0	0	0	0	0	0	0	0	0	0	1	0	0	1.70629	1	-1.64516	1	NA	NA	Bclaf1	0
chr1:15624600-15624601+	0	0	0	0	0	0	0	0	0	0	2	0	0	0	0	0	0	0	0	0	0	0	0	0	0	2	0	0	0	0	-2.84729	1	NA	NA	2.66945	1	Bclaf1	0
chr1:15624712-15624735+	0	0	0	2	0	0	0	0	0	0	0	0	2	2	0	0	0	0	2	0	0	0	0	0	0	0	0	2	2	0	3.28766	1	-3.22868	1	NA	NA	Bclaf1	0
chr1:15624805-15624825+	2	1	2	3	0	0	0	2	0	3	3	2	1	1	0	2	1	2	2	0	0	0	2	0	3	2	2	1	1	0	-2.10665	1	1.86148	1	0.477503	1	Bclaf1	0
chr1:15624845-15624854+	0	0	0	0	0	0	2	0	0	0	0	0	2	1	0	0	0	0	0	0	0	2	0	0	0	0	0	2	1	0	2.89755	1	-2.85003	1	NA	NA	Bclaf1	0
chr1:15625094-15625102+	0	1	0	0	0	0	0	0	0	0	0	0	0	1	0	0	1	0	0	0	0	0	0	0	0	0	0	0	1	0	1.7077	1	0.499856	1	-1.84736	1	Bclaf1	0
chr1:15625288-15625289+	0	0	0	0	0	0	0	0	0	2	0	0	0	0	0	0	0	0	0	0	0	0	0	0	2	0	0	0	0	0	-2.86197	1	NA	NA	2.65516	1	Bclaf1	0
chr1:15626037-15626040+	1	1	1	4	0	1	2	0	4	2	87	5	0	0	0	0	0	0	1	0	0	0	0	0	1	17	0	0	0	0	-5.77982	1	NA	NA	5.61538	1	Bclaf1	0
chr1:15626084-15626116+	0	0	0	1	0	0	0	0	0	0	0	0	1	1	1	0	0	0	1	0	0	0	0	0	0	0	0	1	1	1	3.00388	1	-2.90853	1	NA	NA	Bclaf1	0
chr1:15626146-15626151+	1	0	0	0	0	0	0	0	0	0	0	0	0	2	0	1	0	0	0	0	0	0	0	0	0	0	0	0	2	0	2.57867	1	-0.277232	1	-1.84862	1	Bclaf1	0
chr1:15627129-15627136+	0	1	1	1	0	0	0	1	0	0	0	0	0	1	0	0	1	1	1	0	0	0	1	0	0	0	0	0	1	0	1.7077	1	1.36876	1	-2.68241	1	Bclaf1	0
chr1:15627155-15627180+	1	0	0	3	0	0	0	0	0	0	0	0	1	0	0	1	0	0	3	0	0	0	0	0	0	0	0	1	0	0	1.70629	1	0.592785	1	-1.84862	1	Bclaf1	0
chr1:15627206-15627232+	3	0	0	1	0	0	0	0	0	0	0	0	0	0	1	3	0	0	1	0	0	0	0	0	0	0	0	0	0	1	2.09213	1	1.66296	1	-3.13492	1	Bclaf1	0
chr1:15628848-15628849+	0	0	0	0	0	0	0	0	0	0	5	0	0	0	0	0	0	0	0	0	0	0	0	0	0	5	0	0	0	0	-4.01498	1	NA	NA	3.84573	1	Bclaf1	0
chr1:15629071-15629072+	0	0	0	1	0	0	0	0	0	0	0	0	0	0	0	0	0	0	1	0	0	0	0	0	0	0	0	0	0	0	NA	NA	NA	NA	NA	NA	Bclaf1	0
chr1:15630511-15630512+	1	0	0	0	0	0	0	0	0	0	0	0	0	0	0	0	0	0	0	0	0	0	0	0	0	0	0	0	0	0	NA	NA	NA	NA	NA	NA	Bclaf1	0
chr1:15630609-15630610+	0	0	0	0	0	0	0	0	0	0	0	0	0	1	0	0	0	0	0	0	0	0	0	0	0	0	0	0	1	0	1.7077	1	-1.64606	1	NA	NA	Bclaf1	0
chr1:15631203-15631204+	0	0	0	0	0	0	0	0	0	0	0	0	1	0	0	0	0	0	0	0	0	0	0	0	0	0	0	1	0	0	1.70629	1	-1.64516	1	NA	NA	Bclaf1	0
chr1:15631450-15631479+	1	2	0	2	1	0	0	0	0	1	0	0	0	1	0	1	2	0	0	1	0	0	0	0	0	0	0	0	1	0	1.7077	1	1.85814	1	-3.04449	1	Bclaf1	0
chr1:15631522-15631523+	0	0	0	1	0	0	0	0	0	0	0	0	0	0	0	0	0	0	0	0	0	0	0	0	0	0	0	0	0	0	NA	NA	NA	NA	NA	NA	Bclaf1	0
chr1:15631600-15631601+	0	1	0	0	0	0	0	0	0	0	0	0	0	0	0	0	1	0	0	0	0	0	0	0	0	0	0	0	0	0	NA	NA	2.19118	1	-1.84736	1	Bclaf1	0
chr1:15631826-15631827+	0	0	0	0	0	0	0	0	0	0	0	0	1	0	0	0	0	0	0	0	0	0	0	0	0	0	0	1	0	0	1.70629	1	-1.64516	1	NA	NA	Bclaf1	0
chr1:15632139-15632140+	0	0	0	0	0	0	0	0	0	0	0	0	0	1	0	0	0	0	0	0	0	0	0	0	0	0	0	0	1	0	1.7077	1	-1.64606	1	NA	NA	0	0
chr1:15632162-15632163+	0	0	0	0	0	0	1	0	0	0	0	0	0	0	0	0	0	0	0	0	0	1	0	0	0	0	0	0	0	0	NA	NA	NA	NA	NA	NA	0	0
chr1:15632502-15632503+	0	0	0	0	0	0	0	0	0	0	0	0	1	0	0	0	0	0	0	0	0	0	0	0	0	0	0	1	0	0	1.70629	1	-1.64516	1	NA	NA	0	0
chr1:15632688-15632689+	0	0	0	0	0	0	0	0	0	0	0	0	0	1	0	0	0	0	0	0	0	0	0	0	0	0	0	0	1	0	1.7077	1	-1.64606	1	NA	NA	0	0
chr1:15633333-15633334+	0	0	0	0	0	0	1	0	0	0	0	0	0	0	0	0	0	0	0	0	0	1	0	0	0	0	0	0	0	0	NA	NA	NA	NA	NA	NA	0	0
chr1:15633603-15633604+	0	0	0	0	0	0	0	0	0	0	1	0	0	0	0	0	0	0	0	0	0	0	0	0	0	1	0	0	0	0	-2.08364	1	NA	NA	1.90122	1	0	0
chr1:15705282-15705283+	0	0	0	1	0	0	0	0	0	0	0	0	0	0	0	0	0	0	0	0	0	0	0	0	0	0	0	0	0	0	NA	NA	NA	NA	NA	NA	0	Lx8
chr1:15758440-15758441+	0	1	0	0	0	0	0	0	0	0	0	0	0	0	0	0	1	0	0	0	0	0	0	0	0	0	0	0	0	0	NA	NA	2.19118	1	-1.84736	1	0	(CA)n
chr1:15787524-15787525+	0	0	0	2	0	0	0	0	0	0	0	0	0	0	0	0	0	0	2	0	0	0	0	0	0	0	0	0	0	0	NA	NA	NA	NA	NA	NA	0	0
chr1:15787725-15787726+	0	0	0	0	0	0	0	0	0	1	0	0	0	0	0	0	0	0	0	0	0	0	0	0	0	0	0	0	0	0	NA	NA	NA	NA	NA	NA	0	B4
chr1:15821951-15821952+	0	1	0	0	0	0	0	0	0	0	0	0	0	0	0	0	1	0	0	0	0	0	0	0	0	0	0	0	0	0	NA	NA	2.19118	1	-1.84736	1	0	MTB
chr1:15835416-15835417+	0	0	0	0	0	0	0	2	0	0	0	0	0	0	0	0	0	0	0	0	0	0	0	0	0	0	0	0	0	0	NA	NA	NA	NA	NA	NA	0	0
chr1:15853843-15853844+	0	0	0	0	0	0	0	0	0	0	1	0	0	0	0	0	0	0	0	0	0	0	0	0	0	0	0	0	0	0	NA	NA	NA	NA	NA	NA	0	0
chr1:15881676-15881677+	0	0	0	1	0	0	0	0	0	0	0	0	0	0	0	0	0	0	0	0	0	0	0	0	0	0	0	0	0	0	NA	NA	NA	NA	NA	NA	0	Lx7
chr1:15916843-15916844+	0	0	0	1	0	0	0	0	0	0	0	0	0	0	0	0	0	0	1	0	0	0	0	0	0	0	0	0	0	0	NA	NA	NA	NA	NA	NA	0	RLTR31_Rn1
chr1:15920745-15920746+	1	0	0	0	0	0	0	0	0	0	0	0	0	0	0	0	0	0	0	0	0	0	0	0	0	0	0	0	0	0	NA	NA	NA	NA	NA	NA	0	0
chr1:15929365-15929366+	0	0	0	0	0	0	0	0	0	2	0	0	0	0	0	0	0	0	0	0	0	0	0	0	0	0	0	0	0	0	NA	NA	NA	NA	NA	NA	0	0
chr1:16025515-16025516+	0	0	0	1	0	0	0	0	0	0	0	0	0	0	0	0	0	0	1	0	0	0	0	0	0	0	0	0	0	0	NA	NA	NA	NA	NA	NA	0	L1MA6
chr1:16026199-16026200+	0	0	0	1	0	0	0	0	0	0	0	0	0	0	0	0	0	0	0	0	0	0	0	0	0	0	0	0	0	0	NA	NA	NA	NA	NA	NA	0	0
chr1:16026936-16026937+	0	0	1	0	0	0	0	0	0	0	0	0	0	0	0	0	0	0	0	0	0	0	0	0	0	0	0	0	0	0	NA	NA	NA	NA	NA	NA	0	0
chr1:16028227-16028228+	1	0	0	0	0	0	0	0	0	0	0	0	0	0	0	0	0	0	0	0	0	0	0	0	0	0	0	0	0	0	NA	NA	NA	NA	NA	NA	0	(TG)n
chr1:16130407-16130408+	0	0	0	1	0	0	0	0	0	0	0	0	0	0	0	0	0	0	1	0	0	0	0	0	0	0	0	0	0	0	NA	NA	NA	NA	NA	NA	0	(TTTG)n
chr1:16151699-16151700+	0	1	0	0	0	0	0	0	0	0	0	0	0	0	0	0	1	0	0	0	0	0	0	0	0	0	0	0	0	0	NA	NA	2.19118	1	-1.84736	1	0	(GA)n
chr1:16171378-16171379+	0	0	0	0	0	0	0	0	0	0	0	0	1	0	0	0	0	0	0	0	0	0	0	0	0	0	0	0	0	0	NA	NA	NA	NA	NA	NA	0	L1_Rn
chr1:16183076-16183077+	1	0	0	0	0	0	0	0	0	0	0	0	0	0	0	1	0	0	0	0	0	0	0	0	0	0	0	0	0	0	NA	NA	2.19084	1	-1.84862	1	0	0
chr1:16217922-16217923+	0	0	0	0	0	0	0	0	0	0	0	1	0	0	0	0	0	0	0	0	0	0	0	0	0	0	1	0	0	0	-2.20269	1	NA	NA	1.95957	1	0	L1_Rat4
chr1:16327212-16327213+	0	0	0	0	0	0	0	0	0	0	0	0	0	1	0	0	0	0	0	0	0	0	0	0	0	0	0	0	1	0	1.7077	1	-1.64606	1	NA	NA	0	0
chr1:16327232-16327233+	0	0	0	0	0	0	0	0	0	0	0	0	1	0	0	0	0	0	0	0	0	0	0	0	0	0	0	1	0	0	1.70629	1	-1.64516	1	NA	NA	0	0
chr1:16328833-16328834+	1	0	0	0	0	0	0	0	0	0	0	0	0	0	0	1	0	0	0	0	0	0	0	0	0	0	0	0	0	0	NA	NA	2.19084	1	-1.84862	1	0	0
chr1:16332838-16332839+	0	0	0	2	0	0	0	0	0	0	0	0	0	0	0	0	0	0	2	0	0	0	0	0	0	0	0	0	0	0	NA	NA	NA	NA	NA	NA	Ahi1	0
chr1:16334457-16334458+	0	0	0	0	0	0	0	0	0	0	1	0	0	0	0	0	0	0	0	0	0	0	0	0	0	1	0	0	0	0	-2.08363	1	NA	NA	1.90122	1	Ahi1	0
chr1:16338174-16338175+	0	0	0	0	0	0	0	0	0	0	0	0	1	0	0	0	0	0	0	0	0	0	0	0	0	0	0	1	0	0	1.70629	1	-1.64516	1	NA	NA	Ahi1	0
chr1:16349176-16349177+	0	0	0	0	0	0	1	0	0	0	0	0	0	0	0	0	0	0	0	0	0	1	0	0	0	0	0	0	0	0	NA	NA	NA	NA	NA	NA	Ahi1	0
chr1:16384069-16384070+	0	0	0	0	0	0	0	0	0	0	0	0	1	0	0	0	0	0	0	0	0	0	0	0	0	0	0	1	0	0	1.70629	1	-1.64516	1	NA	NA	Ahi1	0
chr1:16385644-16385645+	0	0	0	1	0	0	0	0	0	0	0	0	0	0	0	0	0	0	1	0	0	0	0	0	0	0	0	0	0	0	NA	NA	NA	NA	NA	NA	Ahi1	0
chr1:16398071-16398072+	0	0	0	0	0	0	0	0	0	0	0	1	0	0	0	0	0	0	0	0	0	0	0	0	0	0	1	0	0	0	-2.20269	1	NA	NA	1.95957	1	Ahi1	ID_B1
chr1:16404708-16404709+	0	0	0	0	0	0	0	0	0	1	0	0	0	0	0	0	0	0	0	0	0	0	0	0	0	0	0	0	0	0	NA	NA	NA	NA	NA	NA	Ahi1	0
chr1:16418884-16418885+	0	1	0	0	0	0	0	0	0	0	0	0	0	0	0	0	1	0	0	0	0	0	0	0	0	0	0	0	0	0	NA	NA	2.19118	1	-1.84736	1	Ahi1	0
chr1:16424672-16424673+	0	1	0	0	0	0	0	0	0	0	0	0	0	0	0	0	1	0	0	0	0	0	0	0	0	0	0	0	0	0	NA	NA	2.19118	1	-1.84736	1	Ahi1	0
chr1:16434394-16434395+	0	0	0	1	0	0	0	0	0	0	0	0	0	0	0	0	0	0	1	0	0	0	0	0	0	0	0	0	0	0	NA	NA	NA	NA	NA	NA	Ahi1	0
chr1:16436554-16436555+	0	0	0	0	0	0	0	0	0	0	0	0	0	0	1	0	0	0	0	0	0	0	0	0	0	0	0	0	0	1	2.09213	1	-1.96407	1	NA	NA	Ahi1	0
chr1:16449030-16449031+	0	0	0	1	0	0	0	0	0	0	0	0	0	0	0	0	0	0	1	0	0	0	0	0	0	0	0	0	0	0	NA	NA	NA	NA	NA	NA	Ahi1	0
chr1:16561477-16561478+	0	0	1	0	0	0	1	0	0	0	0	0	0	0	0	0	0	0	0	0	0	0	0	0	0	0	0	0	0	0	NA	NA	NA	NA	NA	NA	0	RNHAL1
chr1:16627659-16627660+	0	0	0	0	0	0	0	0	0	0	0	0	1	0	0	0	0	0	0	0	0	0	0	0	0	0	0	1	0	0	1.70629	1	-1.64516	1	NA	NA	0	0
chr1:16668234-16668235+	0	0	0	0	0	0	0	0	0	0	0	0	0	0	1	0	0	0	0	0	0	0	0	0	0	0	0	0	0	1	2.09213	1	-1.96408	1	NA	NA	Hbs1l	0
chr1:16671156-16671157+	0	0	0	0	0	0	0	0	0	1	0	0	0	0	0	0	0	0	0	0	0	0	0	0	0	0	0	0	0	0	NA	NA	NA	NA	NA	NA	Hbs1l	0
chr1:16671237-16671238+	0	0	0	0	0	0	0	0	0	0	0	0	1	0	0	0	0	0	0	0	0	0	0	0	0	0	0	1	0	0	1.70629	1	-1.64516	1	NA	NA	Hbs1l	0
chr1:16671354-16671355+	0	0	0	0	0	0	0	0	0	0	0	2	0	0	0	0	0	0	0	0	0	0	0	0	0	0	2	0	0	0	-3.03884	1	NA	NA	2.75573	1	Hbs1l	0
chr1:16674146-16674147+	0	0	0	0	0	0	0	0	2	0	0	0	0	0	0	0	0	0	0	0	0	0	0	2	0	0	0	0	0	0	NA	NA	NA	NA	NA	NA	Hbs1l	0
chr1:16676412-16676413+	0	0	0	0	0	0	0	0	0	0	0	0	0	0	1	0	0	0	0	0	0	0	0	0	0	0	0	0	0	1	2.09213	1	-1.96408	1	NA	NA	Hbs1l	0
chr1:16676487-16676488+	0	0	0	0	0	0	0	0	0	0	0	0	1	0	0	0	0	0	0	0	0	0	0	0	0	0	0	1	0	0	1.70629	1	-1.64516	1	NA	NA	Hbs1l	0
chr1:16676524-16676525+	0	0	0	0	0	0	1	0	0	0	0	0	0	0	0	0	0	0	0	0	0	1	0	0	0	0	0	0	0	0	NA	NA	NA	NA	NA	NA	Hbs1l	0
chr1:16677175-16677176+	0	0	0	1	0	0	0	0	0	0	0	0	0	0	0	0	0	0	1	0	0	0	0	0	0	0	0	0	0	0	NA	NA	NA	NA	NA	NA	Hbs1l	0
chr1:16680359-16680360+	2	0	0	0	0	0	0	0	0	0	0	0	0	0	0	2	0	0	0	0	0	0	0	0	0	0	0	0	0	0	NA	NA	3.01744	1	-2.62754	1	Hbs1l	0
chr1:16681211-16681212+	0	0	0	1	0	0	0	0	0	0	0	0	0	0	0	0	0	0	1	0	0	0	0	0	0	0	0	0	0	0	NA	NA	NA	NA	NA	NA	Hbs1l	0
chr1:16689999-16690000+	1	0	0	0	0	0	0	0	0	0	0	0	0	0	0	1	0	0	0	0	0	0	0	0	0	0	0	0	0	0	NA	NA	2.19084	1	-1.84862	1	Hbs1l	0
chr1:16700273-16700274+	0	0	0	0	0	0	0	0	0	0	0	0	1	0	0	0	0	0	0	0	0	0	0	0	0	0	0	1	0	0	1.70629	1	-1.64516	1	NA	NA	Hbs1l	0
chr1:16701696-16701697+	0	0	0	0	0	0	1	0	0	0	0	0	0	0	0	0	0	0	0	0	0	1	0	0	0	0	0	0	0	0	NA	NA	NA	NA	NA	NA	Hbs1l	0
chr1:16703441-16703442+	0	0	0	0	0	0	2	0	0	0	0	0	0	0	0	0	0	0	0	0	0	2	0	0	0	0	0	0	0	0	NA	NA	NA	NA	NA	NA	Hbs1l	0
chr1:16703911-16703915+	1	0	0	0	0	0	0	0	0	0	0	0	0	1	0	1	0	0	0	0	0	0	0	0	0	0	0	0	1	0	1.7077	1	0.517341	1	-1.84862	1	Hbs1l	0
chr1:16703940-16703958+	0	0	0	2	0	0	0	0	0	0	0	0	0	1	0	0	0	0	2	0	0	0	0	0	0	0	0	0	1	0	1.7077	1	-1.64606	1	NA	NA	Hbs1l	0
chr1:16705490-16705491+	0	0	0	0	0	0	0	0	0	0	0	0	1	0	0	0	0	0	0	0	0	0	0	0	0	0	0	1	0	0	1.70629	1	-1.64516	1	NA	NA	Hbs1l	0
chr1:16705858-16705859+	0	0	0	0	0	0	0	0	0	0	0	0	1	0	0	0	0	0	0	0	0	0	0	0	0	0	0	1	0	0	1.70629	1	-1.64516	1	NA	NA	Hbs1l	0
chr1:16718389-16718390+	0	0	0	1	0	0	0	0	0	0	0	0	0	0	0	0	0	0	1	0	0	0	0	0	0	0	0	0	0	0	NA	NA	NA	NA	NA	NA	Hbs1l	0
chr1:16718594-16718599+	0	0	0	0	0	0	0	0	0	0	3	0	0	0	2	0	0	0	0	0	0	0	0	0	0	0	0	0	0	2	2.89359	1	-2.74414	1	NA	NA	Hbs1l	0
chr1:16735639-16735640+	0	0	0	0	0	0	0	0	0	0	0	0	0	0	1	0	0	0	0	0	0	0	0	0	0	0	0	0	0	1	2.09213	1	-1.96409	1	NA	NA	Hbs1l	0
chr1:16736413-16736415+	0	0	0	0	0	0	0	0	1	0	0	0	1	0	0	0	0	0	0	0	0	0	0	1	0	0	0	1	0	0	1.70629	1	-1.64516	1	NA	NA	Hbs1l	0
chr1:16744937-16744938+	0	0	0	0	0	0	0	0	0	1	0	0	0	0	0	0	0	0	0	0	0	0	0	0	1	0	0	0	0	0	-2.06517	1	NA	NA	1.90116	1	0	0
chr1:16798605-16798606+	0	0	0	0	0	0	0	0	1	0	0	0	0	0	0	0	0	0	0	0	0	0	0	0	0	0	0	0	0	0	NA	NA	NA	NA	NA	NA	0	0
chr1:16800505-16800506+	0	0	0	0	0	0	0	0	0	0	0	0	0	1	0	0	0	0	0	0	0	0	0	0	0	0	0	0	1	0	1.7077	1	-1.64606	1	NA	NA	0	0
chr1:16814862-16814863+	1	0	0	0	0	0	0	0	0	0	0	0	0	0	0	1	0	0	0	0	0	0	0	0	0	0	0	0	0	0	NA	NA	2.19084	1	-1.84862	1	0	L1_Rn2
chr1:16870011-16870012+	0	0	0	1	0	0	0	0	0	0	0	0	0	0	0	0	0	0	1	0	0	0	0	0	0	0	0	0	0	0	NA	NA	NA	NA	NA	NA	0	NICER2_Rn-int
chr1:16893394-16893396+	0	0	0	0	0	0	1	1	0	0	0	0	0	0	0	0	0	0	0	0	0	0	0	0	0	0	0	0	0	0	NA	NA	NA	NA	NA	NA	0	L1_Rn
chr1:16918513-16918514+	0	0	0	0	0	0	0	0	0	0	0	0	1	0	0	0	0	0	0	0	0	0	0	0	0	0	0	1	0	0	1.70629	1	-1.64516	1	NA	NA	0	RatSatRep2
chr1:17018987-17018988+	0	0	0	1	0	0	0	0	0	0	0	0	0	0	0	0	0	0	0	0	0	0	0	0	0	0	0	0	0	0	NA	NA	NA	NA	NA	NA	0	L1_Rn
chr1:17202402-17202403+	1	1	0	1	0	0	0	0	0	0	0	0	1	0	0	0	0	0	0	0	0	0	0	0	0	0	0	0	0	0	NA	NA	NA	NA	NA	NA	0	RNHAL1
chr1:17319699-17319700+	0	0	0	1	0	0	0	0	0	0	0	0	0	0	0	0	0	0	1	0	0	0	0	0	0	0	0	0	0	0	NA	NA	NA	NA	NA	NA	0	GA-rich
chr1:17467424-17467425+	0	1	0	0	0	0	0	0	0	0	0	0	0	0	0	0	1	0	0	0	0	0	0	0	0	0	0	0	0	0	NA	NA	2.19118	1	-1.84736	1	0	(GAA)n
chr1:17616479-17616480+	0	1	0	0	0	0	0	0	0	0	0	0	0	0	0	0	0	0	0	0	0	0	0	0	0	0	0	0	0	0	NA	NA	NA	NA	NA	NA	0	0
chr1:17682363-17682364+	0	0	1	0	0	0	0	0	0	0	0	0	0	0	0	0	0	0	0	0	0	0	0	0	0	0	0	0	0	0	NA	NA	NA	NA	NA	NA	0	0
chr1:18081586-18081587+	0	0	0	0	0	0	0	0	0	0	1	0	0	0	0	0	0	0	0	0	0	0	0	0	0	1	0	0	0	0	-2.08362	1	NA	NA	1.90122	1	0	0
chr1:18127527-18127528+	0	0	0	0	0	0	0	0	0	0	0	0	1	0	0	0	0	0	0	0	0	0	0	0	0	0	0	1	0	0	1.70629	1	-1.64516	1	NA	NA	0	Lx3A
chr1:18203330-18203331+	0	0	0	0	0	0	0	0	0	0	0	0	1	0	0	0	0	0	0	0	0	0	0	0	0	0	0	1	0	0	1.70629	1	-1.64516	1	NA	NA	0	0
chr1:18203394-18203453+	1	0	0	0	0	0	1	0	0	0	0	0	15	9	1	1	0	0	0	0	0	1	0	0	0	0	0	15	9	1	5.69548	0.247921	-3.43323	0.677818	-1.84862	1	0	0
chr1:18203772-18203773+	0	0	0	0	0	0	0	0	0	0	0	0	0	1	0	0	0	0	0	0	0	0	0	0	0	0	0	0	1	0	1.7077	1	-1.64606	1	NA	NA	Lama2	0
chr1:18206312-18206313+	0	1	0	0	0	0	0	0	0	0	0	0	0	0	0	0	1	0	0	0	0	0	0	0	0	0	0	0	0	0	NA	NA	2.19118	1	-1.84736	1	Lama2	0
chr1:18206412-18206417+	0	2	0	0	0	0	0	0	0	0	0	0	1	0	0	0	2	0	0	0	0	0	0	0	0	0	0	1	0	0	1.70629	1	1.38652	1	-2.42038	1	Lama2	0
chr1:18206448-18206449+	0	0	0	2	0	0	0	0	0	0	0	0	0	0	0	0	0	0	2	0	0	0	0	0	0	0	0	0	0	0	NA	NA	NA	NA	NA	NA	Lama2	0
chr1:18206565-18206566+	0	1	0	0	0	0	0	0	0	0	0	0	0	0	0	0	1	0	0	0	0	0	0	0	0	0	0	0	0	0	NA	NA	2.19118	1	-1.84736	1	Lama2	0
chr1:18206677-18206678+	0	0	0	0	0	0	0	0	0	0	0	0	1	0	0	0	0	0	0	0	0	0	0	0	0	0	0	1	0	0	1.70629	1	-1.64516	1	NA	NA	Lama2	0
chr1:18206719-18206738+	0	3	0	7	0	0	0	0	0	0	2	0	0	0	0	0	3	0	7	0	0	0	0	0	0	2	0	0	0	0	-2.84729	1	3.42493	1	-0.245799	1	Lama2	0
chr1:18206781-18206782+	0	0	0	1	0	0	0	0	0	0	0	0	1	0	0	0	0	0	1	0	0	0	0	0	0	0	0	1	0	0	1.70629	1	-1.64516	1	NA	NA	Lama2	0
chr1:18206899-18206900+	1	1	0	0	0	0	0	0	0	0	0	0	0	0	0	1	1	0	0	0	0	0	0	0	0	0	0	0	0	0	NA	NA	3.01193	1	-2.58545	1	Lama2	GA-rich
chr1:18208983-18208984+	0	0	0	0	0	0	0	0	0	0	0	0	1	0	0	0	0	0	0	0	0	0	0	0	0	0	0	1	0	0	1.70629	1	-1.64516	1	NA	NA	Lama2	0
chr1:18209171-18209172+	0	0	0	0	0	0	0	0	0	0	0	0	0	0	1	0	0	0	0	0	0	0	0	0	0	0	0	0	0	1	2.09213	1	-1.96409	1	NA	NA	Lama2	0
chr1:18212714-18212715+	0	0	0	1	0	0	0	0	0	0	0	0	0	0	0	0	0	0	1	0	0	0	0	0	0	0	0	0	0	0	NA	NA	NA	NA	NA	NA	Lama2	0
chr1:18214748-18214749+	0	0	0	0	0	0	0	0	0	0	0	0	0	1	0	0	0	0	0	0	0	0	0	0	0	0	0	0	1	0	1.7077	1	-1.64606	1	NA	NA	Lama2	0
chr1:18216384-18216385+	0	0	0	0	0	0	0	0	0	0	0	0	1	0	0	0	0	0	0	0	0	0	0	0	0	0	0	1	0	0	1.70629	1	-1.64516	1	NA	NA	Lama2	0
chr1:18216541-18216542+	0	0	0	1	0	0	0	0	0	0	0	0	0	0	0	0	0	0	1	0	0	0	0	0	0	0	0	0	0	0	NA	NA	NA	NA	NA	NA	Lama2	0
chr1:18219714-18219715+	0	0	0	0	0	0	0	0	0	0	0	0	0	1	0	0	0	0	0	0	0	0	0	0	0	0	0	0	1	0	1.7077	1	-1.64606	1	NA	NA	Lama2	0
chr1:18219783-18219784+	0	0	0	0	0	0	0	0	0	0	0	0	0	0	1	0	0	0	0	0	0	0	0	0	0	0	0	0	0	1	2.09214	1	-1.9641	1	NA	NA	Lama2	0
chr1:18220207-18220208+	0	0	0	0	0	0	0	0	0	0	0	0	0	0	1	0	0	0	0	0	0	0	0	0	0	0	0	0	0	1	2.09214	1	-1.96411	1	NA	NA	Lama2	0
chr1:18221943-18221944+	0	0	0	0	0	0	0	0	0	0	0	0	1	0	0	0	0	0	0	0	0	0	0	0	0	0	0	1	0	0	1.70629	1	-1.64516	1	NA	NA	Lama2	0
chr1:18236632-18236633+	0	0	0	0	0	0	0	0	0	0	0	0	1	0	0	0	0	0	0	0	0	0	0	0	0	0	0	1	0	0	1.70629	1	-1.64516	1	NA	NA	Lama2	A-rich
chr1:18237554-18237555+	0	0	0	0	0	0	0	0	0	0	0	2	0	0	0	0	0	0	0	0	0	0	0	0	0	0	2	0	0	0	-3.03884	1	NA	NA	2.75573	1	Lama2	MTD
chr1:18238242-18238243+	0	0	0	0	0	0	0	0	0	0	0	0	2	0	0	0	0	0	0	0	0	0	0	0	0	0	0	2	0	0	2.20385	1	-2.1765	1	NA	NA	Lama2	0
chr1:18240148-18240149+	0	0	0	0	0	0	0	0	0	0	0	0	0	1	0	0	0	0	0	0	0	0	0	0	0	0	0	0	1	0	1.7077	1	-1.64606	1	NA	NA	Lama2	0
chr1:18241520-18241521+	0	0	0	0	0	0	0	0	0	0	0	0	1	0	0	0	0	0	0	0	0	0	0	0	0	0	0	1	0	0	1.70629	1	-1.64516	1	NA	NA	Lama2	0
chr1:18241603-18241604+	1	0	0	0	0	0	0	0	0	0	0	0	0	0	0	1	0	0	0	0	0	0	0	0	0	0	0	0	0	0	NA	NA	2.19084	1	-1.84862	1	Lama2	0
chr1:18241739-18241740+	0	1	0	0	0	0	0	0	0	0	0	0	0	0	0	0	1	0	0	0	0	0	0	0	0	0	0	0	0	0	NA	NA	2.19118	1	-1.84736	1	Lama2	GA-rich
chr1:18243360-18243361+	0	0	0	0	0	0	0	0	0	0	0	1	0	0	0	0	0	0	0	0	0	0	0	0	0	0	0	0	0	0	NA	NA	NA	NA	NA	NA	Lama2	0
chr1:18246492-18246493+	0	0	0	0	0	0	2	0	0	0	0	0	0	0	0	0	0	0	0	0	0	0	0	0	0	0	0	0	0	0	NA	NA	NA	NA	NA	NA	Lama2	0
chr1:18247606-18247607+	0	0	1	0	0	0	0	0	0	0	0	0	0	0	0	0	0	1	0	0	0	0	0	0	0	0	0	0	0	0	NA	NA	2.36894	1	-2.12828	1	Lama2	0
chr1:18250051-18250052+	0	0	0	0	0	0	0	0	0	0	0	0	1	0	0	0	0	0	0	0	0	0	0	0	0	0	0	1	0	0	1.70629	1	-1.64516	1	NA	NA	Lama2	0
chr1:18250310-18250311+	0	0	1	0	0	0	0	0	0	0	0	0	0	0	0	0	0	1	0	0	0	0	0	0	0	0	0	0	0	0	NA	NA	2.36895	1	-2.12827	1	Lama2	0
chr1:18252411-18252412+	0	0	0	1	0	0	0	0	0	0	0	0	0	0	0	0	0	0	1	0	0	0	0	0	0	0	0	0	0	0	NA	NA	NA	NA	NA	NA	Lama2	(TG)n
chr1:18252661-18252662+	0	0	0	2	0	0	0	0	0	0	0	0	0	0	0	0	0	0	0	0	0	0	0	0	0	0	0	0	0	0	NA	NA	NA	NA	NA	NA	Lama2	0
chr1:18254343-18254344+	0	0	0	0	0	0	0	0	0	0	0	0	0	2	0	0	0	0	0	0	0	0	0	0	0	0	0	0	2	0	2.57867	1	-2.47864	1	NA	NA	Lama2	0
chr1:18257941-18257942+	0	0	0	0	0	0	0	0	0	3	0	0	0	0	0	0	0	0	0	0	0	0	0	0	0	0	0	0	0	0	NA	NA	NA	NA	NA	NA	Lama2	Lx2
chr1:18258377-18258378+	0	0	0	1	0	0	0	0	0	0	0	0	0	0	0	0	0	0	0	0	0	0	0	0	0	0	0	0	0	0	NA	NA	NA	NA	NA	NA	Lama2	Lx2
chr1:18258478-18258479+	0	0	0	0	0	0	0	0	0	0	1	0	0	0	0	0	0	0	0	0	0	0	0	0	0	1	0	0	0	0	-2.08361	1	NA	NA	1.90122	1	Lama2	Lx2
chr1:18259992-18259993+	0	0	0	0	0	0	0	0	0	0	0	0	1	0	0	0	0	0	0	0	0	0	0	0	0	0	0	1	0	0	1.70629	1	-1.64516	1	NA	NA	Lama2	0
chr1:18260906-18260907+	0	0	0	0	0	0	0	0	0	0	0	0	1	0	0	0	0	0	0	0	0	0	0	0	0	0	0	1	0	0	1.70629	1	-1.64516	1	NA	NA	Lama2	L1_Rat4
chr1:18261059-18261060+	0	0	0	1	0	0	0	0	0	0	0	0	0	0	0	0	0	0	1	0	0	0	0	0	0	0	0	0	0	0	NA	NA	NA	NA	NA	NA	Lama2	L1_Rat4
chr1:18262943-18262944+	0	0	0	0	0	0	0	0	0	0	0	0	2	0	0	0	0	0	0	0	0	0	0	0	0	0	0	2	0	0	2.20385	1	-2.17652	1	NA	NA	Lama2	MLT1E1A
chr1:18263300-18263301+	0	0	0	0	0	0	0	0	0	0	0	0	0	1	0	0	0	0	0	0	0	0	0	0	0	0	0	0	1	0	1.7077	1	-1.64606	1	NA	NA	Lama2	0
chr1:18264064-18264065+	0	0	0	0	0	0	0	0	0	0	0	0	1	0	0	0	0	0	0	0	0	0	0	0	0	0	0	1	0	0	1.70629	1	-1.64516	1	NA	NA	Lama2	0
chr1:18264173-18264174+	0	0	0	0	1	0	0	0	0	0	0	0	0	0	0	0	0	0	0	1	0	0	0	0	0	0	0	0	0	0	NA	NA	NA	NA	NA	NA	Lama2	0
chr1:18264524-18264525+	0	0	0	0	0	0	0	0	0	0	0	0	1	0	0	0	0	0	0	0	0	0	0	0	0	0	0	1	0	0	1.70629	1	-1.64516	1	NA	NA	Lama2	MTD
chr1:18266212-18266213+	0	1	0	0	0	0	0	0	0	0	0	0	0	0	0	0	1	0	0	0	0	0	0	0	0	0	0	0	0	0	NA	NA	2.19118	1	-1.84736	1	Lama2	0
chr1:18266403-18266404+	0	0	1	0	0	0	0	0	0	0	0	0	0	0	0	0	0	1	0	0	0	0	0	0	0	0	0	0	0	0	NA	NA	2.36895	1	-2.12827	1	Lama2	0
chr1:18272954-18272955+	0	0	0	0	0	0	0	0	2	0	0	0	0	0	0	0	0	0	0	0	0	0	0	2	0	0	0	0	0	0	NA	NA	NA	NA	NA	NA	Lama2	0
chr1:18274979-18274980+	0	0	0	0	0	0	0	0	0	0	0	0	1	0	0	0	0	0	0	0	0	0	0	0	0	0	0	1	0	0	1.70629	1	-1.64516	1	NA	NA	Lama2	MER2
chr1:18276962-18276963+	0	0	0	0	0	0	0	0	0	0	0	0	0	0	1	0	0	0	0	0	0	0	0	0	0	0	0	0	0	1	2.09214	1	-1.96411	1	NA	NA	Lama2	0
chr1:18277036-18277037+	0	0	0	1	0	0	0	0	0	0	0	0	0	0	0	0	0	0	1	0	0	0	0	0	0	0	0	0	0	0	NA	NA	NA	NA	NA	NA	Lama2	0
chr1:18277739-18277740+	0	0	0	0	0	0	0	0	0	0	0	0	1	0	0	0	0	0	0	0	0	0	0	0	0	0	0	1	0	0	1.70629	1	-1.64516	1	NA	NA	Lama2	0
chr1:18280573-18280574+	0	0	0	0	0	0	0	0	0	0	1	0	0	0	0	0	0	0	0	0	0	0	0	0	0	1	0	0	0	0	-2.08361	1	NA	NA	1.90122	1	Lama2	0
chr1:18284529-18284530+	0	1	0	0	0	0	0	0	0	0	0	0	0	0	0	0	1	0	0	0	0	0	0	0	0	0	0	0	0	0	NA	NA	2.19118	1	-1.84736	1	Lama2	0
chr1:18285085-18285086+	0	0	0	0	0	0	0	0	0	0	0	0	1	0	0	0	0	0	0	0	0	0	0	0	0	0	0	1	0	0	1.70629	1	-1.64516	1	NA	NA	Lama2	0
chr1:18289114-18289115+	0	0	0	0	0	0	0	0	0	0	0	0	1	0	0	0	0	0	0	0	0	0	0	0	0	0	0	1	0	0	1.70629	1	-1.64516	1	NA	NA	Lama2	0
chr1:18289165-18289168+	0	1	0	0	0	0	0	0	0	0	0	0	0	0	1	0	1	0	0	0	0	0	0	0	0	0	0	0	0	1	2.09214	1	0.441099	1	-1.84736	1	Lama2	0
chr1:18289314-18289315+	1	0	0	0	0	0	0	0	0	0	0	0	0	0	0	1	0	0	0	0	0	0	0	0	0	0	0	0	0	0	NA	NA	2.19084	1	-1.84862	1	Lama2	0
chr1:18289370-18289371+	0	1	0	0	0	0	0	0	0	0	0	0	0	0	0	0	1	0	0	0	0	0	0	0	0	0	0	0	0	0	NA	NA	2.19118	1	-1.84736	1	Lama2	B3A
chr1:18289459-18289466+	0	0	0	0	0	0	0	0	0	0	0	0	0	1	1	0	0	0	0	0	0	0	0	0	0	0	0	0	1	1	2.58761	1	-2.45522	1	NA	NA	Lama2	0
chr1:18289490-18289507+	0	0	0	1	0	0	0	0	1	0	0	0	2	0	0	0	0	0	1	0	0	0	0	1	0	0	0	2	0	0	2.20384	1	-2.17653	1	NA	NA	Lama2	0
chr1:18290411-18290412+	0	0	0	0	0	0	0	0	0	0	0	0	0	2	0	0	0	0	0	0	0	0	0	0	0	0	0	0	2	0	2.57867	1	-2.47864	1	NA	NA	Lama2	B3A
chr1:18293924-18293925+	0	0	0	1	0	0	0	0	0	0	0	0	0	0	0	0	0	0	1	0	0	0	0	0	0	0	0	0	0	0	NA	NA	NA	NA	NA	NA	Lama2	0
chr1:18295169-18295170+	0	0	0	0	0	0	0	0	0	0	0	0	0	0	2	0	0	0	0	0	0	0	0	0	0	0	0	0	0	2	2.89359	1	-2.74413	1	NA	NA	Lama2	0
chr1:18299856-18299857+	0	1	0	0	0	0	0	0	0	0	0	0	0	0	0	0	1	0	0	0	0	0	0	0	0	0	0	0	0	0	NA	NA	2.19118	1	-1.84736	1	Lama2	0
chr1:18300773-18300774+	0	1	0	0	0	0	0	0	0	0	0	0	0	0	0	0	1	0	0	0	0	0	0	0	0	0	0	0	0	0	NA	NA	2.19118	1	-1.84736	1	Lama2	0
chr1:18301089-18301092+	0	1	0	0	0	0	0	0	0	0	0	0	1	0	0	0	1	0	0	0	0	0	0	0	0	0	0	1	0	0	1.70629	1	0.569214	1	-1.84736	1	Lama2	0
chr1:18301169-18301170+	0	0	0	0	0	0	0	0	0	0	0	0	1	0	0	0	0	0	0	0	0	0	0	0	0	0	0	1	0	0	1.70629	1	-1.64516	1	NA	NA	Lama2	0
chr1:18301212-18301213+	0	0	0	0	0	0	0	0	0	0	0	0	0	1	0	0	0	0	0	0	0	0	0	0	0	0	0	0	1	0	1.7077	1	-1.64606	1	NA	NA	Lama2	0
chr1:18306074-18306075+	0	0	0	0	0	0	0	0	0	0	0	0	2	0	0	0	0	0	0	0	0	0	0	0	0	0	0	2	0	0	2.20383	1	-2.17655	1	NA	NA	Lama2	0
chr1:18307127-18307128+	0	0	1	0	0	0	0	0	0	0	0	0	0	0	0	0	0	1	0	0	0	0	0	0	0	0	0	0	0	0	NA	NA	2.36895	1	-2.12826	1	Lama2	0
chr1:18308114-18308134+	0	0	0	0	0	0	0	0	1	0	0	0	0	1	0	0	0	0	0	0	0	0	0	0	0	0	0	0	1	0	1.7077	1	-1.64606	1	NA	NA	Lama2	0
chr1:18308302-18308303+	0	0	0	0	0	0	0	0	0	0	0	0	0	1	0	0	0	0	0	0	0	0	0	0	0	0	0	0	1	0	1.7077	1	-1.64606	1	NA	NA	Lama2	0
chr1:18308458-18308459+	0	0	0	0	0	0	0	0	0	0	0	0	1	0	0	0	0	0	0	0	0	0	0	0	0	0	0	1	0	0	1.70629	1	-1.64516	1	NA	NA	Lama2	0
chr1:18321990-18321991+	0	0	0	0	0	0	0	0	0	1	0	0	0	0	0	0	0	0	0	0	0	0	0	0	0	0	0	0	0	0	NA	NA	NA	NA	NA	NA	Lama2	0
chr1:18323032-18323033+	0	0	0	0	0	0	0	0	0	0	0	0	0	1	0	0	0	0	0	0	0	0	0	0	0	0	0	0	1	0	1.7077	1	-1.64606	1	NA	NA	Lama2	0
chr1:18324581-18324582+	0	0	0	0	0	0	0	0	0	0	0	0	1	0	0	0	0	0	0	0	0	0	0	0	0	0	0	1	0	0	1.70629	1	-1.64516	1	NA	NA	Lama2	0
chr1:18329248-18329268+	0	0	0	0	1	0	0	0	0	2	0	0	0	0	0	0	0	0	0	1	0	0	0	0	2	0	0	0	0	0	-2.86197	1	NA	NA	2.65516	1	Lama2	Lx9
chr1:18329595-18329596+	1	0	0	0	0	0	0	0	0	0	0	0	0	0	0	1	0	0	0	0	0	0	0	0	0	0	0	0	0	0	NA	NA	2.19084	1	-1.84862	1	Lama2	0
chr1:18336042-18336043+	0	0	0	0	0	0	0	1	0	0	0	0	0	0	0	0	0	0	0	0	0	0	1	0	0	0	0	0	0	0	NA	NA	NA	NA	NA	NA	Lama2	0
chr1:18340527-18340532+	0	0	0	0	0	0	0	0	0	0	1	1	0	0	0	0	0	0	0	0	0	0	0	0	0	1	1	0	0	0	-2.91902	1	NA	NA	2.70651	1	Lama2	0
chr1:18340724-18340725+	0	0	0	0	0	0	0	2	0	0	0	0	0	0	0	0	0	0	0	0	0	0	2	0	0	0	0	0	0	0	NA	NA	NA	NA	NA	NA	Lama2	0
chr1:18341365-18341366+	0	0	0	0	0	0	0	0	0	0	0	0	1	0	0	0	0	0	0	0	0	0	0	0	0	0	0	1	0	0	1.70629	1	-1.64516	1	NA	NA	Lama2	0
chr1:18341437-18341438+	0	0	0	1	0	0	0	0	0	0	0	0	0	0	0	0	0	0	1	0	0	0	0	0	0	0	0	0	0	0	NA	NA	NA	NA	NA	NA	Lama2	0
chr1:18358347-18358348+	0	0	0	0	0	0	0	0	0	0	0	0	1	0	0	0	0	0	0	0	0	0	0	0	0	0	0	1	0	0	1.70629	1	-1.64516	1	NA	NA	Lama2	0
chr1:18358369-18358392+	0	0	0	0	0	1	0	0	0	0	0	0	1	2	0	0	0	0	0	0	1	0	0	0	0	0	0	1	2	0	2.96554	1	-2.89049	1	NA	NA	Lama2	0
chr1:18358721-18358722+	0	0	0	0	0	0	0	0	0	0	0	0	0	0	1	0	0	0	0	0	0	0	0	0	0	0	0	0	0	1	2.09214	1	-1.96412	1	NA	NA	Lama2	0
chr1:18358773-18358774+	0	0	0	0	0	0	0	0	1	0	0	0	0	0	0	0	0	0	0	0	0	0	0	0	0	0	0	0	0	0	NA	NA	NA	NA	NA	NA	Lama2	0
chr1:18359331-18359332+	0	0	0	1	0	0	0	0	0	0	0	0	0	0	0	0	0	0	1	0	0	0	0	0	0	0	0	0	0	0	NA	NA	NA	NA	NA	NA	Lama2	0
chr1:18359520-18359521+	0	0	0	0	0	0	0	0	0	0	0	0	1	0	0	0	0	0	0	0	0	0	0	0	0	0	0	1	0	0	1.70629	1	-1.64516	1	NA	NA	Lama2	0
chr1:18360167-18360168+	0	1	0	0	0	0	0	0	0	1	0	0	0	0	0	0	0	0	0	0	0	0	0	0	0	0	0	0	0	0	NA	NA	NA	NA	NA	NA	Lama2	0
chr1:18361594-18361595+	0	0	0	0	0	0	0	0	0	0	0	0	1	0	0	0	0	0	0	0	0	0	0	0	0	0	0	1	0	0	1.70629	1	-1.64516	1	NA	NA	Lama2	0
chr1:18365636-18365637+	0	0	0	0	0	0	0	0	0	0	0	0	0	0	1	0	0	0	0	0	0	0	0	0	0	0	0	0	0	1	2.09214	1	-1.96412	1	NA	NA	Lama2	0
chr1:18367509-18367510+	0	0	0	0	0	0	0	0	0	0	0	0	2	0	0	0	0	0	0	0	0	0	0	0	0	0	0	2	0	0	2.20382	1	-2.17657	1	NA	NA	Lama2	0
chr1:18369828-18369829+	0	0	0	0	0	0	0	0	0	0	5	0	0	0	0	0	0	0	0	0	0	0	0	0	0	5	0	0	0	0	-4.01498	1	NA	NA	3.84573	1	Lama2	0
chr1:18372065-18372066+	1	0	0	0	0	0	0	0	0	0	0	0	0	0	0	1	0	0	0	0	0	0	0	0	0	0	0	0	0	0	NA	NA	2.19084	1	-1.84862	1	Lama2	L1M2
chr1:18372839-18372840+	0	0	0	0	0	0	0	0	0	0	0	0	1	0	0	0	0	0	0	0	0	0	0	0	0	0	0	1	0	0	1.70629	1	-1.64516	1	NA	NA	Lama2	L1M2
chr1:18382428-18382429+	0	0	0	0	0	0	0	0	0	0	0	0	1	0	0	0	0	0	0	0	0	0	0	0	0	0	0	1	0	0	1.70629	1	-1.64516	1	NA	NA	Lama2	0
chr1:18382795-18382796+	0	0	0	1	0	0	0	0	0	0	0	0	0	0	0	0	0	0	1	0	0	0	0	0	0	0	0	0	0	0	NA	NA	NA	NA	NA	NA	Lama2	B1F
chr1:18383331-18383332+	0	0	0	0	0	0	0	0	0	0	0	0	1	0	0	0	0	0	0	0	0	0	0	0	0	0	0	1	0	0	1.70629	1	-1.64516	1	NA	NA	Lama2	0
chr1:18387425-18387426+	0	0	0	0	0	0	0	0	0	0	0	0	1	0	0	0	0	0	0	0	0	0	0	0	0	0	0	1	0	0	1.70629	1	-1.64516	1	NA	NA	Lama2	0
chr1:18394817-18394818+	0	0	0	0	0	0	0	0	1	0	0	0	0	0	0	0	0	0	0	0	0	0	0	1	0	0	0	0	0	0	NA	NA	NA	NA	NA	NA	Lama2	0
chr1:18395061-18395062+	0	0	0	0	0	0	0	0	0	0	0	0	0	0	1	0	0	0	0	0	0	0	0	0	0	0	0	0	0	1	2.09215	1	-1.96413	1	NA	NA	Lama2	0
chr1:18399212-18399213+	0	0	0	0	0	0	1	0	0	0	0	0	0	0	0	0	0	0	0	0	0	1	0	0	0	0	0	0	0	0	NA	NA	NA	NA	NA	NA	Lama2	0
chr1:18405491-18405492+	0	0	0	0	0	0	0	0	0	0	0	0	0	0	1	0	0	0	0	0	0	0	0	0	0	0	0	0	0	1	2.09215	1	-1.96413	1	NA	NA	Lama2	0
chr1:18405730-18405731+	0	0	1	0	0	0	0	0	0	0	0	0	0	0	0	0	0	1	0	0	0	0	0	0	0	0	0	0	0	0	NA	NA	2.36895	1	-2.12826	1	Lama2	0
chr1:18407006-18407007+	0	0	1	0	0	0	0	0	0	0	0	0	0	0	0	0	0	1	0	0	0	0	0	0	0	0	0	0	0	0	NA	NA	2.36896	1	-2.12825	1	Lama2	0
chr1:18408552-18408553+	0	0	0	0	0	0	0	0	0	0	0	0	0	1	0	0	0	0	0	0	0	0	0	0	0	0	0	0	1	0	1.7077	1	-1.64606	1	NA	NA	Lama2	0
chr1:18412099-18412100+	0	0	0	0	0	0	0	0	0	0	0	0	0	1	0	0	0	0	0	0	0	0	0	0	0	0	0	0	1	0	1.7077	1	-1.64606	1	NA	NA	Lama2	0
chr1:18412160-18412161+	0	0	0	1	0	0	0	0	0	0	0	0	0	0	0	0	0	0	1	0	0	0	0	0	0	0	0	0	0	0	NA	NA	NA	NA	NA	NA	Lama2	0
chr1:18412260-18412261+	1	0	0	0	0	0	0	0	0	0	0	0	0	0	0	1	0	0	0	0	0	0	0	0	0	0	0	0	0	0	NA	NA	2.19084	1	-1.84862	1	Lama2	0
chr1:18413195-18413211+	0	0	0	1	0	0	1	0	0	0	0	0	0	0	0	0	0	0	1	0	0	1	0	0	0	0	0	0	0	0	NA	NA	NA	NA	NA	NA	Lama2	Lx2
chr1:18419229-18419230+	0	1	0	0	0	0	0	0	0	0	0	0	0	0	0	0	1	0	0	0	0	0	0	0	0	0	0	0	0	0	NA	NA	2.19118	1	-1.84736	1	Lama2	Lx2
chr1:18419350-18419351+	0	0	0	0	0	0	0	0	0	0	0	0	1	0	0	0	0	0	0	0	0	0	0	0	0	0	0	1	0	0	1.70629	1	-1.64516	1	NA	NA	Lama2	Lx2
chr1:18422053-18422054+	0	0	0	0	0	0	0	0	0	0	0	0	0	1	0	0	0	0	0	0	0	0	0	0	0	0	0	0	1	0	1.7077	1	-1.64606	1	NA	NA	Lama2	0
chr1:18422400-18422401+	0	0	0	1	0	0	0	0	0	0	0	0	0	0	0	0	0	0	1	0	0	0	0	0	0	0	0	0	0	0	NA	NA	NA	NA	NA	NA	Lama2	0
chr1:18426124-18426125+	0	1	0	0	0	0	0	0	0	0	0	0	0	0	0	0	1	0	0	0	0	0	0	0	0	0	0	0	0	0	NA	NA	2.19118	1	-1.84736	1	Lama2	0
chr1:18426889-18426893+	0	1	0	0	1	0	0	0	0	0	0	0	0	0	0	0	1	0	0	1	0	0	0	0	0	0	0	0	0	0	NA	NA	2.19118	1	-1.84736	1	Lama2	0
chr1:18426959-18426960+	0	0	0	0	0	0	0	0	0	0	0	0	1	0	0	0	0	0	0	0	0	0	0	0	0	0	0	1	0	0	1.70629	1	-1.64516	1	NA	NA	Lama2	0
chr1:18427563-18427564+	0	0	0	0	0	0	0	0	0	0	0	0	0	1	0	0	0	0	0	0	0	0	0	0	0	0	0	0	1	0	1.7077	1	-1.64606	1	NA	NA	Lama2	0
chr1:18429488-18429489+	0	0	0	0	0	0	0	0	0	0	0	0	1	0	0	0	0	0	0	0	0	0	0	0	0	0	0	1	0	0	1.70629	1	-1.64516	1	NA	NA	Lama2	0
chr1:18431537-18431538+	0	0	0	0	0	0	0	0	0	0	0	1	0	0	0	0	0	0	0	0	0	0	0	0	0	0	1	0	0	0	-2.2027	1	NA	NA	1.95957	1	Lama2	0
chr1:18439685-18439686+	0	0	0	0	0	0	0	0	0	2	0	0	0	0	0	0	0	0	0	0	0	0	0	0	2	0	0	0	0	0	-2.86197	1	NA	NA	2.65516	1	Lama2	0
chr1:18440223-18440224+	0	0	0	0	0	0	0	0	0	0	0	0	0	1	0	0	0	0	0	0	0	0	0	0	0	0	0	0	1	0	1.7077	1	-1.64606	1	NA	NA	Lama2	0
chr1:18440553-18440554+	0	0	0	1	0	0	0	0	0	0	0	0	0	0	0	0	0	0	1	0	0	0	0	0	0	0	0	0	0	0	NA	NA	NA	NA	NA	NA	Lama2	0
chr1:18440843-18440847+	0	0	0	1	1	0	0	0	0	0	2	0	0	0	0	0	0	0	0	0	0	0	0	0	0	2	0	0	0	0	-2.8473	1	NA	NA	2.66945	1	Lama2	0
chr1:18443699-18443700+	0	0	0	0	0	0	0	0	0	0	0	0	0	0	1	0	0	0	0	0	0	0	0	0	0	0	0	0	0	1	2.09215	1	-1.96414	1	NA	NA	Lama2	0
chr1:18446656-18446657+	0	0	0	0	0	0	0	0	0	0	0	0	1	0	0	0	0	0	0	0	0	0	0	0	0	0	0	1	0	0	1.70629	1	-1.64516	1	NA	NA	Lama2	0
chr1:18450892-18450893+	0	0	0	0	0	0	0	0	0	0	0	0	0	1	0	0	0	0	0	0	0	0	0	0	0	0	0	0	1	0	1.7077	1	-1.64606	1	NA	NA	Lama2	0
chr1:18450963-18450964+	0	2	0	0	0	0	0	0	0	0	0	0	0	0	0	0	0	0	0	0	0	0	0	0	0	0	0	0	0	0	NA	NA	NA	NA	NA	NA	Lama2	GA-rich
chr1:18458395-18458396+	1	0	0	0	0	0	0	0	0	0	0	0	0	0	0	1	0	0	0	0	0	0	0	0	0	0	0	0	0	0	NA	NA	2.19084	1	-1.84862	1	Lama2	0
chr1:18459845-18459846+	0	0	0	0	0	0	0	0	0	0	0	0	1	1	0	0	0	0	0	0	0	0	0	0	0	0	0	1	1	0	2.43664	1	-2.38415	1	NA	NA	Lama2	0
chr1:18460161-18460162+	0	0	0	0	0	0	0	0	0	0	0	0	0	1	0	0	0	0	0	0	0	0	0	0	0	0	0	0	1	0	1.7077	1	-1.64606	1	NA	NA	Lama2	0
chr1:18461811-18461812+	0	0	0	0	0	0	0	0	0	0	0	0	1	0	0	0	0	0	0	0	0	0	0	0	0	0	0	1	0	0	1.70629	1	-1.64516	1	NA	NA	Lama2	0
chr1:18462168-18462169+	0	1	0	0	0	0	0	0	0	0	0	0	0	0	0	0	1	0	0	0	0	0	0	0	0	0	0	0	0	0	NA	NA	2.19118	1	-1.84736	1	Lama2	0
chr1:18466037-18466038+	0	0	0	0	0	0	0	0	0	0	0	0	0	0	1	0	0	0	0	0	0	0	0	0	0	0	0	0	0	0	NA	NA	NA	NA	NA	NA	Lama2	0
chr1:18466098-18466099+	0	0	0	0	0	0	0	0	0	0	0	0	1	0	0	0	0	0	0	0	0	0	0	0	0	0	0	1	0	0	1.70629	1	-1.64516	1	NA	NA	Lama2	0
chr1:18469106-18469107+	0	0	0	0	0	0	0	0	0	0	0	0	0	1	0	0	0	0	0	0	0	0	0	0	0	0	0	0	1	0	1.7077	1	-1.64606	1	NA	NA	Lama2	0
chr1:18469516-18469517+	0	0	1	0	0	0	0	0	0	0	0	0	0	0	0	0	0	1	0	0	0	0	0	0	0	0	0	0	0	0	NA	NA	2.36896	1	-2.12825	1	Lama2	0
chr1:18471815-18471816+	0	0	0	1	0	0	0	0	0	0	0	0	0	0	0	0	0	0	1	0	0	0	0	0	0	0	0	0	0	0	NA	NA	NA	NA	NA	NA	Lama2	0
chr1:18472039-18472040+	0	0	0	0	0	0	0	0	0	0	0	0	1	0	0	0	0	0	0	0	0	0	0	0	0	0	0	1	0	0	1.70629	1	-1.64516	1	NA	NA	Lama2	0
chr1:18472084-18472087+	0	0	0	1	0	0	0	0	0	0	0	0	0	0	1	0	0	0	1	0	0	0	0	0	0	0	0	0	0	1	2.09215	1	-1.96414	1	NA	NA	Lama2	0
chr1:18472432-18472433+	0	0	0	0	0	0	0	0	0	0	0	0	1	0	0	0	0	0	0	0	0	0	0	0	0	0	0	1	0	0	1.70629	1	-1.64516	1	NA	NA	Lama2	0
chr1:18479155-18479156+	0	0	0	0	0	0	0	2	0	0	0	0	0	0	0	0	0	0	0	0	0	0	2	0	0	0	0	0	0	0	NA	NA	NA	NA	NA	NA	Lama2	Lx5
chr1:18482217-18482218+	0	0	0	2	0	0	0	0	0	0	0	0	0	0	0	0	0	0	2	0	0	0	0	0	0	0	0	0	0	0	NA	NA	NA	NA	NA	NA	Lama2	RLTR25B
chr1:18483763-18483764+	0	0	0	0	0	0	0	0	0	0	0	0	0	3	0	0	0	0	0	0	0	0	0	0	0	0	0	0	3	0	3.08274	1	-2.99713	1	NA	NA	Lama2	0
chr1:18486316-18486317+	0	0	0	0	0	0	0	0	0	0	0	0	1	0	0	0	0	0	0	0	0	0	0	0	0	0	0	1	0	0	1.70629	1	-1.64516	1	NA	NA	Lama2	(CTAAA)n
chr1:18489868-18489869+	0	0	0	0	0	0	0	0	0	0	0	0	1	0	0	0	0	0	0	0	0	0	0	0	0	0	0	1	0	0	1.70629	1	-1.64516	1	NA	NA	Lama2	0
chr1:18489974-18489975+	0	0	1	0	0	0	0	0	0	0	0	0	0	0	0	0	0	1	0	0	0	0	0	0	0	0	0	0	0	0	NA	NA	2.36896	1	-2.12824	1	Lama2	0
chr1:18490554-18490555+	0	0	0	0	0	0	0	0	0	0	0	0	1	0	0	0	0	0	0	0	0	0	0	0	0	0	0	1	0	0	1.70629	1	-1.64516	1	NA	NA	Lama2	0
chr1:18493640-18493641+	0	0	0	1	0	0	0	0	0	0	0	0	0	0	0	0	0	0	1	0	0	0	0	0	0	0	0	0	0	0	NA	NA	NA	NA	NA	NA	Lama2	B4A
chr1:18496339-18496340+	0	0	1	0	0	0	0	0	0	0	0	0	0	0	0	0	0	1	0	0	0	0	0	0	0	0	0	0	0	0	NA	NA	2.36897	1	-2.12824	1	Lama2	0
chr1:18500362-18500364+	0	0	0	0	0	0	0	0	0	3	0	0	0	0	0	0	0	0	0	0	0	0	0	0	3	0	0	0	0	0	-3.36768	1	NA	NA	3.16406	1	Lama2	0
chr1:18502800-18502801+	0	0	0	0	0	0	0	0	0	0	0	0	0	0	1	0	0	0	0	0	0	0	0	0	0	0	0	0	0	1	2.09215	1	-1.96415	1	NA	NA	Lama2	0
chr1:18503963-18503964+	1	0	0	0	0	0	0	0	0	0	0	0	0	0	0	1	0	0	0	0	0	0	0	0	0	0	0	0	0	0	NA	NA	2.19084	1	-1.84862	1	Lama2	0
chr1:18504001-18504002+	0	0	0	0	1	0	0	0	0	0	0	0	0	0	0	0	0	0	0	1	0	0	0	0	0	0	0	0	0	0	NA	NA	NA	NA	NA	NA	Lama2	0
chr1:18505661-18505662+	0	0	0	0	0	0	0	1	0	0	0	0	0	0	0	0	0	0	0	0	0	0	1	0	0	0	0	0	0	0	NA	NA	NA	NA	NA	NA	Lama2	L1MEc
chr1:18506115-18506116+	0	0	0	0	0	0	0	0	0	0	0	0	0	0	1	0	0	0	0	0	0	0	0	0	0	0	0	0	0	1	2.09215	1	-1.96415	1	NA	NA	Lama2	0
chr1:18507324-18507325+	0	0	0	0	0	0	0	0	0	0	0	0	0	1	0	0	0	0	0	0	0	0	0	0	0	0	0	0	1	0	1.7077	1	-1.64606	1	NA	NA	Lama2	MLT1A0
chr1:18507712-18507713+	0	0	0	0	0	0	0	0	0	0	0	0	2	0	0	0	0	0	0	0	0	0	0	0	0	0	0	2	0	0	2.20381	1	-2.17658	1	NA	NA	Lama2	0
chr1:18509660-18509661+	0	0	0	0	0	0	0	0	0	0	0	0	1	0	0	0	0	0	0	0	0	0	0	0	0	0	0	1	0	0	1.70629	1	-1.64516	1	NA	NA	Lama2	0
chr1:18510424-18510425+	0	0	0	0	0	0	0	0	0	0	0	0	0	1	0	0	0	0	0	0	0	0	0	0	0	0	0	0	1	0	1.7077	1	-1.64606	1	NA	NA	Lama2	0
chr1:18510457-18510458+	0	0	0	0	0	0	0	0	0	0	0	0	1	0	0	0	0	0	0	0	0	0	0	0	0	0	0	1	0	0	1.70629	1	-1.64516	1	NA	NA	Lama2	Lx
chr1:18514538-18514539+	0	0	0	0	0	0	0	0	0	0	0	0	1	0	0	0	0	0	0	0	0	0	0	0	0	0	0	1	0	0	1.70629	1	-1.64516	1	NA	NA	Lama2	0
chr1:18514560-18514561+	0	0	0	0	0	0	0	0	0	0	0	0	2	0	0	0	0	0	0	0	0	0	0	0	0	0	0	2	0	0	2.2038	1	-2.1766	1	NA	NA	Lama2	0
chr1:18514705-18514706+	0	0	0	0	0	0	0	0	0	0	0	0	1	0	0	0	0	0	0	0	0	0	0	0	0	0	0	1	0	0	1.70629	1	-1.64516	1	NA	NA	Lama2	0
chr1:18514863-18514864+	0	0	0	0	0	0	0	1	0	0	0	0	0	0	0	0	0	0	0	0	0	0	1	0	0	0	0	0	0	0	NA	NA	NA	NA	NA	NA	Lama2	MIR
chr1:18514991-18514992+	0	0	0	0	0	0	0	0	0	0	0	0	0	1	0	0	0	0	0	0	0	0	0	0	0	0	0	0	1	0	1.7077	1	-1.64606	1	NA	NA	Lama2	A-rich
chr1:18516638-18516639+	0	0	0	0	0	0	0	0	0	0	0	0	0	1	0	0	0	0	0	0	0	0	0	0	0	0	0	0	1	0	1.7077	1	-1.64606	1	NA	NA	Lama2	0
chr1:18516690-18516691+	0	0	0	0	0	0	0	0	0	0	0	0	0	1	0	0	0	0	0	0	0	0	0	0	0	0	0	0	1	0	1.7077	1	-1.64606	1	NA	NA	Lama2	0
chr1:18520909-18520910+	0	0	0	0	0	0	0	0	0	0	0	0	1	0	0	0	0	0	0	0	0	0	0	0	0	0	0	1	0	0	1.70629	1	-1.64516	1	NA	NA	Lama2	0
chr1:18526116-18526117+	0	0	0	1	0	0	0	0	0	0	0	0	0	0	0	0	0	0	1	0	0	0	0	0	0	0	0	0	0	0	NA	NA	NA	NA	NA	NA	Lama2	0
chr1:18528180-18528181+	0	0	0	1	0	0	0	0	0	0	0	0	0	0	0	0	0	0	1	0	0	0	0	0	0	0	0	0	0	0	NA	NA	NA	NA	NA	NA	Lama2	0
chr1:18529261-18529262+	0	0	0	1	0	0	0	0	0	0	0	0	0	0	0	0	0	0	1	0	0	0	0	0	0	0	0	0	0	0	NA	NA	NA	NA	NA	NA	Lama2	0
chr1:18529693-18529694+	0	0	0	0	0	1	0	0	0	0	0	0	0	0	0	0	0	0	0	0	1	0	0	0	0	0	0	0	0	0	NA	NA	NA	NA	NA	NA	Lama2	MLT1E2
chr1:18530127-18530128+	0	0	0	0	0	0	0	0	0	0	0	0	0	1	0	0	0	0	0	0	0	0	0	0	0	0	0	0	1	0	1.7077	1	-1.64606	1	NA	NA	Lama2	0
chr1:18532345-18532346+	0	0	0	0	0	0	0	0	0	0	0	0	1	0	0	0	0	0	0	0	0	0	0	0	0	0	0	1	0	0	1.70629	1	-1.64516	1	NA	NA	Lama2	0
chr1:18534893-18534894+	0	0	0	0	0	0	0	0	0	0	0	0	0	1	0	0	0	0	0	0	0	0	0	0	0	0	0	0	1	0	1.7077	1	-1.64606	1	NA	NA	Lama2	0
chr1:18535137-18535138+	0	0	0	0	0	0	0	0	0	0	0	0	0	0	1	0	0	0	0	0	0	0	0	0	0	0	0	0	0	1	2.09216	1	-1.96416	1	NA	NA	Lama2	0
chr1:18537163-18537164+	0	0	0	0	0	0	0	0	0	0	0	0	1	0	0	0	0	0	0	0	0	0	0	0	0	0	0	1	0	0	1.70629	1	-1.64516	1	NA	NA	Lama2	0
chr1:18537511-18537512+	0	0	0	0	0	0	0	0	0	0	0	0	1	0	0	0	0	0	0	0	0	0	0	0	0	0	0	1	0	0	1.70629	1	-1.64516	1	NA	NA	Lama2	(TA)n
chr1:18543772-18543773+	0	0	0	1	0	0	0	0	0	0	0	0	0	0	0	0	0	0	1	0	0	0	0	0	0	0	0	0	0	0	NA	NA	NA	NA	NA	NA	Lama2	0
chr1:18543832-18543833+	0	0	0	0	0	0	0	0	0	1	0	0	0	0	0	0	0	0	0	0	0	0	0	0	0	0	0	0	0	0	NA	NA	NA	NA	NA	NA	Lama2	0
chr1:18544984-18544985+	0	0	0	1	0	0	0	0	0	0	0	0	0	0	0	0	0	0	0	0	0	0	0	0	0	0	0	0	0	0	NA	NA	NA	NA	NA	NA	Lama2	0
chr1:18545722-18545723+	0	0	0	2	0	0	0	0	0	0	0	0	0	0	0	0	0	0	2	0	0	0	0	0	0	0	0	0	0	0	NA	NA	NA	NA	NA	NA	Lama2	0
chr1:18545973-18545974+	0	0	0	0	0	0	3	0	0	0	0	0	0	0	0	0	0	0	0	0	0	3	0	0	0	0	0	0	0	0	NA	NA	NA	NA	NA	NA	Lama2	0
chr1:18549753-18549754+	0	0	0	0	0	0	0	0	0	0	0	0	1	0	0	0	0	0	0	0	0	0	0	0	0	0	0	1	0	0	1.70629	1	-1.64516	1	NA	NA	Lama2	0
chr1:18554125-18554126+	0	0	0	0	0	0	1	0	0	0	0	0	0	0	0	0	0	0	0	0	0	1	0	0	0	0	0	0	0	0	NA	NA	NA	NA	NA	NA	Lama2	0
chr1:18559256-18559257+	0	0	0	0	0	0	0	0	0	0	0	0	1	0	0	0	0	0	0	0	0	0	0	0	0	0	0	1	0	0	1.70629	1	-1.64516	1	NA	NA	Lama2	0
chr1:18560873-18560874+	0	0	0	0	0	0	0	0	0	0	0	0	1	0	0	0	0	0	0	0	0	0	0	0	0	0	0	1	0	0	1.70629	1	-1.64516	1	NA	NA	Lama2	0
chr1:18561330-18561331+	0	0	0	0	0	0	0	0	0	0	0	0	0	1	0	0	0	0	0	0	0	0	0	0	0	0	0	0	1	0	1.7077	1	-1.64606	1	NA	NA	Lama2	URR1A
chr1:18561405-18561406+	0	2	0	0	0	0	0	0	1	0	1	0	0	0	0	0	0	0	0	0	0	0	0	0	0	0	0	0	0	0	NA	NA	NA	NA	NA	NA	Lama2	URR1A
chr1:18561960-18561961+	1	0	0	0	0	0	0	0	0	0	0	0	0	0	0	1	0	0	0	0	0	0	0	0	0	0	0	0	0	0	NA	NA	2.19084	1	-1.84862	1	Lama2	0
chr1:18567093-18567094+	0	0	0	0	0	0	0	0	0	0	0	0	0	1	0	0	0	0	0	0	0	0	0	0	0	0	0	0	1	0	1.7077	1	-1.64606	1	NA	NA	Lama2	(GA)n
chr1:18568376-18568377+	0	0	0	0	0	0	0	0	1	0	0	0	0	0	0	0	0	0	0	0	0	0	0	0	0	0	0	0	0	0	NA	NA	NA	NA	NA	NA	Lama2	0
chr1:18570251-18570252+	0	0	0	0	0	0	0	0	0	0	1	0	0	0	0	0	0	0	0	0	0	0	0	0	0	0	0	0	0	0	NA	NA	NA	NA	NA	NA	Lama2	0
chr1:18570333-18570334+	0	0	0	0	0	0	0	0	0	0	0	2	0	0	0	0	0	0	0	0	0	0	0	0	0	0	2	0	0	0	-3.03884	1	NA	NA	2.75572	1	Lama2	0
chr1:18571469-18571470+	0	0	0	0	0	0	0	0	0	0	0	0	2	0	0	0	0	0	0	0	0	0	0	0	0	0	0	2	0	0	2.20379	1	-2.17661	1	NA	NA	Lama2	0
chr1:18575713-18575714+	0	0	0	0	0	0	0	0	0	0	1	0	0	0	0	0	0	0	0	0	0	0	0	0	0	1	0	0	0	0	-2.0836	1	NA	NA	1.90122	1	Lama2	0
chr1:18578466-18578467+	0	0	0	0	0	0	0	0	0	0	0	0	1	0	0	0	0	0	0	0	0	0	0	0	0	0	0	1	0	0	1.70629	1	-1.64516	1	NA	NA	Lama2	0
chr1:18579680-18579681+	0	0	0	0	0	0	0	0	0	0	0	0	1	0	0	0	0	0	0	0	0	0	0	0	0	0	0	1	0	0	1.70629	1	-1.64516	1	NA	NA	Lama2	0
chr1:18579738-18579739+	0	0	1	0	0	0	0	0	0	0	0	0	0	0	0	0	0	0	0	0	0	0	0	0	0	0	0	0	0	0	NA	NA	NA	NA	NA	NA	Lama2	0
chr1:18580017-18580018+	0	0	0	0	0	0	0	0	0	0	0	0	0	1	0	0	0	0	0	0	0	0	0	0	0	0	0	0	1	0	1.7077	1	-1.64606	1	NA	NA	Lama2	0
chr1:18580342-18580358+	0	0	0	0	0	0	0	1	0	0	0	0	1	0	0	0	0	0	0	0	0	0	1	0	0	0	0	1	0	0	1.70629	1	-1.64516	1	NA	NA	Lama2	0
chr1:18580566-18580567+	0	0	0	0	0	0	0	0	0	0	0	0	1	0	0	0	0	0	0	0	0	0	0	0	0	0	0	1	0	0	1.70629	1	-1.64516	1	NA	NA	Lama2	0
chr1:18580720-18580721+	0	0	0	0	0	0	0	0	0	0	0	0	0	1	0	0	0	0	0	0	0	0	0	0	0	0	0	0	1	0	1.7077	1	-1.64606	1	NA	NA	Lama2	0
chr1:18580751-18580752+	0	0	0	0	0	0	0	0	1	0	0	0	0	0	0	0	0	0	0	0	0	0	0	1	0	0	0	0	0	0	NA	NA	NA	NA	NA	NA	Lama2	0
chr1:18581021-18581022+	0	0	0	0	0	0	0	0	0	0	0	0	1	0	0	0	0	0	0	0	0	0	0	0	0	0	0	1	0	0	1.70629	1	-1.64516	1	NA	NA	Lama2	B4A
chr1:18581665-18581666+	0	0	0	1	0	0	0	0	0	0	0	0	0	0	0	0	0	0	1	0	0	0	0	0	0	0	0	0	0	0	NA	NA	NA	NA	NA	NA	Lama2	0
chr1:18581716-18581731+	0	0	0	0	0	0	0	0	1	0	0	0	1	0	0	0	0	0	0	0	0	0	0	1	0	0	0	1	0	0	1.70629	1	-1.64516	1	NA	NA	Lama2	0
chr1:18582957-18582958+	0	0	0	0	0	0	0	0	0	0	0	0	0	3	0	0	0	0	0	0	0	0	0	0	0	0	0	0	3	0	3.08273	1	-2.99713	1	NA	NA	Lama2	0
chr1:18583003-18583004+	0	0	0	0	0	0	0	1	0	0	0	0	0	0	0	0	0	0	0	0	0	0	1	0	0	0	0	0	0	0	NA	NA	NA	NA	NA	NA	Lama2	0
chr1:18583331-18583332+	0	0	0	0	0	0	0	0	0	0	0	0	1	0	0	0	0	0	0	0	0	0	0	0	0	0	0	1	0	0	1.70629	1	-1.64516	1	NA	NA	Lama2	L1MA6
chr1:18584564-18584565+	0	0	0	0	0	0	0	0	0	0	0	0	1	0	0	0	0	0	0	0	0	0	0	0	0	0	0	1	0	0	1.70629	1	-1.64516	1	NA	NA	Lama2	0
chr1:18588065-18588077+	0	0	0	2	0	0	0	0	0	0	0	0	0	0	0	0	0	0	2	0	0	0	0	0	0	0	0	0	0	0	NA	NA	NA	NA	NA	NA	Lama2	0
chr1:18588177-18588178+	0	0	0	1	0	0	0	0	0	0	0	0	0	0	0	0	0	0	0	0	0	0	0	0	0	0	0	0	0	0	NA	NA	NA	NA	NA	NA	Lama2	0
chr1:18588888-18588889+	0	0	0	1	0	0	0	0	0	0	0	0	0	0	0	0	0	0	1	0	0	0	0	0	0	0	0	0	0	0	NA	NA	NA	NA	NA	NA	Lama2	0
chr1:18589397-18589398+	0	0	0	0	0	0	0	0	0	0	0	0	1	0	0	0	0	0	0	0	0	0	0	0	0	0	0	1	0	0	1.70629	1	-1.64516	1	NA	NA	Lama2	0
chr1:18589488-18589489+	0	0	0	0	0	0	0	0	0	0	0	0	1	0	0	0	0	0	0	0	0	0	0	0	0	0	0	1	0	0	1.70629	1	-1.64516	1	NA	NA	Lama2	0
chr1:18590240-18590241+	0	0	0	0	0	0	0	0	0	0	0	0	1	0	0	0	0	0	0	0	0	0	0	0	0	0	0	1	0	0	1.70629	1	-1.64516	1	NA	NA	Lama2	0
chr1:18591718-18591719+	0	0	0	0	0	0	0	0	0	0	0	0	1	0	0	0	0	0	0	0	0	0	0	0	0	0	0	1	0	0	1.70629	1	-1.64516	1	NA	NA	Lama2	0
chr1:18593859-18593860+	0	0	0	0	0	0	0	0	0	0	0	0	0	0	2	0	0	0	0	0	0	0	0	0	0	0	0	0	0	2	2.89359	1	-2.74413	1	NA	NA	Lama2	0
chr1:18594482-18594483+	1	0	0	0	0	0	0	0	0	0	0	0	0	0	0	1	0	0	0	0	0	0	0	0	0	0	0	0	0	0	NA	NA	2.19084	1	-1.84862	1	Lama2	0
chr1:18596816-18596830+	0	0	0	0	0	0	0	0	0	0	0	0	3	0	0	0	0	0	0	0	0	0	0	0	0	0	0	3	0	0	2.71003	1	-2.70492	1	NA	NA	Lama2	0
chr1:18598996-18598997+	0	0	0	0	0	0	0	0	0	0	0	0	0	1	0	0	0	0	0	0	0	0	0	0	0	0	0	0	1	0	1.7077	1	-1.64606	1	NA	NA	Lama2	0
chr1:18601029-18601030+	0	0	0	0	0	0	0	0	0	0	0	0	0	1	0	0	0	0	0	0	0	0	0	0	0	0	0	0	1	0	1.7077	1	-1.64606	1	NA	NA	Lama2	(CA)n
chr1:18601651-18601652+	0	1	0	0	0	0	0	0	0	0	0	0	0	0	0	0	1	0	0	0	0	0	0	0	0	0	0	0	0	0	NA	NA	2.19118	1	-1.84736	1	Lama2	0
chr1:18604035-18604036+	0	0	0	0	0	0	0	0	0	0	0	0	0	1	0	0	0	0	0	0	0	0	0	0	0	0	0	0	1	0	1.7077	1	-1.64606	1	NA	NA	Lama2	0
chr1:18604424-18604425+	0	0	0	0	0	0	0	0	0	0	0	0	0	1	0	0	0	0	0	0	0	0	0	0	0	0	0	0	1	0	1.7077	1	-1.64606	1	NA	NA	Lama2	0
chr1:18604500-18604501+	0	0	0	0	0	0	0	0	0	0	0	0	0	1	0	0	0	0	0	0	0	0	0	0	0	0	0	0	1	0	1.7077	1	-1.64606	1	NA	NA	Lama2	0
chr1:18605436-18605437+	0	0	0	0	0	0	0	0	0	0	0	0	1	0	0	0	0	0	0	0	0	0	0	0	0	0	0	1	0	0	1.70629	1	-1.64516	1	NA	NA	Lama2	L1VL4a
chr1:18605706-18605707+	0	0	0	0	0	0	0	0	0	0	0	0	0	1	0	0	0	0	0	0	0	0	0	0	0	0	0	0	1	0	1.7077	1	-1.64606	1	NA	NA	Lama2	L1VL4a
chr1:18605941-18605942+	0	0	0	0	0	0	0	0	0	0	0	0	1	0	0	0	0	0	0	0	0	0	0	0	0	0	0	1	0	0	1.70629	1	-1.64516	1	NA	NA	Lama2	L1VL4a
chr1:18607317-18607318+	0	0	0	0	0	0	0	0	0	0	0	0	1	0	0	0	0	0	0	0	0	0	0	0	0	0	0	1	0	0	1.70629	1	-1.64516	1	NA	NA	Lama2	L1VL4a
chr1:18608334-18608335+	0	0	0	1	0	0	0	0	0	0	0	0	0	0	0	0	0	0	1	0	0	0	0	0	0	0	0	0	0	0	NA	NA	NA	NA	NA	NA	Lama2	L1VL4a
chr1:18610258-18610259+	0	0	0	0	0	0	1	0	0	0	0	0	0	0	0	0	0	0	0	0	0	1	0	0	0	0	0	0	0	0	NA	NA	NA	NA	NA	NA	Lama2	L1VL4a
chr1:18613809-18613810+	0	0	0	0	0	0	0	0	0	0	0	0	0	1	0	0	0	0	0	0	0	0	0	0	0	0	0	0	0	0	NA	NA	NA	NA	NA	NA	Lama2	Lx8
chr1:18617713-18617714+	0	0	0	0	0	0	0	0	0	0	0	0	1	0	0	0	0	0	0	0	0	0	0	0	0	0	0	1	0	0	1.70629	1	-1.64516	1	NA	NA	Lama2	0
chr1:18619017-18619018+	0	0	0	0	0	0	0	0	0	0	0	0	0	0	1	0	0	0	0	0	0	0	0	0	0	0	0	0	0	1	2.09216	1	-1.96416	1	NA	NA	Lama2	0
chr1:18619099-18619100+	0	0	0	0	0	0	0	0	0	0	0	0	1	0	0	0	0	0	0	0	0	0	0	0	0	0	0	1	0	0	1.70629	1	-1.64516	1	NA	NA	Lama2	0
chr1:18619428-18619429+	0	0	0	0	0	0	0	0	0	0	0	0	0	0	1	0	0	0	0	0	0	0	0	0	0	0	0	0	0	1	2.09216	1	-1.96417	1	NA	NA	Lama2	0
chr1:18619831-18619832+	0	0	0	0	0	0	0	0	0	0	0	0	0	0	1	0	0	0	0	0	0	0	0	0	0	0	0	0	0	1	2.09216	1	-1.96417	1	NA	NA	Lama2	0
chr1:18620597-18620598+	0	0	0	0	0	0	0	0	0	0	0	0	1	0	0	0	0	0	0	0	0	0	0	0	0	0	0	1	0	0	1.70629	1	-1.64516	1	NA	NA	Lama2	0
chr1:18620706-18620707+	0	0	0	0	0	0	0	0	0	0	0	0	1	0	0	0	0	0	0	0	0	0	0	0	0	0	0	1	0	0	1.70629	1	-1.64516	1	NA	NA	Lama2	0
chr1:18620926-18620935+	0	0	0	0	1	0	0	0	0	0	0	0	1	0	0	0	0	0	0	1	0	0	0	0	0	0	0	1	0	0	1.70629	1	-1.64516	1	NA	NA	Lama2	0
chr1:18629406-18629407+	0	0	0	1	0	0	0	0	0	0	0	0	0	0	0	0	0	0	1	0	0	0	0	0	0	0	0	0	0	0	NA	NA	NA	NA	NA	NA	Lama2	0
chr1:18630391-18630392+	0	1	0	0	0	0	0	0	0	0	0	0	0	0	0	0	0	0	0	0	0	0	0	0	0	0	0	0	0	0	NA	NA	NA	NA	NA	NA	Lama2	0
chr1:18630729-18630730+	0	2	0	0	0	0	0	0	0	0	0	0	0	0	0	0	2	0	0	0	0	0	0	0	0	0	0	0	0	0	NA	NA	2.94275	1	-2.42038	1	Lama2	0
chr1:18630880-18630881+	0	0	0	0	0	0	0	0	0	0	0	0	0	0	1	0	0	0	0	0	0	0	0	0	0	0	0	0	0	1	2.09216	1	-1.96418	1	NA	NA	Lama2	0
chr1:18664297-18664298+	0	0	0	0	0	0	0	0	0	2	0	0	0	0	0	0	0	0	0	0	0	0	0	0	2	0	0	0	0	0	-2.86197	1	NA	NA	2.65517	1	Lama2	0
chr1:18667135-18667136+	0	0	0	1	0	0	0	0	0	0	0	0	0	0	0	0	0	0	1	0	0	0	0	0	0	0	0	0	0	0	NA	NA	NA	NA	NA	NA	Lama2	0
chr1:18668438-18668439+	0	0	0	0	0	0	0	0	0	0	0	0	1	0	0	0	0	0	0	0	0	0	0	0	0	0	0	1	0	0	1.70629	1	-1.64516	1	NA	NA	Lama2	0
chr1:18675590-18675591+	0	0	0	0	0	0	0	0	0	0	1	0	0	0	0	0	0	0	0	0	0	0	0	0	0	0	0	0	0	0	NA	NA	NA	NA	NA	NA	Lama2	RatSatRep2
chr1:18675787-18675788+	0	0	0	0	0	0	0	0	0	0	1	0	0	0	0	0	0	0	0	0	0	0	0	0	0	0	0	0	0	0	NA	NA	NA	NA	NA	NA	Lama2	L1_Rn,RatSatRep2
chr1:18677268-18677269+	0	0	0	0	0	0	0	1	0	0	0	0	0	0	0	0	0	0	0	0	0	0	1	0	0	0	0	0	0	0	NA	NA	NA	NA	NA	NA	Lama2	L1_Rn
chr1:18677803-18677804+	0	0	0	0	0	0	0	0	0	0	1	0	0	0	0	0	0	0	0	0	0	0	0	0	0	1	0	0	0	0	-2.08359	1	NA	NA	1.90122	1	Lama2	L1_Rn
chr1:18678122-18678123+	0	0	0	1	0	0	0	0	0	0	0	0	0	0	0	0	0	0	1	0	0	0	0	0	0	0	0	0	0	0	NA	NA	NA	NA	NA	NA	Lama2	L1_Rn
chr1:18679606-18679607+	0	0	0	0	0	0	0	0	0	0	0	0	1	0	0	0	0	0	0	0	0	0	0	0	0	0	0	1	0	0	1.70629	1	-1.64516	1	NA	NA	Lama2	L1_Rat4
chr1:18680614-18680615+	0	0	0	0	0	0	1	0	0	0	0	0	0	0	0	0	0	0	0	0	0	1	0	0	0	0	0	0	0	0	NA	NA	NA	NA	NA	NA	Lama2	0
chr1:18681753-18681754+	0	0	0	0	0	0	0	0	1	0	0	0	0	0	0	0	0	0	0	0	0	0	0	1	0	0	0	0	0	0	NA	NA	NA	NA	NA	NA	Lama2	0
chr1:18686178-18686179+	0	0	0	0	0	0	0	2	0	0	0	0	0	0	0	0	0	0	0	0	0	0	2	0	0	0	0	0	0	0	NA	NA	NA	NA	NA	NA	Lama2	0
chr1:18688033-18688034+	0	0	0	0	0	0	0	0	0	1	0	0	0	0	0	0	0	0	0	0	0	0	0	0	1	0	0	0	0	0	-2.06517	1	NA	NA	1.90116	1	Lama2	0
chr1:18694286-18694287+	0	0	0	1	0	0	0	0	0	0	0	0	0	0	0	0	0	0	1	0	0	0	0	0	0	0	0	0	0	0	NA	NA	NA	NA	NA	NA	Lama2	0
chr1:18695573-18695574+	0	0	0	0	0	0	0	0	0	0	0	0	1	0	0	0	0	0	0	0	0	0	0	0	0	0	0	1	0	0	1.70629	1	-1.64516	1	NA	NA	Lama2	0
chr1:18700558-18700559+	0	0	0	0	0	1	0	0	0	0	0	0	0	0	0	0	0	0	0	0	1	0	0	0	0	0	0	0	0	0	NA	NA	NA	NA	NA	NA	Lama2	0
chr1:18701139-18701140+	1	0	0	0	0	0	0	0	0	0	0	0	0	0	0	0	0	0	0	0	0	0	0	0	0	0	0	0	0	0	NA	NA	NA	NA	NA	NA	Lama2	0
chr1:18707031-18707032+	0	0	0	0	0	0	0	0	0	0	0	0	0	0	1	0	0	0	0	0	0	0	0	0	0	0	0	0	0	1	2.09216	1	-1.96418	1	NA	NA	Lama2	0
chr1:18707136-18707137+	0	0	0	0	0	0	0	0	0	0	0	0	1	0	0	0	0	0	0	0	0	0	0	0	0	0	0	1	0	0	1.70629	1	-1.64516	1	NA	NA	Lama2	0
chr1:18711038-18711040+	0	0	0	0	2	0	0	0	0	0	0	0	0	0	0	0	0	0	0	2	0	0	0	0	0	0	0	0	0	0	NA	NA	NA	NA	NA	NA	Lama2	0
chr1:18711652-18711653+	0	0	0	0	0	0	0	0	0	0	0	0	0	1	0	0	0	0	0	0	0	0	0	0	0	0	0	0	1	0	1.7077	1	-1.64606	1	NA	NA	Lama2	0
chr1:18711766-18711785+	0	0	0	0	0	0	0	0	0	2	0	1	0	0	0	0	0	0	0	0	0	0	0	0	2	0	1	0	0	0	-3.43261	1	NA	NA	3.2012	1	Lama2	0
chr1:18715230-18715231+	0	0	0	0	0	0	0	0	0	0	0	0	1	0	0	0	0	0	0	0	0	0	0	0	0	0	0	1	0	0	1.70629	1	-1.64516	1	NA	NA	Lama2	0
chr1:18719901-18719910+	0	0	0	0	0	0	0	0	0	0	0	0	2	1	1	0	0	0	0	0	0	0	0	0	0	0	0	2	1	1	3.33602	1	-3.25329	1	NA	NA	Lama2	0
chr1:18719957-18719958+	0	0	0	0	0	0	0	0	0	0	0	0	1	0	0	0	0	0	0	0	0	0	0	0	0	0	0	1	0	0	1.70629	1	-1.64516	1	NA	NA	Lama2	0
chr1:18721640-18721641+	0	0	0	1	0	0	0	0	0	0	0	0	0	0	0	0	0	0	1	0	0	0	0	0	0	0	0	0	0	0	NA	NA	NA	NA	NA	NA	Lama2	0
chr1:18721705-18721706+	0	0	0	1	0	0	0	0	0	0	0	0	0	0	0	0	0	0	1	0	0	0	0	0	0	0	0	0	0	0	NA	NA	NA	NA	NA	NA	Lama2	0
chr1:18724560-18724561+	0	0	0	0	0	0	0	0	0	0	0	0	0	0	1	0	0	0	0	0	0	0	0	0	0	0	0	0	0	1	2.09216	1	-1.96419	1	NA	NA	Lama2	0
chr1:18724643-18724655+	0	1	0	0	0	0	0	0	1	0	0	0	0	0	0	0	1	0	0	0	0	0	0	1	0	0	0	0	0	0	NA	NA	2.19118	1	-1.84736	1	Lama2	0
chr1:18726148-18726159+	0	0	0	0	0	0	0	0	0	0	0	0	0	2	0	0	0	0	0	0	0	0	0	0	0	0	0	0	2	0	2.57866	1	-2.47864	1	NA	NA	Lama2	0
chr1:18728773-18728774+	0	0	0	0	0	0	0	0	0	1	0	0	0	0	0	0	0	0	0	0	0	0	0	0	0	0	0	0	0	0	NA	NA	NA	NA	NA	NA	Lama2	0
chr1:18730601-18730602+	1	0	0	0	0	0	0	0	0	0	0	0	0	0	0	1	0	0	0	0	0	0	0	0	0	0	0	0	0	0	NA	NA	2.19083	1	-1.84862	1	Lama2	0
chr1:18732573-18732574+	0	0	0	0	0	0	0	0	0	4	0	0	0	0	0	0	0	0	0	0	0	0	0	0	4	0	0	0	0	0	-3.73973	1	NA	NA	3.53529	1	Lama2	B4A
chr1:18735922-18735923+	0	0	0	0	0	0	0	0	0	0	0	0	1	1	0	0	0	0	0	0	0	0	0	0	0	0	0	1	1	0	2.43665	1	-2.38416	1	NA	NA	Lama2	0
chr1:18736740-18736747+	0	0	0	0	0	0	1	0	0	0	2	0	0	0	0	0	0	0	0	0	0	1	0	0	0	2	0	0	0	0	-2.8473	1	NA	NA	2.66945	1	Lama2	0
chr1:18736812-18736813+	0	0	0	0	0	0	0	0	0	0	0	0	0	1	0	0	0	0	0	0	0	0	0	0	0	0	0	0	1	0	1.7077	1	-1.64606	1	NA	NA	Lama2	0
chr1:18738917-18738918+	0	0	0	0	0	0	0	0	0	0	0	0	0	0	1	0	0	0	0	0	0	0	0	0	0	0	0	0	0	1	2.09217	1	-1.96419	1	NA	NA	Lama2	0
chr1:18741797-18741798+	0	0	0	0	0	0	0	0	0	0	0	0	1	0	0	0	0	0	0	0	0	0	0	0	0	0	0	1	0	0	1.70629	1	-1.64516	1	NA	NA	Lama2	0
chr1:18742560-18742561+	1	0	0	0	0	0	0	0	0	0	0	0	0	0	0	0	0	0	0	0	0	0	0	0	0	0	0	0	0	0	NA	NA	NA	NA	NA	NA	Lama2	L1_Rn
chr1:18752198-18752199+	0	0	0	0	0	0	1	0	0	0	0	0	0	0	0	0	0	0	0	0	0	1	0	0	0	0	0	0	0	0	NA	NA	NA	NA	NA	NA	Lama2	0
chr1:18756282-18756283+	0	0	0	0	0	0	0	0	0	0	0	0	0	1	0	0	0	0	0	0	0	0	0	0	0	0	0	0	1	0	1.7077	1	-1.64606	1	NA	NA	Lama2	0
chr1:18764994-18764995+	0	0	0	0	0	0	0	0	0	1	0	0	0	0	0	0	0	0	0	0	0	0	0	0	1	0	0	0	0	0	-2.06517	1	NA	NA	1.90116	1	Lama2	RSINE1
chr1:18769705-18769706+	0	0	0	0	0	0	0	0	0	0	0	0	1	0	0	0	0	0	0	0	0	0	0	0	0	0	0	1	0	0	1.70629	1	-1.64516	1	NA	NA	Lama2	L1MC
chr1:18770820-18770821+	0	1	0	0	0	0	0	0	0	0	0	0	0	0	0	0	1	0	0	0	0	0	0	0	0	0	0	0	0	0	NA	NA	2.19118	1	-1.84736	1	Lama2	0
chr1:18783048-18783049+	0	0	0	0	0	0	0	0	0	0	0	0	0	1	0	0	0	0	0	0	0	0	0	0	0	0	0	0	1	0	1.7077	1	-1.64606	1	NA	NA	Lama2	0
chr1:18787660-18787661+	0	0	0	0	1	0	0	0	0	0	0	0	0	0	0	0	0	0	0	1	0	0	0	0	0	0	0	0	0	0	NA	NA	NA	NA	NA	NA	Lama2	0
chr1:18789544-18789545+	0	0	0	0	0	1	0	0	0	0	0	0	0	0	0	0	0	0	0	0	1	0	0	0	0	0	0	0	0	0	NA	NA	NA	NA	NA	NA	Lama2	0
chr1:18790021-18790022+	0	0	0	2	0	0	0	0	0	0	0	0	0	0	0	0	0	0	2	0	0	0	0	0	0	0	0	0	0	0	NA	NA	NA	NA	NA	NA	Lama2	0
chr1:18795279-18795291+	0	0	0	0	0	0	0	0	0	0	0	0	1	2	0	0	0	0	0	0	0	0	0	0	0	0	0	1	2	0	2.96554	1	-2.89049	1	NA	NA	Lama2	0
chr1:18796138-18796139+	0	0	0	0	0	0	1	0	0	0	0	0	0	0	0	0	0	0	0	0	0	1	0	0	0	0	0	0	0	0	NA	NA	NA	NA	NA	NA	Lama2	0
chr1:18796186-18796187+	0	0	0	1	0	0	0	0	0	0	0	0	1	1	0	0	0	0	1	0	0	0	0	0	0	0	0	1	1	0	2.43665	1	-2.38416	1	NA	NA	Lama2	0
chr1:18797135-18797136+	0	0	0	0	0	0	0	0	0	0	0	0	0	1	0	0	0	0	0	0	0	0	0	0	0	0	0	0	1	0	1.7077	1	-1.64606	1	NA	NA	Lama2	0
chr1:18804029-18804045+	0	0	0	2	0	0	0	0	0	0	0	0	2	0	0	0	0	0	2	0	0	0	0	0	0	0	0	2	0	0	2.20378	1	-2.17663	1	NA	NA	Lama2	0
chr1:18807858-18807859+	0	0	0	0	0	0	0	0	0	0	0	0	1	0	0	0	0	0	0	0	0	0	0	0	0	0	0	1	0	0	1.70629	1	-1.64516	1	NA	NA	Lama2	0
chr1:18810624-18810625+	0	1	0	0	0	0	0	0	0	0	0	0	0	0	0	0	1	0	0	0	0	0	0	0	0	0	0	0	0	0	NA	NA	2.19118	1	-1.84736	1	Lama2	0
chr1:18810724-18810725+	0	0	0	0	0	0	0	0	0	0	0	0	0	0	1	0	0	0	0	0	0	0	0	0	0	0	0	0	0	1	2.09217	1	-1.9642	1	NA	NA	Lama2	0
chr1:18811448-18811449+	0	0	0	1	0	0	0	0	0	0	0	0	0	0	0	0	0	0	1	0	0	0	0	0	0	0	0	0	0	0	NA	NA	NA	NA	NA	NA	Lama2	0
chr1:18811493-18811494+	0	0	0	0	0	0	0	0	0	0	0	0	1	0	0	0	0	0	0	0	0	0	0	0	0	0	0	1	0	0	1.70629	1	-1.64516	1	NA	NA	Lama2	0
chr1:18811520-18811521+	0	1	1	0	0	0	0	0	0	0	0	0	0	0	0	0	1	1	0	0	0	0	0	0	0	0	0	0	0	0	NA	NA	3.03272	1	-2.68242	1	Lama2	0
chr1:18815009-18815010+	0	1	0	0	0	0	0	0	0	0	0	0	0	0	0	0	0	0	0	0	0	0	0	0	0	0	0	0	0	0	NA	NA	NA	NA	NA	NA	Lama2	0
chr1:18815167-18815168+	0	0	0	0	0	0	0	0	0	0	0	0	1	0	0	0	0	0	0	0	0	0	0	0	0	0	0	1	0	0	1.70629	1	-1.64516	1	NA	NA	Lama2	0
chr1:18815441-18815442+	0	0	0	0	0	0	0	0	0	0	0	0	2	0	0	0	0	0	0	0	0	0	0	0	0	0	0	2	0	0	2.20377	1	-2.17664	1	NA	NA	Lama2	0
chr1:18815469-18815470+	1	0	0	0	0	0	0	0	0	0	0	0	0	0	0	1	0	0	0	0	0	0	0	0	0	0	0	0	0	0	NA	NA	2.19083	1	-1.84862	1	Lama2	0
chr1:18823715-18823716+	0	0	0	0	0	0	0	0	0	0	0	0	0	0	1	0	0	0	0	0	0	0	0	0	0	0	0	0	0	1	2.09217	1	-1.96421	1	NA	NA	Lama2	RSINE1
chr1:18826631-18826632+	0	0	0	0	0	0	0	0	0	0	0	0	0	1	0	0	0	0	0	0	0	0	0	0	0	0	0	0	1	0	1.7077	1	-1.64606	1	NA	NA	Lama2	0
chr1:18826663-18826673+	0	0	0	0	0	0	0	0	0	0	0	0	0	2	0	0	0	0	0	0	0	0	0	0	0	0	0	0	2	0	2.57866	1	-2.47864	1	NA	NA	Lama2	0
chr1:18827037-18827047+	0	0	0	0	0	0	0	0	1	0	0	0	0	1	0	0	0	0	0	0	0	0	0	1	0	0	0	0	1	0	1.7077	1	-1.64606	1	NA	NA	Lama2	0
chr1:18834524-18834525+	0	0	0	1	0	0	0	0	0	0	0	0	0	0	0	0	0	0	1	0	0	0	0	0	0	0	0	0	0	0	NA	NA	NA	NA	NA	NA	Lama2	0
chr1:18834572-18834573+	0	0	0	0	0	0	0	0	0	0	0	0	0	1	0	0	0	0	0	0	0	0	0	0	0	0	0	0	1	0	1.7077	1	-1.64606	1	NA	NA	Lama2	0
chr1:18838268-18838269+	0	0	0	0	0	0	0	0	0	0	0	0	1	0	0	0	0	0	0	0	0	0	0	0	0	0	0	1	0	0	1.70629	1	-1.64516	1	NA	NA	Lama2	0
chr1:18851656-18851657+	0	0	0	1	0	0	0	0	0	0	0	0	0	0	0	0	0	0	1	0	0	0	0	0	0	0	0	0	0	0	NA	NA	NA	NA	NA	NA	Lama2	0
chr1:18851789-18851790+	0	0	0	0	0	0	1	0	0	0	0	0	0	0	0	0	0	0	0	0	0	1	0	0	0	0	0	0	0	0	NA	NA	NA	NA	NA	NA	Lama2	0
chr1:18852823-18852824+	0	0	0	1	0	0	0	0	0	0	0	0	0	0	0	0	0	0	1	0	0	0	0	0	0	0	0	0	0	0	NA	NA	NA	NA	NA	NA	Lama2	0
chr1:18858268-18858269+	0	0	0	0	0	0	0	0	0	0	0	0	0	0	1	0	0	0	0	0	0	0	0	0	0	0	0	0	0	1	2.09217	1	-1.96421	1	NA	NA	Lama2	0
chr1:18858572-18858573+	0	0	0	0	0	0	0	0	0	0	0	0	1	0	0	0	0	0	0	0	0	0	0	0	0	0	0	1	0	0	1.70629	1	-1.64516	1	NA	NA	Lama2	0
chr1:18860366-18860367+	0	0	0	0	0	0	0	0	0	0	1	0	0	0	0	0	0	0	0	0	0	0	0	0	0	1	0	0	0	0	-2.08358	1	NA	NA	1.90122	1	Lama2	B2_Rat4
chr1:18860501-18860502+	0	0	0	0	0	0	0	0	0	0	0	0	3	0	0	0	0	0	0	0	0	0	0	0	0	0	0	3	0	0	2.71003	1	-2.70492	1	NA	NA	Lama2	B2_Rat4
chr1:18860719-18860720+	0	0	0	0	0	0	0	0	0	0	0	0	2	0	0	0	0	0	0	0	0	0	0	0	0	0	0	2	0	0	2.20376	1	-2.17666	1	NA	NA	Lama2	0
chr1:18863127-18863129+	0	1	0	0	0	0	0	0	0	0	0	0	0	1	0	0	1	0	0	0	0	0	0	0	0	0	0	0	1	0	1.7077	1	0.499856	1	-1.84736	1	Lama2	0
chr1:18865659-18865660+	0	0	0	1	0	0	0	0	0	0	0	0	0	0	0	0	0	0	1	0	0	0	0	0	0	0	0	0	0	0	NA	NA	NA	NA	NA	NA	Lama2	0
chr1:18865938-18865939+	0	0	0	0	0	0	0	0	0	0	0	0	1	0	0	0	0	0	0	0	0	0	0	0	0	0	0	1	0	0	1.70629	1	-1.64516	1	NA	NA	Lama2	0
chr1:18866063-18866064+	0	0	0	0	0	0	1	0	0	0	0	0	0	0	0	0	0	0	0	0	0	1	0	0	0	0	0	0	0	0	NA	NA	NA	NA	NA	NA	Lama2	0
chr1:18866405-18866406+	0	0	0	1	0	0	0	0	0	0	0	0	0	0	0	0	0	0	1	0	0	0	0	0	0	0	0	0	0	0	NA	NA	NA	NA	NA	NA	Lama2	0
chr1:18866911-18866912+	0	1	0	0	0	0	0	0	0	0	0	0	0	0	0	0	1	0	0	0	0	0	0	0	0	0	0	0	0	0	NA	NA	2.19118	1	-1.84736	1	Lama2	0
chr1:18868602-18868603+	0	0	0	0	0	0	0	0	0	0	0	0	1	0	0	0	0	0	0	0	0	0	0	0	0	0	0	1	0	0	1.70629	1	-1.64516	1	NA	NA	Lama2	0
chr1:18870107-18870108+	0	0	0	0	0	0	0	2	0	0	0	0	0	0	0	0	0	0	0	0	0	0	2	0	0	0	0	0	0	0	NA	NA	NA	NA	NA	NA	Lama2	0
chr1:18870920-18870921+	0	0	0	0	0	0	0	0	0	0	0	0	0	3	0	0	0	0	0	0	0	0	0	0	0	0	0	0	3	0	3.08273	1	-2.99713	1	NA	NA	Lama2	0
chr1:18874369-18874370+	0	0	0	0	0	0	0	0	0	0	0	1	0	0	0	0	0	0	0	0	0	0	0	0	0	0	1	0	0	0	-2.2027	1	NA	NA	1.95956	1	Lama2	0
chr1:18879941-18879942+	0	0	1	0	0	0	1	0	0	0	0	0	0	0	0	0	0	1	0	0	0	1	0	0	0	0	0	0	0	0	NA	NA	2.36897	1	-2.12823	1	Lama2	0
chr1:18881414-18881415+	0	0	0	0	0	0	0	0	0	0	0	3	0	0	0	0	0	0	0	0	0	0	0	0	0	0	3	0	0	0	-3.59241	1	NA	NA	3.27323	1	Lama2	0
chr1:18882740-18882741+	0	0	0	0	0	0	0	0	0	0	0	0	1	0	0	0	0	0	0	0	0	0	0	0	0	0	0	1	0	0	1.70629	1	-1.64516	1	NA	NA	Lama2	0
chr1:18882895-18882896+	0	0	0	0	0	0	0	0	0	0	0	0	1	0	0	0	0	0	0	0	0	0	0	0	0	0	0	1	0	0	1.70629	1	-1.64516	1	NA	NA	Lama2	0
chr1:18883522-18883523+	0	0	0	2	0	0	0	0	0	0	0	0	0	0	0	0	0	0	2	0	0	0	0	0	0	0	0	0	0	0	NA	NA	NA	NA	NA	NA	Lama2	0
chr1:18886983-18886984+	0	0	0	0	0	0	0	1	0	0	0	0	0	0	0	0	0	0	0	0	0	0	1	0	0	0	0	0	0	0	NA	NA	NA	NA	NA	NA	0	0
chr1:18895229-18895230+	0	0	0	0	0	0	0	1	0	0	0	0	0	0	0	0	0	0	0	0	0	0	0	0	0	0	0	0	0	0	NA	NA	NA	NA	NA	NA	0	L1_Rat2,RatSatRep2
chr1:18901728-18901729+	0	0	0	0	0	1	0	0	0	0	0	0	0	0	0	0	0	0	0	0	1	0	0	0	0	0	0	0	0	0	NA	NA	NA	NA	NA	NA	0	L1_Mur3
chr1:18956390-18956391+	1	0	0	1	0	0	0	0	0	0	0	0	0	0	0	0	0	0	0	0	0	0	0	0	0	0	0	0	0	0	NA	NA	NA	NA	NA	NA	0	0
chr1:18956865-18956866+	1	0	0	0	0	0	0	0	0	0	0	0	0	0	0	0	0	0	0	0	0	0	0	0	0	0	0	0	0	0	NA	NA	NA	NA	NA	NA	0	0
chr1:18978278-18978279+	1	0	0	0	0	0	0	0	0	0	0	0	0	0	0	0	0	0	0	0	0	0	0	0	0	0	0	0	0	0	NA	NA	NA	NA	NA	NA	0	RSINE1
chr1:19134058-19134059+	1	0	0	0	0	0	0	0	0	0	0	0	0	0	0	0	0	0	0	0	0	0	0	0	0	0	0	0	0	0	NA	NA	NA	NA	NA	NA	0	RNHAL1
chr1:19135456-19135457+	1	0	0	0	0	0	0	0	0	0	0	0	0	0	0	0	0	0	0	0	0	0	0	0	0	0	0	0	0	0	NA	NA	NA	NA	NA	NA	0	RNHAL1
chr1:19365059-19365060+	0	0	2	0	0	0	0	0	0	0	0	0	0	0	0	0	0	0	0	0	0	0	0	0	0	0	0	0	0	0	NA	NA	NA	NA	NA	NA	0	RNHAL1
chr1:19390780-19390781+	0	1	0	0	0	0	0	0	0	0	0	0	0	0	0	0	0	0	0	0	0	0	0	0	0	0	0	0	0	0	NA	NA	NA	NA	NA	NA	0	L1_Rat2
chr1:19421128-19421129+	0	0	0	0	0	0	0	0	0	0	0	0	0	0	1	0	0	0	0	0	0	0	0	0	0	0	0	0	0	1	2.09217	1	-1.96422	1	NA	NA	0	L1_Rat1
chr1:19444864-19444865+	0	0	0	0	0	0	0	0	0	0	0	0	2	0	0	0	0	0	0	0	0	0	0	0	0	0	0	2	0	0	2.20375	1	-2.17667	1	NA	NA	0	0
chr1:19446423-19446424+	0	0	0	0	0	0	0	0	0	0	0	0	0	2	0	0	0	0	0	0	0	0	0	0	0	0	0	0	2	0	2.57866	1	-2.47864	1	NA	NA	0	0
chr1:19453728-19453729+	0	1	0	0	0	0	0	0	0	0	0	0	0	0	0	0	1	0	0	0	0	0	0	0	0	0	0	0	0	0	NA	NA	2.19118	1	-1.84736	1	0	0
chr1:19454136-19454137+	0	1	0	0	0	0	0	0	0	0	0	0	0	0	0	0	1	0	0	0	0	0	0	0	0	0	0	0	0	0	NA	NA	2.19118	1	-1.84736	1	0	0
chr1:19455215-19455216+	0	0	0	0	0	0	0	0	0	0	1	0	0	0	0	0	0	0	0	0	0	0	0	0	0	0	0	0	0	0	NA	NA	NA	NA	NA	NA	0	0
chr1:19460960-19460961+	0	0	0	1	0	0	0	0	0	0	0	0	0	0	0	0	0	0	1	0	0	0	0	0	0	0	0	0	0	0	NA	NA	NA	NA	NA	NA	0	0
chr1:19466302-19466303+	0	0	0	0	0	0	1	0	0	0	0	0	0	0	0	0	0	0	0	0	0	1	0	0	0	0	0	0	0	0	NA	NA	NA	NA	NA	NA	0	MTD
chr1:19469799-19469800+	1	0	0	0	0	0	0	0	0	0	0	0	0	0	0	1	0	0	0	0	0	0	0	0	0	0	0	0	0	0	NA	NA	2.19083	1	-1.84862	1	D3Z9L4_RAT	0
chr1:19477742-19477743+	0	0	0	0	0	0	0	0	0	0	1	0	0	0	0	0	0	0	0	0	0	0	0	0	0	0	0	0	0	0	NA	NA	NA	NA	NA	NA	D3Z9L4_RAT	0
chr1:19479800-19479801+	0	0	0	1	0	0	0	0	0	0	0	0	0	0	0	0	0	0	1	0	0	0	0	0	0	0	0	0	0	0	NA	NA	NA	NA	NA	NA	D3Z9L4_RAT	0
chr1:19479850-19479853+	0	0	0	1	0	0	0	0	0	0	0	0	1	0	0	0	0	0	1	0	0	0	0	0	0	0	0	1	0	0	1.70629	1	-1.64516	1	NA	NA	D3Z9L4_RAT	0
chr1:19481478-19481479+	0	0	0	0	0	0	0	0	0	0	0	0	1	0	0	0	0	0	0	0	0	0	0	0	0	0	0	1	0	0	1.70629	1	-1.64516	1	NA	NA	D3Z9L4_RAT	0
chr1:19533988-19533989+	0	0	0	0	0	0	0	0	0	0	0	0	1	0	0	0	0	0	0	0	0	0	0	0	0	0	0	1	0	0	1.70629	1	-1.64516	1	NA	NA	D3Z9L4_RAT	0
chr1:19537925-19537926+	0	0	0	0	0	0	0	0	0	0	0	0	1	0	0	0	0	0	0	0	0	0	0	0	0	0	0	1	0	0	1.70629	1	-1.64516	1	NA	NA	D3Z9L4_RAT	0
chr1:19540017-19540018+	0	0	0	0	0	0	0	0	0	0	0	0	0	1	0	0	0	0	0	0	0	0	0	0	0	0	0	0	1	0	1.7077	1	-1.64606	1	NA	NA	D3Z9L4_RAT	0
chr1:19543213-19543214+	0	0	0	0	0	0	0	0	0	0	0	0	1	0	0	0	0	0	0	0	0	0	0	0	0	0	0	1	0	0	1.70629	1	-1.64516	1	NA	NA	D3Z9L4_RAT	B4A
chr1:19543843-19543844+	1	0	0	0	0	0	0	0	0	0	0	0	0	0	0	1	0	0	0	0	0	0	0	0	0	0	0	0	0	0	NA	NA	2.19083	1	-1.84862	1	D3Z9L4_RAT	0
chr1:19544761-19544762+	0	0	0	0	0	0	0	0	0	0	0	0	1	0	0	0	0	0	0	0	0	0	0	0	0	0	0	1	0	0	1.70629	1	-1.64516	1	NA	NA	D3Z9L4_RAT	0
chr1:19562792-19562793+	0	1	0	0	0	0	0	0	0	0	0	0	0	0	0	0	0	0	0	0	0	0	0	0	0	0	0	0	0	0	NA	NA	NA	NA	NA	NA	0	L1_Rn
chr1:19563360-19563361+	0	0	0	0	0	0	0	0	0	0	0	0	2	0	0	0	0	0	0	0	0	0	0	0	0	0	0	2	0	0	2.20375	1	-2.17669	1	NA	NA	0	0
chr1:19563419-19563420+	0	0	0	0	0	0	1	0	0	0	0	0	0	0	0	0	0	0	0	0	0	1	0	0	0	0	0	0	0	0	NA	NA	NA	NA	NA	NA	LOC100360791	0
chr1:19563442-19563464+	0	0	1	1	0	0	0	0	0	0	1	0	1	4	1	0	0	0	1	0	0	0	0	0	0	1	0	1	4	1	1.91207	1	-3.87397	1	1.90122	1	LOC100360791	0
chr1:19563484-19563485+	0	0	0	0	0	0	0	0	0	0	0	0	1	0	0	0	0	0	0	0	0	0	0	0	0	0	0	1	0	0	1.70629	1	-1.64516	1	NA	NA	LOC100360791	0
chr1:19563504-19563574+	3	1	0	1	0	0	1	0	0	3	1	0	2	2	0	3	1	0	1	0	0	1	0	0	3	1	0	2	2	0	-0.483085	1	0.694291	1	0.0802132	1	LOC100360791	0
chr1:19563618-19563634+	0	0	0	1	0	0	0	0	0	0	1	2	1	0	0	0	0	0	1	0	0	0	0	0	0	1	2	1	0	0	-1.84314	1	-1.64516	1	3.23101	1	LOC100360791	0
chr1:19563655-19563656+	0	0	0	1	0	0	0	0	0	0	0	0	0	0	0	0	0	0	1	0	0	0	0	0	0	0	0	0	0	0	NA	NA	NA	NA	NA	NA	LOC100360791	0
chr1:19563677-19563729+	1	0	1	3	1	0	0	0	1	0	0	0	4	1	2	1	0	1	3	1	0	0	0	1	0	0	0	4	1	2	4.07254	1	-0.95138	1	-2.73368	1	LOC100360791	0
chr1:19563795-19563823+	0	0	0	1	0	0	0	0	0	0	0	0	2	1	0	0	0	0	1	0	0	0	0	0	0	0	0	2	1	0	2.89755	1	-2.85003	1	NA	NA	LOC100360791	0
chr1:19563879-19563881+	0	0	0	1	0	0	1	0	0	0	0	0	0	0	0	0	0	0	1	0	0	1	0	0	0	0	0	0	0	0	NA	NA	NA	NA	NA	NA	LOC100360791	0
chr1:19563908-19563909+	0	0	0	0	0	0	0	0	0	0	0	0	0	1	0	0	0	0	0	0	0	0	0	0	0	0	0	0	1	0	1.7077	1	-1.64606	1	NA	NA	LOC100360791	0
chr1:19563954-19563955+	1	0	0	0	0	0	0	0	0	0	0	0	0	0	0	1	0	0	0	0	0	0	0	0	0	0	0	0	0	0	NA	NA	2.19083	1	-1.84862	1	0	0
chr1:19597657-19597658+	0	0	0	0	0	0	0	0	0	1	0	0	0	0	0	0	0	0	0	0	0	0	0	0	1	0	0	0	0	0	-2.06517	1	NA	NA	1.90116	1	0	L1_Rat1
chr1:19692473-19692474+	0	1	0	0	0	0	0	0	0	0	0	0	0	0	0	0	1	0	0	0	0	0	0	0	0	0	0	0	0	0	NA	NA	2.19118	1	-1.84736	1	0	0
chr1:19866628-19866629+	0	0	0	1	0	0	0	0	0	0	0	0	0	0	0	0	0	0	1	0	0	0	0	0	0	0	0	0	0	0	NA	NA	NA	NA	NA	NA	Tmem200a	0
chr1:20079035-20079036+	0	0	0	0	0	0	0	0	0	0	1	0	0	0	0	0	0	0	0	0	0	0	0	0	0	1	0	0	0	0	-2.08357	1	NA	NA	1.90122	1	0	(CAGAGA)n
chr1:20079093-20079094+	0	0	0	0	0	0	0	1	0	0	0	0	0	0	0	0	0	0	0	0	0	0	1	0	0	0	0	0	0	0	NA	NA	NA	NA	NA	NA	0	(CAGAGA)n
chr1:20079125-20079126+	0	0	0	0	0	0	1	0	0	0	0	0	0	0	0	0	0	0	0	0	0	1	0	0	0	0	0	0	0	0	NA	NA	NA	NA	NA	NA	0	(CAGAGA)n
chr1:20079149-20079150+	0	0	0	0	0	0	0	0	0	0	0	1	0	0	0	0	0	0	0	0	0	0	0	0	0	0	1	0	0	0	-2.2027	1	NA	NA	1.95956	1	0	(CAGAGA)n
chr1:20079173-20079204+	0	0	0	2	0	0	0	0	3	0	0	1	0	0	1	0	0	0	2	0	0	0	0	3	0	0	1	0	0	1	-0.239354	1	-1.96422	1	1.95956	1	0	(CAGAGA)n
chr1:20079298-20079310+	0	0	0	1	0	0	0	0	0	0	0	1	0	0	0	0	0	0	1	0	0	0	0	0	0	0	1	0	0	0	-2.2027	1	NA	NA	1.95956	1	0	(CAGAGA)n
chr1:20079377-20079378+	1	0	0	1	0	0	0	0	0	0	1	0	0	0	0	1	0	0	1	0	0	0	0	0	0	1	0	0	0	0	-2.08356	1	2.19083	1	0.0337069	1	0	(CAGAGA)n
chr1:20174220-20174221+	0	0	0	0	0	0	0	0	0	0	0	0	3	1	2	0	0	0	0	0	0	0	0	0	0	0	0	3	1	2	3.89092	1	-3.79684	1	NA	NA	0	0
chr1:20174418-20174438+	0	0	2	1	0	0	1	0	0	0	0	0	3	3	0	0	0	2	1	0	0	1	0	0	0	0	0	3	3	0	3.80132	1	-0.547016	1	-2.94735	1	D4A5H3_RAT	0
chr1:20174466-20174500+	0	2	0	1	0	0	1	0	1	0	0	0	3	1	0	0	2	0	1	0	0	1	0	1	0	0	0	3	1	0	3.21747	1	-0.17821	1	-2.42038	1	D4A5H3_RAT	0
chr1:20174570-20174592+	0	0	0	0	0	0	0	0	0	1	0	0	5	1	0	0	0	0	0	0	0	0	0	0	1	0	0	5	1	0	1.58301	1	-3.62245	1	1.90116	1	D4A5H3_RAT	0
chr1:20174632-20174633+	0	0	0	0	0	0	0	0	0	1	0	0	0	0	2	0	0	0	0	0	0	0	0	0	1	0	0	0	0	2	0.806613	1	-2.74412	1	1.90116	1	D4A5H3_RAT	0
chr1:20174782-20174783+	0	0	0	0	0	0	0	0	0	0	0	0	1	0	0	0	0	0	0	0	0	0	0	0	0	0	0	1	0	0	1.70629	1	-1.64516	1	NA	NA	D4A5H3_RAT	0
chr1:20174847-20174849+	0	2	0	0	0	0	0	0	0	0	0	0	1	0	0	0	2	0	0	0	0	0	0	0	0	0	0	1	0	0	1.70629	1	1.38652	1	-2.42037	1	D4A5H3_RAT	0
chr1:20175194-20175195+	0	0	0	0	0	0	0	0	0	0	0	0	0	1	0	0	0	0	0	0	0	0	0	0	0	0	0	0	1	0	1.7077	1	-1.64606	1	NA	NA	0	0
chr1:20175217-20175218+	0	0	0	0	0	0	0	0	0	0	0	0	2	0	0	0	0	0	0	0	0	0	0	0	0	0	0	2	0	0	2.20374	1	-2.1767	1	NA	NA	0	0
chr1:20175637-20175638+	0	0	0	0	0	0	0	0	0	0	0	0	2	0	0	0	0	0	0	0	0	0	0	0	0	0	0	2	0	0	2.20373	1	-2.1767	1	NA	NA	0	0
chr1:20175746-20175747+	0	0	0	0	0	0	1	0	0	0	0	0	0	0	0	0	0	0	0	0	0	1	0	0	0	0	0	0	0	0	NA	NA	NA	NA	NA	NA	0	0
chr1:20214496-20214497+	0	0	0	1	0	0	0	0	0	0	0	0	0	0	0	0	0	0	1	0	0	0	0	0	0	0	0	0	0	0	NA	NA	NA	NA	NA	NA	0	B2_Rn
chr1:20249004-20249005+	0	0	0	1	0	0	0	0	0	0	0	0	0	0	0	0	0	0	0	0	0	0	0	0	0	0	0	0	0	0	NA	NA	NA	NA	NA	NA	0	0
chr1:20340338-20340339+	0	0	0	0	0	0	0	0	0	0	0	0	0	0	1	0	0	0	0	0	0	0	0	0	0	0	0	0	0	1	2.09217	1	-1.96423	1	NA	NA	0	0
chr1:20344325-20344327+	0	0	0	0	0	0	2	0	0	0	0	0	0	0	0	0	0	0	0	0	0	0	0	0	0	0	0	0	0	0	NA	NA	NA	NA	NA	NA	0	0
chr1:20445046-20445047+	1	0	0	0	0	0	0	0	0	0	0	0	0	0	0	0	0	0	0	0	0	0	0	0	0	0	0	0	0	0	NA	NA	NA	NA	NA	NA	0	RMER3D1
chr1:20481004-20481005+	0	0	1	0	0	0	0	0	0	0	0	0	0	0	0	0	0	0	0	0	0	0	0	0	0	0	0	0	0	0	NA	NA	NA	NA	NA	NA	0	RNHAL1
chr1:20513313-20513314+	0	1	0	0	0	0	0	0	0	0	0	0	0	0	0	0	0	0	0	0	0	0	0	0	0	0	0	0	0	0	NA	NA	NA	NA	NA	NA	0	0
chr1:20535659-20535660+	1	0	0	0	0	0	0	0	0	0	0	0	0	0	0	1	0	0	0	0	0	0	0	0	0	0	0	0	0	0	NA	NA	2.19083	1	-1.84862	1	0	(GGAGA)n
chr1:20536956-20536958+	0	0	0	1	0	0	0	0	0	0	0	0	1	0	0	0	0	0	1	0	0	0	0	0	0	0	0	1	0	0	1.70629	1	-1.64516	1	NA	NA	0	0
chr1:20542654-20542655+	1	0	0	0	0	0	0	0	0	0	0	0	0	0	0	1	0	0	0	0	0	0	0	0	0	0	0	0	0	0	NA	NA	2.19083	1	-1.84862	1	0	(TG)n
chr1:20576123-20576124+	0	0	0	0	0	0	0	0	0	0	0	0	1	0	0	0	0	0	0	0	0	0	0	0	0	0	0	1	0	0	1.70629	1	-1.64516	1	NA	NA	Akap7	0
chr1:20589350-20589351+	0	0	0	0	1	0	0	0	0	0	0	0	0	0	0	0	0	0	0	1	0	0	0	0	0	0	0	0	0	0	NA	NA	NA	NA	NA	NA	Akap7	0
chr1:20597646-20597647+	0	0	0	0	0	0	0	0	0	0	0	0	1	0	0	0	0	0	0	0	0	0	0	0	0	0	0	1	0	0	1.70629	1	-1.64516	1	NA	NA	Akap7	0
chr1:20603992-20603994+	0	0	0	0	0	0	0	0	0	0	2	0	0	0	0	0	0	0	0	0	0	0	0	0	0	1	0	0	0	0	-2.08355	1	NA	NA	1.90122	1	Akap7	0
chr1:20650518-20650519+	0	0	0	0	0	0	0	0	0	0	0	0	1	0	0	0	0	0	0	0	0	0	0	0	0	0	0	1	0	0	1.70629	1	-1.64516	1	NA	NA	Akap7	0
chr1:20664679-20664680+	0	0	0	0	0	0	0	0	0	0	0	0	0	1	0	0	0	0	0	0	0	0	0	0	0	0	0	0	1	0	1.7077	1	-1.64606	1	NA	NA	Akap7	0
chr1:20688273-20688274+	0	0	1	0	0	0	0	0	0	0	0	0	0	0	0	0	0	1	0	0	0	0	0	0	0	0	0	0	0	0	NA	NA	2.36897	1	-2.12823	1	Akap7	0
chr1:20697214-20697215+	0	0	0	0	0	0	0	0	0	0	0	0	0	1	0	0	0	0	0	0	0	0	0	0	0	0	0	0	1	0	1.7077	1	-1.64606	1	NA	NA	Akap7	0
chr1:20700639-20700640+	0	1	0	0	0	0	0	0	0	0	0	0	0	0	0	0	0	0	0	0	0	0	0	0	0	0	0	0	0	0	NA	NA	NA	NA	NA	NA	Akap7	0
chr1:20704647-20704648+	0	0	0	0	0	0	0	0	0	0	0	0	0	1	0	0	0	0	0	0	0	0	0	0	0	0	0	0	1	0	1.7077	1	-1.64606	1	NA	NA	Akap7	0
chr1:20847138-20847144+	0	0	0	0	0	0	1	0	0	0	0	1	0	0	0	0	0	0	0	0	0	1	0	0	0	0	1	0	0	0	-2.2027	1	NA	NA	1.95956	1	0	polypurine
chr1:20849815-20849816+	0	0	0	1	0	0	0	0	0	0	0	0	0	0	0	0	0	0	1	0	0	0	0	0	0	0	0	0	0	0	NA	NA	NA	NA	NA	NA	0	0
chr1:20998833-20998834+	0	0	0	0	0	0	0	0	0	0	0	0	1	0	0	0	0	0	0	0	0	0	0	0	0	0	0	1	0	0	1.70629	1	-1.64516	1	NA	NA	0	0
chr1:21004622-21004623+	0	0	0	1	0	0	0	0	0	0	0	0	0	0	0	0	0	0	0	0	0	0	0	0	0	0	0	0	0	0	NA	NA	NA	NA	NA	NA	Arg1	L1ME1
chr1:21033859-21033860+	2	0	0	0	0	0	0	0	0	0	0	0	0	0	0	0	0	0	0	0	0	0	0	0	0	0	0	0	0	0	NA	NA	NA	NA	NA	NA	0	0
chr1:21044571-21044572+	1	0	0	0	0	0	0	0	0	0	0	0	0	0	0	0	0	0	0	0	0	0	0	0	0	0	0	0	0	0	NA	NA	NA	NA	NA	NA	0	0
chr1:21082737-21082738+	2	0	0	0	0	0	0	0	0	0	0	0	0	0	0	0	0	0	0	0	0	0	0	0	0	0	0	0	0	0	NA	NA	NA	NA	NA	NA	0	0
chr1:21087375-21087376+	0	0	0	0	0	0	0	0	0	0	0	0	3	2	0	0	0	0	0	0	0	0	0	0	0	0	0	3	2	0	3.54255	1	-3.49811	1	NA	NA	0	0
chr1:21087447-21087448+	0	0	0	0	0	0	0	0	0	0	0	0	1	0	0	0	0	0	0	0	0	0	0	0	0	0	0	1	0	0	1.70629	1	-1.64516	1	NA	NA	Enpp3	0
chr1:21098743-21098744+	0	0	0	0	0	0	0	0	0	0	0	0	0	1	0	0	0	0	0	0	0	0	0	0	0	0	0	0	1	0	1.7077	1	-1.64606	1	NA	NA	Enpp3	0
chr1:21102835-21102836+	0	0	0	0	0	0	0	0	0	0	0	0	0	1	0	0	0	0	0	0	0	0	0	0	0	0	0	0	1	0	1.7077	1	-1.64606	1	NA	NA	Enpp3	0
chr1:21104124-21104125+	0	0	0	0	0	0	0	0	0	0	0	0	1	0	0	0	0	0	0	0	0	0	0	0	0	0	0	1	0	0	1.70629	1	-1.64516	1	NA	NA	Enpp3	0
chr1:21118684-21118685+	0	0	0	1	0	0	0	0	0	0	0	0	0	0	0	0	0	0	1	0	0	0	0	0	0	0	0	0	0	0	NA	NA	NA	NA	NA	NA	Enpp3	0
chr1:21126147-21126148+	1	0	0	0	0	0	0	0	0	0	0	0	0	0	0	1	0	0	0	0	0	0	0	0	0	0	0	0	0	0	NA	NA	2.19083	1	-1.84862	1	Enpp3	0
chr1:21133774-21133775+	0	0	0	0	0	0	0	0	0	0	0	0	0	0	1	0	0	0	0	0	0	0	0	0	0	0	0	0	0	1	2.09218	1	-1.96423	1	NA	NA	Enpp3	0
chr1:21143747-21143748+	0	0	0	0	0	0	0	0	0	0	0	0	0	0	1	0	0	0	0	0	0	0	0	0	0	0	0	0	0	1	2.09218	1	-1.96424	1	NA	NA	Enpp3	0
chr1:21144337-21144338+	0	0	0	1	0	0	0	0	0	0	0	0	0	0	0	0	0	0	1	0	0	0	0	0	0	0	0	0	0	0	NA	NA	NA	NA	NA	NA	Enpp3	L1_Rat4
chr1:21154309-21154310+	0	0	0	0	0	0	0	0	0	0	0	0	0	1	0	0	0	0	0	0	0	0	0	0	0	0	0	0	1	0	1.7077	1	-1.64606	1	NA	NA	Enpp3	0
chr1:21156175-21156176+	0	0	0	0	0	0	0	0	0	0	0	0	1	0	0	0	0	0	0	0	0	0	0	0	0	0	0	1	0	0	1.70629	1	-1.64516	1	NA	NA	Enpp3	0
chr1:21168842-21168843+	0	1	0	0	0	0	0	0	0	0	0	0	0	0	0	0	1	0	0	0	0	0	0	0	0	0	0	0	0	0	NA	NA	2.19118	1	-1.84736	1	0	(CA)n
chr1:21226868-21226869+	0	0	0	1	0	0	0	0	0	0	0	0	0	0	0	0	0	0	1	0	0	0	0	0	0	0	0	0	0	0	NA	NA	NA	NA	NA	NA	Enpp1	0
chr1:21263320-21263321+	0	0	0	0	0	0	0	0	1	0	0	0	0	0	0	0	0	0	0	0	0	0	0	1	0	0	0	0	0	0	NA	NA	NA	NA	NA	NA	Enpp1	0
chr1:21273635-21273636+	0	1	0	0	0	0	0	0	0	0	0	0	0	0	0	0	1	0	0	0	0	0	0	0	0	0	0	0	0	0	NA	NA	2.19118	1	-1.84736	1	Enpp1	0
chr1:21329942-21329943+	0	0	0	0	0	0	0	0	0	0	0	0	0	1	0	0	0	0	0	0	0	0	0	0	0	0	0	0	1	0	1.7077	1	-1.64606	1	NA	NA	0	0
chr1:21337218-21337219+	0	0	0	0	1	0	0	0	0	0	0	0	0	0	0	0	0	0	0	1	0	0	0	0	0	0	0	0	0	0	NA	NA	NA	NA	NA	NA	0	GA-rich
chr1:21337251-21337252+	0	0	0	0	0	0	0	0	0	0	0	0	0	1	0	0	0	0	0	0	0	0	0	0	0	0	0	0	1	0	1.7077	1	-1.64606	1	NA	NA	0	GA-rich
chr1:21344892-21344893+	0	0	0	0	0	0	0	0	0	0	0	0	0	1	0	0	0	0	0	0	0	0	0	0	0	0	0	0	1	0	1.7077	1	-1.64606	1	NA	NA	0	0
chr1:21353223-21353224+	0	0	0	0	0	0	0	0	0	0	0	0	1	0	0	0	0	0	0	0	0	0	0	0	0	0	0	1	0	0	1.70629	1	-1.64516	1	NA	NA	0	0
chr1:21367316-21367317+	0	0	0	0	0	0	0	0	0	0	0	0	1	0	0	0	0	0	0	0	0	0	0	0	0	0	0	1	0	0	1.70629	1	-1.64516	1	NA	NA	0	0
chr1:21369352-21369353+	0	0	0	0	0	0	0	0	0	0	0	0	1	0	0	0	0	0	0	0	0	0	0	0	0	0	0	1	0	0	1.70629	1	-1.64516	1	NA	NA	0	0
chr1:21387435-21387447+	1	0	0	0	0	0	0	0	0	3	0	0	0	0	0	0	0	0	0	0	0	0	0	0	3	0	0	0	0	0	-3.36768	1	NA	NA	3.16406	1	0	0
chr1:21419100-21419101+	0	0	0	0	0	0	0	0	0	0	0	0	1	0	0	0	0	0	0	0	0	0	0	0	0	0	0	1	0	0	1.70629	1	-1.64516	1	NA	NA	0	0
chr1:21424933-21424934+	0	0	0	0	0	0	1	0	0	0	0	0	0	0	0	0	0	0	0	0	0	1	0	0	0	0	0	0	0	0	NA	NA	NA	NA	NA	NA	0	0
chr1:22218828-22218829+	0	0	0	1	0	0	0	0	0	0	0	0	0	0	0	0	0	0	1	0	0	0	0	0	0	0	0	0	0	0	NA	NA	NA	NA	NA	NA	0	B2_Rat4
chr1:22265360-22265371+	0	0	0	0	0	0	0	0	0	0	0	0	2	0	0	0	0	0	0	0	0	0	0	0	0	0	0	2	0	0	2.20372	1	-2.17671	1	NA	NA	Rps12	0
chr1:22265413-22265414+	0	0	0	0	0	0	0	0	0	0	0	0	1	0	0	0	0	0	0	0	0	0	0	0	0	0	0	1	0	0	1.70629	1	-1.64516	1	NA	NA	Rps12	0
chr1:22265703-22265704+	0	0	0	1	0	0	0	0	0	0	0	0	0	0	0	0	0	0	1	0	0	0	0	0	0	0	0	0	0	0	NA	NA	NA	NA	NA	NA	Rps12	0
chr1:22266629-22266630+	0	0	0	0	0	0	0	0	0	0	0	0	1	0	0	0	0	0	0	0	0	0	0	0	0	0	0	1	0	0	1.70629	1	-1.64516	1	NA	NA	Rps12	0
chr1:22353600-22353601+	0	0	0	0	0	0	0	0	0	2	0	0	0	0	0	0	0	0	0	0	0	0	0	0	0	0	0	0	0	0	NA	NA	NA	NA	NA	NA	0	Lx8
chr1:22465523-22465524+	0	0	0	0	0	0	0	0	0	0	0	0	1	0	0	0	0	0	0	0	0	0	0	0	0	0	0	1	0	0	1.70629	1	-1.64516	1	NA	NA	0	0
chr1:22465599-22465600+	0	0	0	0	0	0	0	0	0	0	0	0	1	0	0	0	0	0	0	0	0	0	0	0	0	0	0	1	0	0	1.70629	1	-1.64516	1	NA	NA	0	0
chr1:22546405-22546406+	0	0	0	0	0	0	0	0	0	0	1	0	0	0	0	0	0	0	0	0	0	0	0	0	0	0	0	0	0	0	NA	NA	NA	NA	NA	NA	0	L1_Rat1
chr1:22609568-22609569+	0	0	0	0	0	0	0	0	0	0	0	0	1	0	0	0	0	0	0	0	0	0	0	0	0	0	0	0	0	0	NA	NA	NA	NA	NA	NA	0	Lx2
chr1:22637492-22637493+	1	0	0	0	0	0	0	0	0	0	0	0	0	0	0	1	0	0	0	0	0	0	0	0	0	0	0	0	0	0	NA	NA	2.19083	1	-1.84862	1	0	0
chr1:22645668-22645669+	0	0	0	0	0	0	0	0	1	0	0	0	0	0	0	0	0	0	0	0	0	0	0	0	0	0	0	0	0	0	NA	NA	NA	NA	NA	NA	0	RNHAL1
chr1:22778058-22778059+	0	0	0	0	0	0	0	0	0	0	0	0	1	0	0	0	0	0	0	0	0	0	0	0	0	0	0	1	0	0	1.70629	1	-1.64516	1	NA	NA	0	HERVL40
chr1:22783319-22783320+	0	0	0	1	0	0	0	0	0	0	0	0	0	0	0	0	0	0	1	0	0	0	0	0	0	0	0	0	0	0	NA	NA	NA	NA	NA	NA	0	0
chr1:22786933-22786934+	0	0	0	0	0	0	0	0	0	0	0	0	0	2	0	0	0	0	0	0	0	0	0	0	0	0	0	0	2	0	2.57866	1	-2.47864	1	NA	NA	0	0
chr1:22788040-22788041+	1	0	0	0	0	0	0	0	0	0	0	0	0	0	0	1	0	0	0	0	0	0	0	0	0	0	0	0	0	0	NA	NA	2.19083	1	-1.84862	1	0	G-rich
chr1:22798498-22798499+	0	0	0	2	0	0	0	0	0	0	0	0	0	0	0	0	0	0	2	0	0	0	0	0	0	0	0	0	0	0	NA	NA	NA	NA	NA	NA	0	0
chr1:22799600-22799601+	0	0	0	1	0	0	0	0	0	0	0	0	0	0	0	0	0	0	1	0	0	0	0	0	0	0	0	0	0	0	NA	NA	NA	NA	NA	NA	0	0
chr1:22800790-22800791+	0	0	0	0	0	0	0	0	0	0	0	0	1	0	0	0	0	0	0	0	0	0	0	0	0	0	0	1	0	0	1.70629	1	-1.64516	1	NA	NA	0	0
chr1:22807511-22807512+	0	0	0	1	0	0	0	0	0	0	0	0	0	0	0	0	0	0	0	0	0	0	0	0	0	0	0	0	0	0	NA	NA	NA	NA	NA	NA	0	0
chr1:22807718-22807719+	0	0	0	0	0	0	0	0	0	0	0	0	1	0	0	0	0	0	0	0	0	0	0	0	0	0	0	1	0	0	1.70629	1	-1.64516	1	NA	NA	0	0
chr1:22812586-22812587+	0	0	0	0	0	1	0	0	0	0	0	0	0	0	0	0	0	0	0	0	1	0	0	0	0	0	0	0	0	0	NA	NA	NA	NA	NA	NA	0	0
chr1:22812846-22812847+	0	0	0	1	0	0	0	0	0	0	0	0	0	0	0	0	0	0	0	0	0	0	0	0	0	0	0	0	0	0	NA	NA	NA	NA	NA	NA	0	0
chr1:22815208-22815227+	0	0	0	0	0	0	0	0	0	0	0	0	2	0	0	0	0	0	0	0	0	0	0	0	0	0	0	2	0	0	2.20371	1	-2.17671	1	NA	NA	0	0
chr1:22816460-22816461+	0	0	0	0	0	0	0	0	0	0	0	0	1	0	0	0	0	0	0	0	0	0	0	0	0	0	0	1	0	0	1.70629	1	-1.64516	1	NA	NA	0	0
chr1:22816522-22816523+	0	0	1	1	0	0	0	0	0	0	0	0	0	0	0	0	0	0	0	0	0	0	0	0	0	0	0	0	0	0	NA	NA	NA	NA	NA	NA	0	0
chr1:22816977-22816978+	0	0	0	0	0	0	0	0	0	0	0	1	0	0	0	0	0	0	0	0	0	0	0	0	0	0	1	0	0	0	-2.20271	1	NA	NA	1.95956	1	0	MER3
chr1:22817031-22817032+	0	0	0	0	0	0	0	0	0	0	0	0	0	0	1	0	0	0	0	0	0	0	0	0	0	0	0	0	0	1	2.09218	1	-1.96424	1	NA	NA	0	MER3
chr1:22817334-22817335+	0	0	0	1	0	0	0	0	0	0	0	0	0	0	0	0	0	0	1	0	0	0	0	0	0	0	0	0	0	0	NA	NA	NA	NA	NA	NA	0	0
chr1:22823292-22823293+	1	0	0	0	0	0	0	0	0	0	0	0	0	0	0	1	0	0	0	0	0	0	0	0	0	0	0	0	0	0	NA	NA	2.19083	1	-1.84862	1	0	0
chr1:22823419-22823420+	0	0	1	0	0	0	0	0	0	0	0	0	0	0	0	0	0	1	0	0	0	0	0	0	0	0	0	0	0	0	NA	NA	2.36897	1	-2.12822	1	0	B4A
chr1:22826738-22826739+	0	0	0	0	0	0	0	1	0	0	0	0	0	0	0	0	0	0	0	0	0	0	1	0	0	0	0	0	0	0	NA	NA	NA	NA	NA	NA	0	0
chr1:22827868-22827869+	0	1	0	0	0	0	0	0	0	0	0	0	0	0	0	0	0	0	0	0	0	0	0	0	0	0	0	0	0	0	NA	NA	NA	NA	NA	NA	0	0
chr1:22832689-22832690+	0	0	0	0	0	0	4	0	0	0	0	0	0	0	0	0	0	0	0	0	0	4	0	0	0	0	0	0	0	0	NA	NA	NA	NA	NA	NA	0	0
chr1:22832862-22832863+	0	0	0	0	0	0	0	0	1	0	0	0	0	0	0	0	0	0	0	0	0	0	0	1	0	0	0	0	0	0	NA	NA	NA	NA	NA	NA	0	0
chr1:22835340-22835341+	0	0	0	1	0	0	0	0	0	0	0	0	0	0	0	0	0	0	1	0	0	0	0	0	0	0	0	0	0	0	NA	NA	NA	NA	NA	NA	0	0
chr1:22837860-22837861+	0	0	0	0	0	0	1	0	0	0	0	0	0	0	0	0	0	0	0	0	0	1	0	0	0	0	0	0	0	0	NA	NA	NA	NA	NA	NA	0	0
chr1:22846379-22846380+	0	0	0	1	0	0	0	0	0	0	0	0	0	0	0	0	0	0	1	0	0	0	0	0	0	0	0	0	0	0	NA	NA	NA	NA	NA	NA	F1M6D2_RAT	(TA)n
chr1:22847795-22847796+	0	2	0	0	0	0	0	0	0	0	0	0	0	0	0	0	2	0	0	0	0	0	0	0	0	0	0	0	0	0	NA	NA	2.94275	1	-2.42037	1	F1M6D2_RAT	0
chr1:22849276-22849277+	0	0	0	0	0	1	0	0	0	0	0	0	0	0	0	0	0	0	0	0	1	0	0	0	0	0	0	0	0	0	NA	NA	NA	NA	NA	NA	F1M6D2_RAT	0
chr1:22849684-22849685+	0	0	0	2	0	0	0	0	0	0	0	0	0	0	0	0	0	0	2	0	0	0	0	0	0	0	0	0	0	0	NA	NA	NA	NA	NA	NA	F1M6D2_RAT	0
chr1:22849777-22849778+	0	0	0	1	0	0	0	0	0	0	0	0	0	0	0	0	0	0	1	0	0	0	0	0	0	0	0	0	0	0	NA	NA	NA	NA	NA	NA	F1M6D2_RAT	0
chr1:22850133-22850134+	0	0	0	1	0	0	0	0	0	0	0	0	0	0	0	0	0	0	1	0	0	0	0	0	0	0	0	0	0	0	NA	NA	NA	NA	NA	NA	F1M6D2_RAT	0
chr1:22854224-22854225+	0	0	0	0	0	0	0	0	0	0	0	0	1	0	0	0	0	0	0	0	0	0	0	0	0	0	0	1	0	0	1.70629	1	-1.64516	1	NA	NA	F1M6D2_RAT	0
chr1:22856257-22856258+	0	0	0	0	0	0	0	0	0	0	0	0	1	0	0	0	0	0	0	0	0	0	0	0	0	0	0	1	0	0	1.70629	1	-1.64516	1	NA	NA	F1M6D2_RAT	0
chr1:22869746-22869747+	0	0	0	0	0	1	0	0	0	0	0	0	0	0	0	0	0	0	0	0	1	0	0	0	0	0	0	0	0	0	NA	NA	NA	NA	NA	NA	F1M6D2_RAT	0
chr1:22876403-22876404+	0	0	0	0	0	0	0	0	0	0	0	0	0	1	0	0	0	0	0	0	0	0	0	0	0	0	0	0	1	0	1.7077	1	-1.64606	1	NA	NA	F1M6D2_RAT	0
chr1:22878164-22878165+	0	0	0	0	0	0	0	0	0	0	0	4	0	0	0	0	0	0	0	0	0	0	0	0	0	0	4	0	0	0	-3.99355	1	NA	NA	3.65519	1	F1M6D2_RAT	0
chr1:22878893-22878894+	0	0	0	0	0	0	0	0	0	0	0	0	0	1	0	0	0	0	0	0	0	0	0	0	0	0	0	0	1	0	1.7077	1	-1.64606	1	NA	NA	F1M6D2_RAT	0
chr1:22882563-22882564+	0	0	0	0	0	0	0	0	0	0	1	0	0	0	0	0	0	0	0	0	0	0	0	0	0	1	0	0	0	0	-2.08354	1	NA	NA	1.90122	1	F1M6D2_RAT	0
chr1:22884146-22884147+	0	0	0	0	0	0	1	0	0	0	0	0	0	0	0	0	0	0	0	0	0	0	0	0	0	0	0	0	0	0	NA	NA	NA	NA	NA	NA	F1M6D2_RAT	0
chr1:22887725-22887726+	0	0	0	0	0	0	0	0	0	0	0	0	0	0	1	0	0	0	0	0	0	0	0	0	0	0	0	0	0	1	2.09218	1	-1.96425	1	NA	NA	F1M6D2_RAT	0
chr1:22888218-22888219+	0	0	0	0	0	0	0	0	0	0	0	0	2	0	0	0	0	0	0	0	0	0	0	0	0	0	0	2	0	0	2.2037	1	-2.17671	1	NA	NA	F1M6D2_RAT	0
chr1:22891294-22891295+	0	0	0	0	0	0	0	0	0	0	0	0	0	0	1	0	0	0	0	0	0	0	0	0	0	0	0	0	0	1	2.09218	1	-1.96425	1	NA	NA	F1M6D2_RAT	0
chr1:22891930-22891931+	0	0	0	0	0	0	0	0	0	0	0	0	0	1	0	0	0	0	0	0	0	0	0	0	0	0	0	0	1	0	1.7077	1	-1.64606	1	NA	NA	F1M6D2_RAT	0
chr1:22894832-22894833+	0	0	0	0	0	0	0	0	0	0	0	0	1	0	0	0	0	0	0	0	0	0	0	0	0	0	0	1	0	0	1.70629	1	-1.64516	1	NA	NA	F1M6D2_RAT	0
chr1:22905031-22905032+	0	0	0	0	1	0	0	0	0	0	0	0	0	0	0	0	0	0	0	1	0	0	0	0	0	0	0	0	0	0	NA	NA	NA	NA	NA	NA	F1M6D2_RAT	0
chr1:22910092-22910093+	0	0	0	0	0	0	0	0	0	0	0	0	1	0	0	0	0	0	0	0	0	0	0	0	0	0	0	1	0	0	1.70629	1	-1.64516	1	NA	NA	F1M6D2_RAT	0
chr1:22911151-22911152+	0	0	0	0	0	0	0	0	0	0	0	1	0	0	0	0	0	0	0	0	0	0	0	0	0	0	1	0	0	0	-2.20271	1	NA	NA	1.95956	1	F1M6D2_RAT	0
chr1:22912002-22912003+	0	0	0	0	0	0	0	0	2	0	0	0	0	0	0	0	0	0	0	0	0	0	0	2	0	0	0	0	0	0	NA	NA	NA	NA	NA	NA	F1M6D2_RAT	0
chr1:22914948-22914949+	0	0	0	0	0	0	0	0	0	0	0	0	0	1	0	0	0	0	0	0	0	0	0	0	0	0	0	0	1	0	1.7077	1	-1.64606	1	NA	NA	F1M6D2_RAT	0
chr1:22915282-22915283+	0	0	0	0	0	0	0	0	0	0	0	0	1	0	0	0	0	0	0	0	0	0	0	0	0	0	0	1	0	0	1.70629	1	-1.64516	1	NA	NA	0	0
chr1:22915494-22915495+	0	0	0	0	0	0	1	0	0	0	0	0	0	0	0	0	0	0	0	0	0	1	0	0	0	0	0	0	0	0	NA	NA	NA	NA	NA	NA	0	0
chr1:22915581-22915582+	0	0	1	0	0	0	0	0	0	0	0	0	0	0	0	0	0	1	0	0	0	0	0	0	0	0	0	0	0	0	NA	NA	2.36898	1	-2.12822	1	0	0
chr1:22915803-22915804+	0	0	0	1	0	0	0	0	0	0	0	0	0	0	0	0	0	0	0	0	0	0	0	0	0	0	0	0	0	0	NA	NA	NA	NA	NA	NA	0	0
chr1:22916140-22916141+	0	0	0	1	0	0	0	0	0	0	0	0	0	0	0	0	0	0	1	0	0	0	0	0	0	0	0	0	0	0	NA	NA	NA	NA	NA	NA	0	0
chr1:22916358-22916359+	0	1	0	1	0	0	0	0	0	0	0	0	0	0	0	0	0	0	0	0	0	0	0	0	0	0	0	0	0	0	NA	NA	NA	NA	NA	NA	0	0
chr1:22917805-22917806+	0	0	0	0	2	0	0	0	0	0	0	0	0	0	0	0	0	0	0	2	0	0	0	0	0	0	0	0	0	0	NA	NA	NA	NA	NA	NA	0	0
chr1:22918165-22918166+	0	0	0	0	0	0	0	0	0	0	0	0	0	0	1	0	0	0	0	0	0	0	0	0	0	0	0	0	0	1	2.09218	1	-1.96426	1	NA	NA	0	0
chr1:23056714-23056715+	0	0	0	0	0	0	0	0	0	0	0	0	1	0	0	0	0	0	0	0	0	0	0	0	0	0	0	1	0	0	1.70629	1	-1.64516	1	NA	NA	0	L1_Rn
chr1:23111675-23111676+	1	0	0	0	0	0	0	0	0	0	0	0	0	0	0	1	0	0	0	0	0	0	0	0	0	0	0	0	0	0	NA	NA	2.19083	1	-1.84862	1	0	GA-rich
chr1:23121427-23121428+	0	1	0	0	0	0	0	0	0	0	0	0	0	0	0	0	0	0	0	0	0	0	0	0	0	0	0	0	0	0	NA	NA	NA	NA	NA	NA	0	RNHAL1
chr1:23216917-23216918+	0	0	0	1	0	0	0	0	0	0	0	0	0	0	0	0	0	0	1	0	0	0	0	0	0	0	0	0	0	0	NA	NA	NA	NA	NA	NA	0	(GA)n
chr1:23250550-23250551+	0	1	0	0	0	0	0	0	0	0	0	0	0	0	0	0	0	0	0	0	0	0	0	0	0	0	0	0	0	0	NA	NA	NA	NA	NA	NA	0	0
chr1:23290952-23290980+	0	0	0	2	0	1	0	0	0	0	0	1	0	0	0	0	0	0	2	0	1	0	0	0	0	0	1	0	0	0	-2.20271	1	NA	NA	1.95956	1	0	(CAGAGA)n
chr1:23291099-23291100+	1	0	0	0	0	0	0	0	0	1	1	0	0	0	0	1	0	0	0	0	0	0	0	0	1	1	0	0	0	0	-2.88395	1	2.19083	1	0.823021	1	0	0
chr1:23295515-23295520+	0	0	0	0	0	0	0	0	0	0	0	0	3	0	1	0	0	0	0	0	0	0	0	0	0	0	0	3	0	1	3.26948	1	-3.21444	1	NA	NA	Tbpl1	0
chr1:23295612-23295613+	0	0	0	0	0	0	1	0	0	0	0	0	0	0	0	0	0	0	0	0	0	1	0	0	0	0	0	0	0	0	NA	NA	NA	NA	NA	NA	Tbpl1	0
chr1:23299517-23299518+	0	0	0	0	0	0	0	1	0	0	2	0	0	0	0	0	0	0	0	0	0	0	0	0	0	0	0	0	0	0	NA	NA	NA	NA	NA	NA	Tbpl1	B4A
chr1:23301052-23301053+	0	0	0	0	0	0	0	1	0	0	0	0	0	0	0	0	0	0	0	0	0	0	1	0	0	0	0	0	0	0	NA	NA	NA	NA	NA	NA	Tbpl1	PB1D7
chr1:23304294-23304295+	0	0	0	0	0	0	0	0	1	0	0	0	0	0	0	0	0	0	0	0	0	0	0	1	0	0	0	0	0	0	NA	NA	NA	NA	NA	NA	Tbpl1	0
chr1:23312062-23312063+	0	0	0	0	0	0	0	0	0	0	1	0	0	0	0	0	0	0	0	0	0	0	0	0	0	1	0	0	0	0	-2.08353	1	NA	NA	1.90122	1	Tbpl1	0
chr1:23312398-23312399+	0	0	0	0	0	0	0	0	0	0	0	0	1	0	0	0	0	0	0	0	0	0	0	0	0	0	0	1	0	0	1.70629	1	-1.64516	1	NA	NA	Tbpl1	(GGAA)n
chr1:23313683-23313684+	0	0	0	0	0	0	0	0	0	0	0	0	1	0	0	0	0	0	0	0	0	0	0	0	0	0	0	1	0	0	1.70629	1	-1.64516	1	NA	NA	Tbpl1	0
chr1:23313715-23313716+	0	0	0	0	0	0	0	0	0	0	0	0	1	0	0	0	0	0	0	0	0	0	0	0	0	0	0	1	0	0	1.70629	1	-1.64516	1	NA	NA	Tbpl1	0
chr1:23316823-23316824+	0	0	0	0	0	0	0	0	0	0	0	0	0	1	0	0	0	0	0	0	0	0	0	0	0	0	0	0	1	0	1.7077	1	-1.64606	1	NA	NA	Tbpl1	0
chr1:23319923-23319924+	0	0	0	0	0	0	0	0	0	0	0	0	1	0	0	0	0	0	0	0	0	0	0	0	0	0	0	1	0	0	1.70629	1	-1.64516	1	NA	NA	Tbpl1	0
chr1:23320175-23320176+	0	0	0	0	0	0	0	0	1	0	0	0	0	0	0	0	0	0	0	0	0	0	0	1	0	0	0	0	0	0	NA	NA	NA	NA	NA	NA	Tbpl1	0
chr1:23321566-23321567+	1	0	0	0	0	0	0	0	0	0	0	0	0	0	0	1	0	0	0	0	0	0	0	0	0	0	0	0	0	0	NA	NA	2.19083	1	-1.84862	1	0	0
chr1:23325804-23325805+	0	0	0	0	0	0	0	0	0	0	1	0	0	0	0	0	0	0	0	0	0	0	0	0	0	0	0	0	0	0	NA	NA	NA	NA	NA	NA	0	0
chr1:23326672-23326673+	0	1	0	0	0	0	0	0	0	0	0	0	0	0	0	0	1	0	0	0	0	0	0	0	0	0	0	0	0	0	NA	NA	2.19118	1	-1.84736	1	0	0
chr1:23472715-23472716+	0	0	0	1	0	0	0	0	0	0	0	0	0	0	0	0	0	0	1	0	0	0	0	0	0	0	0	0	0	0	NA	NA	NA	NA	NA	NA	0	(TG)n
chr1:23506353-23506354+	0	1	0	0	0	0	0	0	0	0	0	0	0	0	0	0	0	0	0	0	0	0	0	0	0	0	0	0	0	0	NA	NA	NA	NA	NA	NA	0	0
chr1:23585312-23585313+	1	0	0	0	0	0	0	0	0	0	0	0	0	0	0	1	0	0	0	0	0	0	0	0	0	0	0	0	0	0	NA	NA	2.19083	1	-1.84862	1	0	0
chr1:23612543-23612544+	1	0	0	0	0	0	0	0	0	0	0	0	0	0	0	1	0	0	0	0	0	0	0	0	0	0	0	0	0	0	NA	NA	2.19083	1	-1.84862	1	0	(GA)n
chr1:23853650-23853651+	0	0	0	1	0	0	0	0	0	0	0	0	0	0	0	0	0	0	1	0	0	0	0	0	0	0	0	0	0	0	NA	NA	NA	NA	NA	NA	0	(CA)n
chr1:23905714-23905715+	0	0	0	0	1	0	0	0	0	0	0	0	0	0	0	0	0	0	0	1	0	0	0	0	0	0	0	0	0	0	NA	NA	NA	NA	NA	NA	0	0
chr1:23949039-23949040+	0	0	0	0	0	0	0	0	0	0	1	0	0	0	0	0	0	0	0	0	0	0	0	0	0	1	0	0	0	0	-2.08352	1	NA	NA	1.90122	1	0	(GAA)n
chr1:24103427-24103428+	0	1	0	0	0	0	0	0	0	0	0	0	0	0	0	0	1	0	0	0	0	0	0	0	0	0	0	0	0	0	NA	NA	2.19118	1	-1.84736	1	0	(GGAGA)n
chr1:24170723-24170724+	0	0	0	0	0	0	0	1	0	0	0	0	0	0	0	0	0	0	0	0	0	0	0	0	0	0	0	0	0	0	NA	NA	NA	NA	NA	NA	0	RNHAL1
chr1:24185961-24185962+	0	0	0	0	0	0	0	0	0	0	0	0	1	0	0	0	0	0	0	0	0	0	0	0	0	0	0	1	0	0	1.70629	1	-1.64516	1	NA	NA	0	0
chr1:24186027-24186037+	0	0	0	0	0	0	0	0	0	0	0	0	2	1	0	0	0	0	0	0	0	0	0	0	0	0	0	2	1	0	2.89755	1	-2.85003	1	NA	NA	0	0
chr1:24186118-24186119+	1	0	0	0	0	0	0	0	0	0	0	0	0	0	0	1	0	0	0	0	0	0	0	0	0	0	0	0	0	0	NA	NA	2.19083	1	-1.84862	1	0	0
chr1:24208849-24208850+	1	0	0	0	0	0	0	0	0	0	0	0	0	0	0	0	0	0	0	0	0	0	0	0	0	0	0	0	0	0	NA	NA	NA	NA	NA	NA	0	0
chr1:24460220-24460221+	0	0	0	0	0	0	0	1	0	1	0	0	0	0	0	0	0	0	0	0	0	0	0	0	0	0	0	0	0	0	NA	NA	NA	NA	NA	NA	0	RNHAL1
chr1:24461277-24461278+	0	0	0	0	0	0	1	0	0	0	0	0	0	0	0	0	0	0	0	0	0	0	0	0	0	0	0	0	0	0	NA	NA	NA	NA	NA	NA	0	RNHAL1
chr1:24509024-24509025+	2	0	0	0	0	0	0	0	0	0	0	0	0	0	0	0	0	0	0	0	0	0	0	0	0	0	0	0	0	0	NA	NA	NA	NA	NA	NA	0	0
chr1:24510262-24510263+	1	0	0	0	0	0	0	0	0	0	0	0	0	0	0	0	0	0	0	0	0	0	0	0	0	0	0	0	0	0	NA	NA	NA	NA	NA	NA	0	0
chr1:24521023-24521024+	0	0	1	0	0	0	0	0	0	0	0	0	0	0	0	0	0	0	0	0	0	0	0	0	0	0	0	0	0	0	NA	NA	NA	NA	NA	NA	0	0
chr1:24535222-24535223+	0	0	0	1	0	0	0	0	0	0	0	0	0	0	0	0	0	0	0	0	0	0	0	0	0	0	0	0	0	0	NA	NA	NA	NA	NA	NA	0	Lx2
chr1:24535690-24535691+	0	1	0	0	0	0	0	0	0	0	0	0	0	0	0	0	0	0	0	0	0	0	0	0	0	0	0	0	0	0	NA	NA	NA	NA	NA	NA	0	Lx3B
chr1:24544423-24544424+	1	0	0	0	0	0	0	0	0	0	0	0	0	0	0	0	0	0	0	0	0	0	0	0	0	0	0	0	0	0	NA	NA	NA	NA	NA	NA	0	0
chr1:24545251-24545252+	0	1	0	0	0	0	0	0	0	0	0	0	0	0	0	0	1	0	0	0	0	0	0	0	0	0	0	0	0	0	NA	NA	2.19118	1	-1.84736	1	0	0
chr1:24555587-24555588+	0	0	0	0	0	0	0	0	1	1	0	0	0	0	0	0	0	0	0	0	0	0	0	0	0	0	0	0	0	0	NA	NA	NA	NA	NA	NA	0	0
chr1:24563909-24563910+	0	2	0	0	0	0	1	0	0	0	0	0	0	0	0	0	2	0	0	0	0	1	0	0	0	0	0	0	0	0	NA	NA	2.94275	1	-2.42037	1	0	0
chr1:24566835-24566836+	2	0	0	0	0	0	0	0	0	0	0	0	0	0	0	0	0	0	0	0	0	0	0	0	0	0	0	0	0	0	NA	NA	NA	NA	NA	NA	0	Lx3B
chr1:24567495-24567502+	0	0	0	9	0	0	0	0	0	0	0	0	0	0	0	0	0	0	1	0	0	0	0	0	0	0	0	0	0	0	NA	NA	NA	NA	NA	NA	0	0
chr1:24567916-24567917+	0	1	0	0	0	0	0	0	0	0	0	0	0	0	0	0	1	0	0	0	0	0	0	0	0	0	0	0	0	0	NA	NA	2.19118	1	-1.84736	1	0	Lx9
chr1:24569885-24569886+	0	1	0	0	0	1	0	0	0	0	0	0	0	0	0	0	0	0	0	0	0	0	0	0	0	0	0	0	0	0	NA	NA	NA	NA	NA	NA	0	0
chr1:24570082-24570083+	0	1	0	1	0	0	0	0	0	0	0	0	0	0	0	0	1	0	1	0	0	0	0	0	0	0	0	0	0	0	NA	NA	2.19118	1	-1.84736	1	0	Lx8
chr1:24615338-24615339+	1	0	1	0	0	0	0	0	0	0	0	0	0	0	0	0	0	0	0	0	0	0	0	0	0	0	0	0	0	0	NA	NA	NA	NA	NA	NA	0	0
chr1:24631403-24631404+	0	3	0	0	0	0	0	0	2	0	0	0	0	0	0	0	3	0	0	0	0	0	0	2	0	0	0	0	0	0	NA	NA	3.42493	1	-2.92629	1	0	0
chr1:24660847-24660849+	3	0	0	0	0	0	0	0	0	0	0	0	0	0	0	3	0	0	0	0	0	0	0	0	0	0	0	0	0	0	NA	NA	3.5351	1	-3.13492	1	0	0
chr1:24671778-24671781+	0	0	0	0	0	0	0	2	0	0	0	0	0	0	0	0	0	0	0	0	0	0	2	0	0	0	0	0	0	0	NA	NA	NA	NA	NA	NA	0	0
chr1:24677384-24677385+	0	2	0	0	0	0	0	0	0	0	0	0	0	0	0	0	0	0	0	0	0	0	0	0	0	0	0	0	0	0	NA	NA	NA	NA	NA	NA	0	0
chr1:24679481-24679483+	0	5	3	2	0	0	0	0	0	0	0	0	0	0	0	0	0	0	0	0	0	0	0	0	0	0	0	0	0	0	NA	NA	NA	NA	NA	NA	0	0
chr1:24725395-24725396+	0	0	0	1	0	0	0	0	0	0	0	0	0	0	0	0	0	0	0	0	0	0	0	0	0	0	0	0	0	0	NA	NA	NA	NA	NA	NA	0	G-rich
chr1:24725497-24725498+	0	0	0	0	0	0	0	0	0	0	1	0	0	0	0	0	0	0	0	0	0	0	0	0	0	1	0	0	0	0	-2.08351	1	NA	NA	1.90122	1	0	0
chr1:24764306-24764307+	1	0	0	0	0	0	0	0	0	0	0	0	0	0	0	0	0	0	0	0	0	0	0	0	0	0	0	0	0	0	NA	NA	NA	NA	NA	NA	0	0
chr1:24767742-24767743+	0	0	0	1	0	0	0	0	0	0	0	0	0	0	0	0	0	0	0	0	0	0	0	0	0	0	0	0	0	0	NA	NA	NA	NA	NA	NA	0	0
chr1:24770072-24770073+	0	1	0	0	0	0	0	0	0	0	0	0	0	0	0	0	1	0	0	0	0	0	0	0	0	0	0	0	0	0	NA	NA	2.19118	1	-1.84736	1	0	0
chr1:24823666-24823667+	0	1	0	0	0	0	0	0	0	0	0	0	0	0	0	0	0	0	0	0	0	0	0	0	0	0	0	0	0	0	NA	NA	NA	NA	NA	NA	0	0
chr1:24841423-24841424+	0	0	0	0	0	0	0	0	0	0	0	0	1	0	0	0	0	0	0	0	0	0	0	0	0	0	0	1	0	0	1.70629	1	-1.64516	1	NA	NA	0	L1_Rat1
chr1:24847769-24847770+	0	0	1	0	0	0	0	0	0	0	0	0	0	0	0	0	0	0	0	0	0	0	0	0	0	0	0	0	0	0	NA	NA	NA	NA	NA	NA	0	0
chr1:24861509-24861523+	1	1	0	0	0	0	0	0	0	0	0	0	0	0	0	1	1	0	0	0	0	0	0	0	0	0	0	0	0	0	NA	NA	3.01193	1	-2.58545	1	0	0
chr1:24872021-24872022+	0	0	2	2	0	0	0	0	0	0	0	0	0	0	0	0	0	0	0	0	0	0	0	0	0	0	0	0	0	0	NA	NA	NA	NA	NA	NA	0	0
chr1:24880467-24880468+	1	0	0	0	0	0	0	0	0	0	0	0	0	0	0	0	0	0	0	0	0	0	0	0	0	0	0	0	0	0	NA	NA	NA	NA	NA	NA	0	Lx
chr1:24881950-24881951+	1	0	0	0	0	0	0	0	0	0	0	0	0	0	0	0	0	0	0	0	0	0	0	0	0	0	0	0	0	0	NA	NA	NA	NA	NA	NA	0	L1_Rn
chr1:24899350-24899351+	0	0	0	0	1	0	0	0	0	0	0	0	0	0	0	0	0	0	0	0	0	0	0	0	0	0	0	0	0	0	NA	NA	NA	NA	NA	NA	0	L1_Rat2
chr1:24911385-24911386+	0	1	0	0	0	0	0	0	0	0	0	0	0	0	0	0	0	0	0	0	0	0	0	0	0	0	0	0	0	0	NA	NA	NA	NA	NA	NA	0	L1_Rn
chr1:24953627-24953628+	0	1	0	0	0	0	0	0	0	0	0	0	0	0	0	0	0	0	0	0	0	0	0	0	0	0	0	0	0	0	NA	NA	NA	NA	NA	NA	0	0
chr1:24967778-24967779+	1	0	0	0	0	0	0	0	0	0	0	0	0	0	0	0	0	0	0	0	0	0	0	0	0	0	0	0	0	0	NA	NA	NA	NA	NA	NA	0	0
chr1:25064828-25064829+	0	0	0	0	0	0	0	0	0	0	0	0	0	0	1	0	0	0	0	0	0	0	0	0	0	0	0	0	0	1	2.09219	1	-1.96426	1	NA	NA	0	RatSatRep2
chr1:25089282-25089283+	0	0	0	1	0	0	0	0	0	0	0	0	0	0	0	0	0	0	0	0	0	0	0	0	0	0	0	0	0	0	NA	NA	NA	NA	NA	NA	0	L1_Rn
chr1:25167809-25167810+	1	0	0	0	0	0	0	0	0	0	0	0	0	0	0	0	0	0	0	0	0	0	0	0	0	0	0	0	0	0	NA	NA	NA	NA	NA	NA	0	L1_Rn
chr1:25217329-25217330+	0	0	0	0	0	0	0	0	0	0	0	0	0	1	0	0	0	0	0	0	0	0	0	0	0	0	0	0	1	0	1.7077	1	-1.64606	1	NA	NA	0	GA-rich
chr1:25243246-25243247+	0	0	0	0	0	0	0	0	0	0	0	0	1	0	0	0	0	0	0	0	0	0	0	0	0	0	0	1	0	0	1.70629	1	-1.64516	1	NA	NA	0	0
chr1:25243277-25243278+	0	0	0	0	0	0	1	0	0	0	0	0	0	0	0	0	0	0	0	0	0	1	0	0	0	0	0	0	0	0	NA	NA	NA	NA	NA	NA	0	0
chr1:25257923-25257924+	0	0	0	0	0	0	0	0	0	0	0	1	0	0	0	0	0	0	0	0	0	0	0	0	0	0	1	0	0	0	-2.20271	1	NA	NA	1.95956	1	0	0
chr1:25291016-25291017+	0	1	0	0	0	0	0	0	0	0	0	0	0	0	0	0	1	0	0	0	0	0	0	0	0	0	0	0	0	0	NA	NA	2.19118	1	-1.84736	1	0	0
chr1:25335725-25335726+	0	0	0	1	0	0	0	0	0	0	0	0	0	0	0	0	0	0	1	0	0	0	0	0	0	0	0	0	0	0	NA	NA	NA	NA	NA	NA	0	0
chr1:25502199-25502200+	0	0	0	1	0	0	0	0	0	0	0	0	0	0	0	0	0	0	1	0	0	0	0	0	0	0	0	0	0	0	NA	NA	NA	NA	NA	NA	0	Lx
chr1:25610867-25610868+	0	0	0	0	0	0	0	0	0	0	0	0	0	1	0	0	0	0	0	0	0	0	0	0	0	0	0	0	1	0	1.7077	1	-1.64606	1	NA	NA	0	0
chr1:26185106-26185107+	0	0	1	0	0	0	0	0	0	0	0	0	0	0	0	0	0	1	0	0	0	0	0	0	0	0	0	0	0	0	NA	NA	2.36898	1	-2.12821	1	0	L1ME1
chr1:26501283-26501284+	0	0	0	0	0	0	0	0	0	0	0	0	0	1	0	0	0	0	0	0	0	0	0	0	0	0	0	0	1	0	1.7077	1	-1.64606	1	NA	NA	0	L1_Rn2
chr1:26543150-26543163+	0	1	0	1	0	0	0	0	0	2	0	0	0	0	0	0	1	0	1	0	0	0	0	0	2	0	0	0	0	0	-2.86197	1	2.19118	1	0.929698	1	0	(CAGAGA)n
chr1:26634357-26634358+	0	0	0	0	0	0	0	0	0	0	0	0	1	0	0	0	0	0	0	0	0	0	0	0	0	0	0	1	0	0	1.70629	1	-1.64516	1	NA	NA	Rnf217	B1F1
chr1:26645999-26646000+	0	0	0	1	0	0	0	0	0	0	0	0	0	0	0	0	0	0	1	0	0	0	0	0	0	0	0	0	0	0	NA	NA	NA	NA	NA	NA	Rnf217	0
chr1:26659119-26659120+	0	0	0	0	0	0	0	0	0	0	0	0	1	0	0	0	0	0	0	0	0	0	0	0	0	0	0	1	0	0	1.70629	1	-1.64516	1	NA	NA	Rnf217	0
chr1:26672059-26672060+	1	0	0	0	0	0	0	0	0	0	0	0	0	0	0	1	0	0	0	0	0	0	0	0	0	0	0	0	0	0	NA	NA	2.19083	1	-1.84862	1	Rnf217	0
chr1:26672272-26672273+	0	1	0	0	0	0	0	0	0	0	0	0	0	0	0	0	1	0	0	0	0	0	0	0	0	0	0	0	0	0	NA	NA	2.19118	1	-1.84736	1	Rnf217	0
chr1:26675042-26675043+	1	0	0	0	0	0	0	0	0	0	0	0	0	0	0	1	0	0	0	0	0	0	0	0	0	0	0	0	0	0	NA	NA	2.19083	1	-1.84862	1	Rnf217	0
chr1:26679302-26679303+	0	0	0	0	0	0	2	0	0	0	0	0	0	0	0	0	0	0	0	0	0	2	0	0	0	0	0	0	0	0	NA	NA	NA	NA	NA	NA	Rnf217	0
chr1:26694615-26694616+	0	0	0	0	0	0	0	0	2	0	0	0	0	0	0	0	0	0	0	0	0	0	0	2	0	0	0	0	0	0	NA	NA	NA	NA	NA	NA	Rnf217	0
chr1:26697654-26697655+	1	0	0	0	0	0	0	0	0	0	0	0	0	0	0	0	0	0	0	0	0	0	0	0	0	0	0	0	0	0	NA	NA	NA	NA	NA	NA	Rnf217	0
chr1:26697941-26697942+	1	0	0	0	0	0	0	0	0	0	0	0	0	0	0	0	0	0	0	0	0	0	0	0	0	0	0	0	0	0	NA	NA	NA	NA	NA	NA	Rnf217	0
chr1:26705342-26705343+	1	0	0	0	0	0	0	0	0	0	0	0	0	0	0	1	0	0	0	0	0	0	0	0	0	0	0	0	0	0	NA	NA	2.19083	1	-1.84862	1	Rnf217	MT2B2
chr1:26719428-26719429+	0	0	0	1	0	0	0	0	0	0	0	0	0	0	0	0	0	0	1	0	0	0	0	0	0	0	0	0	0	0	NA	NA	NA	NA	NA	NA	Rnf217	0
chr1:26719545-26719546+	0	0	0	0	0	0	1	0	0	0	0	0	0	0	0	0	0	0	0	0	0	1	0	0	0	0	0	0	0	0	NA	NA	NA	NA	NA	NA	Rnf217	0
chr1:26719882-26719883+	0	0	0	0	0	0	0	0	0	0	0	0	0	1	0	0	0	0	0	0	0	0	0	0	0	0	0	0	1	0	1.7077	1	-1.64606	1	NA	NA	Rnf217	(CA)n
chr1:26720807-26720808+	0	0	0	0	0	0	1	0	0	0	0	0	0	0	0	0	0	0	0	0	0	1	0	0	0	0	0	0	0	0	NA	NA	NA	NA	NA	NA	Rnf217	0
chr1:26723152-26723153+	0	0	1	0	0	0	0	0	0	0	0	0	0	0	0	0	0	1	0	0	0	0	0	0	0	0	0	0	0	0	NA	NA	2.36898	1	-2.12821	1	Rnf217	0
chr1:26726422-26726423+	0	0	0	0	0	0	3	0	0	0	0	0	0	0	0	0	0	0	0	0	0	3	0	0	0	0	0	0	0	0	NA	NA	NA	NA	NA	NA	0	0
chr1:26730584-26730585+	0	0	0	0	0	0	0	0	0	0	0	0	0	0	1	0	0	0	0	0	0	0	0	0	0	0	0	0	0	1	2.09219	1	-1.96427	1	NA	NA	0	0
chr1:26788953-26788954+	0	2	0	0	0	0	0	0	0	0	0	0	0	0	0	0	2	0	0	0	0	0	0	0	0	0	0	0	0	0	NA	NA	2.94276	1	-2.42037	1	0	0
chr1:26840102-26840103+	1	0	0	0	0	0	0	0	0	0	0	0	0	0	0	1	0	0	0	0	0	0	0	0	0	0	0	0	0	0	NA	NA	2.19083	1	-1.84862	1	Tpd52l1	(GA)n
chr1:26929865-26929866+	1	0	0	0	0	0	0	0	0	0	0	0	0	0	0	0	0	0	0	0	0	0	0	0	0	0	0	0	0	0	NA	NA	NA	NA	NA	NA	Tpd52l1	0
chr1:26934836-26934837+	1	0	0	0	0	0	0	0	0	0	0	0	0	0	0	0	0	0	0	0	0	0	0	0	0	0	0	0	0	0	NA	NA	NA	NA	NA	NA	Tpd52l1	0
chr1:26963607-26963608+	1	0	0	0	0	0	0	0	0	0	0	0	0	0	0	0	0	0	0	0	0	0	0	0	0	0	0	0	0	0	NA	NA	NA	NA	NA	NA	0	RMER3B
chr1:26972007-26972008+	0	0	1	0	0	0	0	0	0	0	0	0	0	0	0	0	0	0	0	0	0	0	0	0	0	0	0	0	0	0	NA	NA	NA	NA	NA	NA	0	0
chr1:26972625-26972626+	1	0	0	0	0	0	0	0	0	0	0	0	0	0	0	0	0	0	0	0	0	0	0	0	0	0	0	0	0	0	NA	NA	NA	NA	NA	NA	0	0
chr1:27127329-27127330+	0	0	0	1	0	0	0	0	0	0	0	0	0	0	0	0	0	0	0	0	0	0	0	0	0	0	0	0	0	0	NA	NA	NA	NA	NA	NA	0	RatSatRep2
chr1:27223781-27223794+	0	1	1	2	0	0	0	0	0	0	0	0	11	0	3	0	1	1	2	0	0	0	0	0	0	0	0	11	0	3	4.87765	1	-1.75846	1	-2.68243	1	0	4.5SRNA
chr1:27321830-27321831+	0	0	0	0	0	0	0	0	0	0	0	0	1	0	0	0	0	0	0	0	0	0	0	0	0	0	0	1	0	0	1.70629	1	-1.64516	1	NA	NA	0	0
chr1:27419781-27419782+	0	0	0	0	1	0	0	0	0	0	0	0	0	0	0	0	0	0	0	0	0	0	0	0	0	0	0	0	0	0	NA	NA	NA	NA	NA	NA	0	L1_Rn
chr1:27425889-27425890+	0	0	0	0	0	0	0	0	0	0	0	0	1	0	0	0	0	0	0	0	0	0	0	0	0	0	0	1	0	0	1.70629	1	-1.64516	1	NA	NA	0	L1_Rat2
chr1:27438452-27438453+	0	0	0	1	0	0	1	0	0	0	0	0	0	0	0	0	0	0	1	0	0	1	0	0	0	0	0	0	0	0	NA	NA	NA	NA	NA	NA	0	0
chr1:27505112-27505113+	0	0	0	0	0	0	0	0	0	0	0	0	1	0	0	0	0	0	0	0	0	0	0	0	0	0	0	1	0	0	1.70629	1	-1.64516	1	NA	NA	0	0
chr1:27541368-27541369+	1	0	0	0	0	0	0	0	0	0	0	0	0	0	0	1	0	0	0	0	0	0	0	0	0	0	0	0	0	0	NA	NA	2.19083	1	-1.84862	1	0	0
chr1:27543102-27543103+	0	1	0	0	0	0	0	0	0	0	0	0	0	0	0	0	1	0	0	0	0	0	0	0	0	0	0	0	0	0	NA	NA	2.19118	1	-1.84736	1	0	0
chr1:27544508-27544509+	0	0	0	0	0	0	0	0	0	0	0	0	1	0	0	0	0	0	0	0	0	0	0	0	0	0	0	1	0	0	1.70629	1	-1.64516	1	NA	NA	0	MTC-int
chr1:27553402-27553403+	0	0	0	0	0	0	0	0	0	0	0	0	0	0	2	0	0	0	0	0	0	0	0	0	0	0	0	0	0	2	2.89358	1	-2.74412	1	NA	NA	0	0
chr1:27566277-27566279+	0	1	0	1	0	0	1	0	1	0	3	3	0	0	0	0	0	0	0	0	0	0	0	0	0	0	0	0	0	0	NA	NA	NA	NA	NA	NA	0	0
chr1:27567696-27567697+	0	0	0	0	0	0	0	0	0	0	0	0	1	0	0	0	0	0	0	0	0	0	0	0	0	0	0	1	0	0	1.70629	1	-1.64516	1	NA	NA	0	0
chr1:27581048-27581049+	0	0	3	0	0	0	0	0	0	0	0	0	0	0	0	0	0	3	0	0	0	0	0	0	0	0	0	0	0	0	NA	NA	3.80146	1	-3.50507	1	0	0
chr1:27581732-27581733+	0	0	0	0	0	0	1	0	0	0	0	0	0	0	0	0	0	0	0	0	0	0	0	0	0	0	0	0	0	0	NA	NA	NA	NA	NA	NA	0	0
chr1:27591607-27591608+	0	1	0	0	0	0	0	0	0	0	0	0	0	0	0	0	1	0	0	0	0	0	0	0	0	0	0	0	0	0	NA	NA	2.19118	1	-1.84736	1	0	0
chr1:27595717-27595718+	0	0	0	1	0	0	0	0	0	0	0	0	0	0	0	0	0	0	1	0	0	0	0	0	0	0	0	0	0	0	NA	NA	NA	NA	NA	NA	0	0
chr1:27616619-27616620+	0	0	0	0	0	0	0	0	0	0	0	0	1	0	0	0	0	0	0	0	0	0	0	0	0	0	0	1	0	0	1.70629	1	-1.64516	1	NA	NA	0	0
chr1:27618306-27618307+	1	0	0	0	0	0	0	0	0	0	0	0	0	0	0	1	0	0	0	0	0	0	0	0	0	0	0	0	0	0	NA	NA	2.19083	1	-1.84862	1	0	0
chr1:27638982-27638983+	0	0	0	0	0	0	0	0	0	0	0	0	1	0	0	0	0	0	0	0	0	0	0	0	0	0	0	1	0	0	1.70629	1	-1.64516	1	NA	NA	D4A9F8_RAT	0
chr1:27641372-27641373+	0	0	0	1	0	0	0	0	0	0	0	0	0	0	0	0	0	0	1	0	0	0	0	0	0	0	0	0	0	0	NA	NA	NA	NA	NA	NA	D4A9F8_RAT	0
chr1:27641403-27641404+	1	0	0	0	0	0	0	0	0	0	0	0	0	0	0	1	0	0	0	0	0	0	0	0	0	0	0	0	0	0	NA	NA	2.19083	1	-1.84862	1	D4A9F8_RAT	0
chr1:27654047-27654048+	0	0	0	1	0	0	0	0	0	0	0	0	0	0	0	0	0	0	1	0	0	0	0	0	0	0	0	0	0	0	NA	NA	NA	NA	NA	NA	D4A9F8_RAT	0
chr1:27654131-27654132+	0	0	0	0	0	0	0	0	0	0	0	0	1	0	0	0	0	0	0	0	0	0	0	0	0	0	0	1	0	0	1.70629	1	-1.64516	1	NA	NA	D4A9F8_RAT	0
chr1:27658015-27658016+	0	0	0	0	0	0	0	0	2	0	0	0	0	0	0	0	0	0	0	0	0	0	0	2	0	0	0	0	0	0	NA	NA	NA	NA	NA	NA	D4A9F8_RAT	0
chr1:27661194-27661195+	0	0	0	0	0	0	0	0	0	0	0	0	1	0	0	0	0	0	0	0	0	0	0	0	0	0	0	1	0	0	1.70629	1	-1.64516	1	NA	NA	D4A9F8_RAT	0
chr1:27663006-27663007+	0	0	0	0	0	0	0	0	0	0	0	0	1	0	0	0	0	0	0	0	0	0	0	0	0	0	0	1	0	0	1.70629	1	-1.64516	1	NA	NA	D4A9F8_RAT	0
chr1:27667114-27667115+	0	0	0	1	0	0	0	0	0	0	0	0	0	0	0	0	0	0	1	0	0	0	0	0	0	0	0	0	0	0	NA	NA	NA	NA	NA	NA	5S_rRNA,D4A9F8_RAT	5S
chr1:27680193-27680194+	0	0	0	1	0	0	0	0	0	0	0	0	0	0	0	0	0	0	1	0	0	0	0	0	0	0	0	0	0	0	NA	NA	NA	NA	NA	NA	D4A9F8_RAT	L1_Mur3
chr1:27682660-27682661+	0	0	0	0	0	0	0	0	0	0	0	0	0	1	0	0	0	0	0	0	0	0	0	0	0	0	0	0	1	0	1.7077	1	-1.64606	1	NA	NA	D4A9F8_RAT	0
chr1:27689125-27689126+	0	0	0	0	0	0	0	0	0	0	0	0	1	0	0	0	0	0	0	0	0	0	0	0	0	0	0	1	0	0	1.70629	1	-1.64516	1	NA	NA	D4A9F8_RAT	0
chr1:27689163-27689164+	0	0	0	0	0	0	0	0	0	0	0	0	2	0	0	0	0	0	0	0	0	0	0	0	0	0	0	2	0	0	2.20369	1	-2.17672	1	NA	NA	D4A9F8_RAT	0
chr1:27689193-27689194+	0	0	0	0	0	0	0	0	0	0	0	0	1	0	0	0	0	0	0	0	0	0	0	0	0	0	0	1	0	0	1.70629	1	-1.64516	1	NA	NA	D4A9F8_RAT	0
chr1:27691126-27691127+	0	0	0	0	0	0	0	0	0	0	0	0	2	0	0	0	0	0	0	0	0	0	0	0	0	0	0	2	0	0	2.20368	1	-2.17672	1	NA	NA	D4A9F8_RAT	0
chr1:27726618-27726619+	0	0	0	0	0	0	0	0	2	0	0	0	0	0	0	0	0	0	0	0	0	0	0	2	0	0	0	0	0	0	NA	NA	NA	NA	NA	NA	Hint3	0
chr1:27728107-27728108+	0	0	0	1	0	0	0	0	0	0	0	0	0	0	0	0	0	0	1	0	0	0	0	0	0	0	0	0	0	0	NA	NA	NA	NA	NA	NA	Hint3	0
chr1:27729381-27729382+	0	0	0	0	0	0	0	0	0	0	0	0	0	0	1	0	0	0	0	0	0	0	0	0	0	0	0	0	0	1	2.09219	1	-1.96427	1	NA	NA	0	0
chr1:27732893-27732894+	0	0	0	0	0	0	0	0	0	0	0	0	0	1	0	0	0	0	0	0	0	0	0	0	0	0	0	0	1	0	1.7077	1	-1.64606	1	NA	NA	0	RatSatRep2
chr1:27737894-27737895+	0	0	0	0	1	0	0	0	0	0	0	0	0	0	0	0	0	0	0	1	0	0	0	0	0	0	0	0	0	0	NA	NA	NA	NA	NA	NA	0	0
chr1:27758421-27758422+	0	1	0	0	0	0	0	0	0	0	0	0	0	0	0	0	1	0	0	0	0	0	0	0	0	0	0	0	0	0	NA	NA	2.19118	1	-1.84736	1	Trmt11	0
chr1:27762813-27762814+	0	0	0	0	0	0	0	0	0	0	0	0	0	1	0	0	0	0	0	0	0	0	0	0	0	0	0	0	1	0	1.7077	1	-1.64606	1	NA	NA	Trmt11	0
chr1:27776320-27776321+	0	0	0	0	0	0	1	0	0	0	0	0	0	0	0	0	0	0	0	0	0	1	0	0	0	0	0	0	0	0	NA	NA	NA	NA	NA	NA	Trmt11	0
chr1:27804067-27804068+	0	1	0	0	0	0	0	0	0	0	0	0	0	0	0	0	1	0	0	0	0	0	0	0	0	0	0	0	0	0	NA	NA	2.19118	1	-1.84736	1	0	0
chr1:27809173-27809174+	0	0	0	0	0	0	0	0	0	0	0	0	1	0	0	0	0	0	0	0	0	0	0	0	0	0	0	1	0	0	1.70629	1	-1.64516	1	NA	NA	0	0
chr1:27879466-27879467+	1	0	0	0	0	0	0	0	0	0	0	0	0	0	0	0	0	0	0	0	0	0	0	0	0	0	0	0	0	0	NA	NA	NA	NA	NA	NA	0	0
chr1:27969933-27969934+	1	0	0	0	0	0	0	0	0	0	0	0	0	0	0	1	0	0	0	0	0	0	0	0	0	0	0	0	0	0	NA	NA	2.19083	1	-1.84862	1	0	0
chr1:28058378-28058400+	2	0	0	0	0	0	1	0	0	0	0	0	2	0	1	2	0	0	0	0	0	1	0	0	0	0	0	2	0	1	2.946	1	0.153576	1	-2.62754	1	F1M4L9_RAT	0
chr1:28058447-28058448+	0	0	0	1	0	0	0	0	0	0	0	0	0	0	0	0	0	0	1	0	0	0	0	0	0	0	0	0	0	0	NA	NA	NA	NA	NA	NA	F1M4L9_RAT	0
chr1:28058495-28058496+	0	0	0	0	0	0	0	0	0	0	0	0	0	1	0	0	0	0	0	0	0	0	0	0	0	0	0	0	1	0	1.7077	1	-1.64606	1	NA	NA	F1M4L9_RAT	0
chr1:28058558-28058569+	0	1	0	0	0	0	0	0	0	0	0	0	1	0	0	0	1	0	0	0	0	0	0	0	0	0	0	1	0	0	1.70629	1	0.569203	1	-1.84736	1	F1M4L9_RAT	0
chr1:28117256-28117257+	0	0	0	0	0	0	0	0	0	0	0	1	0	0	0	0	0	0	0	0	0	0	0	0	0	0	1	0	0	0	-2.20271	1	NA	NA	1.95956	1	0	L1_Rn
chr1:28118402-28118403+	0	2	0	0	0	0	0	0	0	0	0	0	0	0	0	0	0	0	0	0	0	0	0	0	0	0	0	0	0	0	NA	NA	NA	NA	NA	NA	0	L1_Rn
chr1:28120002-28120003+	0	1	0	0	0	0	0	0	0	0	0	0	0	0	0	0	0	0	0	0	0	0	0	0	0	0	0	0	0	0	NA	NA	NA	NA	NA	NA	0	L1_Rn
chr1:28134986-28134987+	0	0	0	1	0	0	0	0	0	0	0	0	0	0	0	0	0	0	1	0	0	0	0	0	0	0	0	0	0	0	NA	NA	NA	NA	NA	NA	0	0
chr1:28247137-28247138+	0	0	0	1	0	0	0	0	0	0	0	0	0	0	0	0	0	0	1	0	0	0	0	0	0	0	0	0	0	0	NA	NA	NA	NA	NA	NA	0	RNLTR4-int
chr1:28268265-28268266+	0	0	0	0	0	0	0	0	0	0	0	0	1	0	0	0	0	0	0	0	0	0	0	0	0	0	0	1	0	0	1.70629	1	-1.64516	1	NA	NA	0	0
chr1:28310627-28310628+	0	1	0	0	0	0	0	0	0	0	0	0	0	0	0	0	0	0	0	0	0	0	0	0	0	0	0	0	0	0	NA	NA	NA	NA	NA	NA	0	L1_Rn2
chr1:28788008-28788009+	0	0	0	0	0	0	0	0	0	0	0	0	1	0	0	0	0	0	0	0	0	0	0	0	0	0	0	1	0	0	1.70629	1	-1.64516	1	NA	NA	0	0
chr1:29014100-29014101+	0	1	0	0	0	0	0	0	0	0	0	0	0	0	0	0	0	0	0	0	0	0	0	0	0	0	0	0	0	0	NA	NA	NA	NA	NA	NA	0	0
chr1:29023735-29023736+	1	0	0	0	0	0	0	0	0	0	0	0	0	0	0	0	0	0	0	0	0	0	0	0	0	0	0	0	0	0	NA	NA	NA	NA	NA	NA	0	0
chr1:29072179-29072180+	0	0	0	0	0	0	1	0	0	0	0	0	0	0	0	0	0	0	0	0	0	1	0	0	0	0	0	0	0	0	NA	NA	NA	NA	NA	NA	Rspo3	0
chr1:29080738-29080739+	0	0	0	0	0	1	0	0	0	0	0	0	0	0	0	0	0	0	0	0	1	0	0	0	0	0	0	0	0	0	NA	NA	NA	NA	NA	NA	Rspo3	0
chr1:29108462-29108463+	0	1	0	0	0	0	0	0	0	0	0	0	0	0	0	0	1	0	0	0	0	0	0	0	0	0	0	0	0	0	NA	NA	2.19118	1	-1.84736	1	Rspo3	0
chr1:29156241-29156242+	0	0	0	0	0	0	0	0	0	0	0	0	0	0	1	0	0	0	0	0	0	0	0	0	0	0	0	0	0	1	2.09219	1	-1.96428	1	NA	NA	0	0
chr1:29225400-29225401+	0	0	0	0	0	0	0	0	0	0	0	0	0	1	0	0	0	0	0	0	0	0	0	0	0	0	0	0	0	0	NA	NA	NA	NA	NA	NA	F1M481_RAT	L1_Rn
chr1:29248862-29248912+	0	0	0	0	0	0	0	0	0	0	0	0	9	2	1	0	0	0	0	0	0	0	0	0	0	0	0	9	2	1	4.65979	1	-4.61032	1	NA	NA	F1M481_RAT	0
chr1:29250297-29250298+	0	0	0	0	0	0	0	0	0	0	0	0	1	0	0	0	0	0	0	0	0	0	0	0	0	0	0	1	0	0	1.70629	1	-1.64516	1	NA	NA	F1M481_RAT	0
chr1:29250884-29250885+	0	0	0	0	0	0	0	0	0	0	0	0	0	1	0	0	0	0	0	0	0	0	0	0	0	0	0	0	1	0	1.7077	1	-1.64606	1	NA	NA	F1M481_RAT	0
chr1:29255505-29255506+	0	0	0	1	0	0	0	0	0	0	0	0	0	0	0	0	0	0	1	0	0	0	0	0	0	0	0	0	0	0	NA	NA	NA	NA	NA	NA	F1M481_RAT,Rnf146	0
chr1:29258585-29258586+	0	0	0	1	0	0	0	0	0	0	0	0	0	0	0	0	0	0	1	0	0	0	0	0	0	0	0	0	0	0	NA	NA	NA	NA	NA	NA	F1M481_RAT,Rnf146	0
chr1:29260352-29260353+	0	0	0	0	0	0	0	0	0	0	0	2	0	0	0	0	0	0	0	0	0	0	0	0	0	0	2	0	0	0	-3.03884	1	NA	NA	2.75571	1	F1M481_RAT,Rnf146	0
chr1:29260623-29260624+	0	0	0	0	0	0	0	0	0	0	0	0	0	0	1	0	0	0	0	0	0	0	0	0	0	0	0	0	0	1	2.09219	1	-1.96428	1	NA	NA	F1M481_RAT,Rnf146	0
chr1:29260743-29260744+	0	0	0	0	0	0	0	1	0	0	0	0	0	0	0	0	0	0	0	0	0	0	1	0	0	0	0	0	0	0	NA	NA	NA	NA	NA	NA	F1M481_RAT,Rnf146	0
chr1:29260842-29260843+	0	0	0	0	0	0	0	0	0	0	0	0	0	1	0	0	0	0	0	0	0	0	0	0	0	0	0	0	1	0	1.7077	1	-1.64606	1	NA	NA	F1M481_RAT,Rnf146	0
chr1:29261004-29261005+	0	0	0	0	0	0	0	0	0	0	0	0	0	0	1	0	0	0	0	0	0	0	0	0	0	0	0	0	0	1	2.09219	1	-1.96429	1	NA	NA	F1M481_RAT,Rnf146	0
chr1:29261420-29261421+	0	0	0	1	0	0	0	0	0	0	0	0	0	0	0	0	0	0	1	0	0	0	0	0	0	0	0	0	0	0	NA	NA	NA	NA	NA	NA	F1M481_RAT,Rnf146	0
chr1:29261743-29261744+	2	0	0	0	0	0	0	0	0	0	0	0	0	0	0	2	0	0	0	0	0	0	0	0	0	0	0	0	0	0	NA	NA	3.01744	1	-2.62754	1	F1M481_RAT,Rnf146	0
chr1:29261899-29261900+	0	0	0	0	1	0	0	0	0	0	0	0	0	0	0	0	0	0	0	1	0	0	0	0	0	0	0	0	0	0	NA	NA	NA	NA	NA	NA	F1M481_RAT,Rnf146	0
chr1:29264213-29264226+	0	0	1	2	0	0	0	0	0	0	0	0	0	0	0	0	0	1	2	0	0	0	0	0	0	0	0	0	0	0	NA	NA	2.36898	1	-2.1282	1	F1M481_RAT,Rnf146	0
chr1:29264296-29264297+	0	0	0	0	0	0	0	0	0	0	0	0	0	1	0	0	0	0	0	0	0	0	0	0	0	0	0	0	1	0	1.7077	1	-1.64606	1	NA	NA	F1M481_RAT,Rnf146	0
chr1:29264332-29264350+	0	0	0	0	0	0	0	0	0	0	0	0	1	0	1	0	0	0	0	0	0	0	0	0	0	0	0	1	0	1	2.52275	1	-2.41283	1	NA	NA	F1M481_RAT,Rnf146	0
chr1:29264603-29264604+	0	0	0	0	0	0	0	0	0	0	1	0	0	0	0	0	0	0	0	0	0	0	0	0	0	1	0	0	0	0	-2.0835	1	NA	NA	1.90122	1	F1M481_RAT,Rnf146	0
chr1:29264949-29264950+	0	0	0	0	0	0	0	0	0	0	0	0	0	1	0	0	0	0	0	0	0	0	0	0	0	0	0	0	1	0	1.7077	1	-1.64606	1	NA	NA	F1M481_RAT,Rnf146	0
chr1:29265037-29265038+	0	0	0	0	0	0	0	0	0	0	0	0	0	1	0	0	0	0	0	0	0	0	0	0	0	0	0	0	1	0	1.7077	1	-1.64606	1	NA	NA	F1M481_RAT,Rnf146	0
chr1:29265779-29265780+	0	0	0	0	0	0	0	0	0	0	0	0	2	0	0	0	0	0	0	0	0	0	0	0	0	0	0	2	0	0	2.20367	1	-2.17672	1	NA	NA	F1M481_RAT	0
chr1:29272264-29272265+	0	0	0	0	0	0	0	0	0	0	0	2	0	0	0	0	0	0	0	0	0	0	0	0	0	0	0	0	0	0	NA	NA	NA	NA	NA	NA	F1M481_RAT	0
chr1:29297023-29297040+	0	0	0	0	0	1	0	1	0	0	0	0	4	3	1	0	0	0	0	0	1	0	1	0	0	0	0	4	3	1	4.24331	1	-4.16483	1	NA	NA	F1M481_RAT	0
chr1:29308647-29308648+	0	1	0	0	0	0	0	0	0	0	0	0	0	0	0	0	0	0	0	0	0	0	0	0	0	0	0	0	0	0	NA	NA	NA	NA	NA	NA	0	0
chr1:29315203-29315204+	0	0	0	0	1	0	0	0	0	0	0	0	0	0	0	0	0	0	0	1	0	0	0	0	0	0	0	0	0	0	NA	NA	NA	NA	NA	NA	0	0
chr1:29322903-29322904+	0	0	0	1	0	0	0	0	0	0	0	0	0	0	0	0	0	0	1	0	0	0	0	0	0	0	0	0	0	0	NA	NA	NA	NA	NA	NA	0	0
chr1:29323863-29323864+	0	0	0	0	0	0	0	0	1	0	0	0	0	0	0	0	0	0	0	0	0	0	0	1	0	0	0	0	0	0	NA	NA	NA	NA	NA	NA	0	0
chr1:29330256-29330257+	0	0	0	1	0	0	0	0	0	0	0	0	0	0	0	0	0	0	1	0	0	0	0	0	0	0	0	0	0	0	NA	NA	NA	NA	NA	NA	0	0
chr1:29334049-29334050+	0	0	0	0	0	0	0	0	0	2	0	0	0	0	0	0	0	0	0	0	0	0	0	0	2	0	0	0	0	0	-2.86197	1	NA	NA	2.65517	1	0	0
chr1:29334469-29334470+	0	0	0	0	0	0	0	0	0	0	0	0	0	0	1	0	0	0	0	0	0	0	0	0	0	0	0	0	0	1	2.09219	1	-1.96429	1	NA	NA	0	B2_Rat2
chr1:29339580-29339581+	1	0	0	0	0	0	0	0	0	0	0	0	0	0	0	0	0	0	0	0	0	0	0	0	0	0	0	0	0	0	NA	NA	NA	NA	NA	NA	0	L1_Rat1
chr1:29376195-29376196+	0	0	0	0	0	0	1	0	0	0	0	0	0	0	0	0	0	0	0	0	0	1	0	0	0	0	0	0	0	0	NA	NA	NA	NA	NA	NA	0	0
chr1:29394518-29394519+	0	0	0	0	0	0	0	0	0	0	0	0	0	2	0	0	0	0	0	0	0	0	0	0	0	0	0	0	2	0	2.57866	1	-2.47864	1	NA	NA	0	0
chr1:29394555-29394556+	0	0	0	0	0	0	0	1	0	0	0	0	0	0	0	0	0	0	0	0	0	0	1	0	0	0	0	0	0	0	NA	NA	NA	NA	NA	NA	0	0
chr1:29394918-29394919+	0	0	0	1	0	0	0	0	0	0	0	0	0	0	0	0	0	0	1	0	0	0	0	0	0	0	0	0	0	0	NA	NA	NA	NA	NA	NA	0	0
chr1:29395006-29395007+	0	0	0	0	0	0	0	0	0	0	0	0	0	0	1	0	0	0	0	0	0	0	0	0	0	0	0	0	0	1	2.0922	1	-1.9643	1	NA	NA	0	0
chr1:29395028-29395029+	0	0	0	0	0	0	0	0	0	0	0	0	1	0	0	0	0	0	0	0	0	0	0	0	0	0	0	1	0	0	1.70629	1	-1.64516	1	NA	NA	0	0
chr1:29400399-29400400+	0	0	0	0	0	0	0	0	0	0	0	0	1	0	0	0	0	0	0	0	0	0	0	0	0	0	0	1	0	0	1.70629	1	-1.64516	1	NA	NA	0	0
chr1:29425182-29425183+	0	0	0	0	0	0	0	0	0	0	1	0	0	0	0	0	0	0	0	0	0	0	0	0	0	0	0	0	0	0	NA	NA	NA	NA	NA	NA	0	0
chr1:29444235-29444236+	0	0	0	0	0	0	1	0	0	0	0	0	0	0	0	0	0	0	0	0	0	0	0	0	0	0	0	0	0	0	NA	NA	NA	NA	NA	NA	0	RNHAL1
chr1:29512356-29512357+	0	0	0	0	0	0	0	0	0	0	1	0	0	0	0	0	0	0	0	0	0	0	0	0	0	0	0	0	0	0	NA	NA	NA	NA	NA	NA	0	RNHAL1
chr1:29529521-29529523+	1	0	0	0	0	0	0	0	0	1	0	0	0	0	0	0	0	0	0	0	0	0	0	0	1	0	0	0	0	0	-2.06517	1	NA	NA	1.90116	1	0	RLTR31_Rn1
chr1:29573167-29573168+	1	0	0	0	0	0	0	0	0	0	0	0	0	0	0	0	0	0	0	0	0	0	0	0	0	0	0	0	0	0	NA	NA	NA	NA	NA	NA	0	RatSatRep2
chr1:29711530-29711531+	0	0	0	0	0	0	0	0	0	0	0	0	0	0	4	0	0	0	0	0	0	0	0	0	0	0	0	0	0	4	3.90957	1	-3.80012	1	NA	NA	D3ZAJ8_RAT	0
chr1:29711794-29711795+	0	0	0	0	0	0	0	0	0	0	0	0	1	0	0	0	0	0	0	0	0	0	0	0	0	0	0	1	0	0	1.70629	1	-1.64516	1	NA	NA	D3ZAJ8_RAT	0
chr1:29724825-29724826+	0	0	0	0	0	0	0	0	0	0	0	0	2	0	0	0	0	0	0	0	0	0	0	0	0	0	0	2	0	0	2.20366	1	-2.17673	1	NA	NA	0	0
chr1:29724846-29724847+	0	0	0	0	0	0	0	0	0	0	0	0	2	0	0	0	0	0	0	0	0	0	0	0	0	0	0	2	0	0	2.20366	1	-2.17673	1	NA	NA	0	0
chr1:29725080-29725081+	1	0	0	0	0	0	0	0	0	0	0	0	0	0	0	1	0	0	0	0	0	0	0	0	0	0	0	0	0	0	NA	NA	2.19083	1	-1.84862	1	Lrrc14b	0
chr1:29725349-29725350+	0	0	0	0	0	0	0	0	0	0	0	0	1	0	0	0	0	0	0	0	0	0	0	0	0	0	0	1	0	0	1.70629	1	-1.64516	1	NA	NA	Lrrc14b	0
chr1:29725395-29725396+	0	0	0	0	0	0	0	0	0	0	0	0	0	0	1	0	0	0	0	0	0	0	0	0	0	0	0	0	0	1	2.0922	1	-1.96431	1	NA	NA	Lrrc14b	0
chr1:29725420-29725421+	0	0	0	0	0	0	0	0	0	0	0	0	1	0	0	0	0	0	0	0	0	0	0	0	0	0	0	1	0	0	1.70629	1	-1.64516	1	NA	NA	Lrrc14b	0
chr1:29725784-29725787+	0	0	0	3	0	0	0	0	0	1	0	0	0	0	0	0	0	0	0	0	0	0	0	0	1	0	0	0	0	0	-2.06516	1	NA	NA	1.90116	1	Lrrc14b	0
chr1:29725820-29725822+	0	1	0	0	1	0	1	0	1	0	6	0	0	0	0	0	0	0	0	0	0	0	0	0	0	0	0	0	0	0	NA	NA	NA	NA	NA	NA	Lrrc14b	0
chr1:29725954-29725955+	0	2	1	0	0	0	0	0	0	0	0	0	0	0	0	0	0	0	0	0	0	0	0	0	0	0	0	0	0	0	NA	NA	NA	NA	NA	NA	Lrrc14b	ID_B1,PB1D9
chr1:29727473-29727474+	0	0	0	0	0	0	0	0	0	1	0	0	0	0	0	0	0	0	0	0	0	0	0	0	1	0	0	0	0	0	-2.06516	1	NA	NA	1.90116	1	Lrrc14b	0
chr1:29727526-29727527+	0	0	0	0	0	0	0	0	0	0	0	0	1	0	0	0	0	0	0	0	0	0	0	0	0	0	0	1	0	0	1.70629	1	-1.64516	1	NA	NA	Lrrc14b	0
chr1:29727771-29727772+	0	0	0	0	0	0	0	0	0	0	0	1	0	0	0	0	0	0	0	0	0	0	0	0	0	0	1	0	0	0	-2.20271	1	NA	NA	1.95955	1	Lrrc14b	0
chr1:29728225-29728226+	0	2	0	0	0	0	0	0	0	0	0	0	0	0	0	0	0	0	0	0	0	0	0	0	0	0	0	0	0	0	NA	NA	NA	NA	NA	NA	Lrrc14b	0
chr1:29728252-29728266+	0	1	0	0	0	0	0	0	0	3	0	0	0	0	0	0	1	0	0	0	0	0	0	0	0	0	0	0	0	0	NA	NA	2.19118	1	-1.84736	1	Lrrc14b	0
chr1:29728285-29728286+	0	1	0	0	0	0	0	0	0	0	0	0	0	0	0	0	0	0	0	0	0	0	0	0	0	0	0	0	0	0	NA	NA	NA	NA	NA	NA	Lrrc14b	0
chr1:29739321-29739407+	3	6	0	1	0	2	1	0	1	1	2	0	148	48	28	3	6	0	1	0	2	1	0	1	1	2	0	148	48	28	5.42458	6.84362e-08	-3.76255	0.000603374	-1.26975	1	Sdha	0
chr1:29739455-29739456+	0	1	0	0	0	0	0	0	0	0	0	0	0	0	0	0	1	0	0	0	0	0	0	0	0	0	0	0	0	0	NA	NA	2.19118	1	-1.84736	1	Sdha	0
chr1:29743841-29743847+	0	0	0	0	0	0	0	0	0	0	0	0	0	1	1	0	0	0	0	0	0	0	0	0	0	0	0	0	1	1	2.58761	1	-2.45522	1	NA	NA	Sdha	0
chr1:29745155-29745172+	3	2	0	0	0	0	0	0	0	0	0	0	1	1	0	3	2	0	0	0	0	0	0	0	0	0	0	1	1	0	2.43666	1	1.82397	1	-3.72965	1	Sdha	0
chr1:29745195-29745197+	1	0	0	0	0	0	0	0	0	1	0	1	0	0	0	1	0	0	0	0	0	0	0	0	1	0	1	0	0	0	-2.92215	1	2.19083	1	0.847368	1	Sdha	0
chr1:29745228-29745241+	0	0	0	1	0	0	0	0	0	0	0	0	0	0	1	0	0	0	1	0	0	0	0	0	0	0	0	0	0	1	2.0922	1	-1.96431	1	NA	NA	Sdha	0
chr1:29745755-29745756+	0	0	0	0	1	0	0	0	0	0	0	0	0	0	0	0	0	0	0	1	0	0	0	0	0	0	0	0	0	0	NA	NA	NA	NA	NA	NA	Sdha	0
chr1:29746011-29746012+	0	0	0	0	0	0	0	0	0	0	0	0	1	0	0	0	0	0	0	0	0	0	0	0	0	0	0	1	0	0	1.70629	1	-1.64516	1	NA	NA	Sdha	0
chr1:29748903-29748924+	2	1	1	1	0	0	1	0	0	10	0	2	1	0	0	2	1	1	0	0	0	0	0	0	0	0	0	1	0	0	1.70629	1	2.30632	1	-3.53776	1	Sdha	0
chr1:29748944-29748951+	1	0	0	1	0	0	0	0	0	0	0	0	2	0	0	1	0	0	1	0	0	0	0	0	0	0	0	2	0	0	2.20365	1	-0.1151	1	-1.84862	1	Sdha	0
chr1:29748987-29748989+	1	2	0	0	0	0	0	0	0	0	0	0	0	0	0	1	2	0	0	0	0	0	0	0	0	0	0	0	0	0	NA	NA	3.52088	1	-3.04449	1	Sdha	0
chr1:29749402-29749415+	0	1	0	0	0	0	0	0	0	0	0	0	0	1	0	0	1	0	0	0	0	0	0	0	0	0	0	0	1	0	1.7077	1	0.499856	1	-1.84736	1	Sdha	0
chr1:29750776-29750777+	0	0	0	0	0	0	0	1	0	0	0	0	0	0	0	0	0	0	0	0	0	0	1	0	0	0	0	0	0	0	NA	NA	NA	NA	NA	NA	Sdha	0
chr1:29751133-29751134+	0	0	0	0	0	0	0	0	0	0	0	0	1	0	0	0	0	0	0	0	0	0	0	0	0	0	0	1	0	0	1.70629	1	-1.64516	1	NA	NA	Sdha	0
chr1:29752489-29752490+	0	0	0	1	0	0	0	0	0	0	0	0	0	0	0	0	0	0	1	0	0	0	0	0	0	0	0	0	0	0	NA	NA	NA	NA	NA	NA	Sdha	B3A
chr1:29754238-29754239+	0	0	0	0	0	0	0	0	0	0	0	0	1	0	0	0	0	0	0	0	0	0	0	0	0	0	0	1	0	0	1.70629	1	-1.64516	1	NA	NA	Sdha	0
chr1:29755552-29755556+	0	0	0	0	0	0	0	0	0	0	0	0	2	0	0	0	0	0	0	0	0	0	0	0	0	0	0	2	0	0	2.20364	1	-2.17673	1	NA	NA	Sdha	0
chr1:29755579-29755580+	0	0	0	0	0	0	0	0	0	0	0	0	1	0	0	0	0	0	0	0	0	0	0	0	0	0	0	1	0	0	1.70629	1	-1.64516	1	NA	NA	Sdha	0
chr1:29755625-29755626+	0	0	0	0	1	0	0	0	0	0	0	0	0	0	0	0	0	0	0	1	0	0	0	0	0	0	0	0	0	0	NA	NA	NA	NA	NA	NA	Sdha	0
chr1:29755671-29755681+	0	0	0	0	0	0	0	0	0	0	0	0	1	1	0	0	0	0	0	0	0	0	0	0	0	0	0	1	1	0	2.43666	1	-2.38417	1	NA	NA	Sdha	0
chr1:29756459-29756460+	0	0	0	0	0	0	0	0	0	0	0	0	0	0	1	0	0	0	0	0	0	0	0	0	0	0	0	0	0	1	2.0922	1	-1.96432	1	NA	NA	Sdha	0
chr1:29756576-29756581+	1	0	0	0	0	0	0	0	1	0	0	0	0	0	0	1	0	0	0	0	0	0	0	1	0	0	0	0	0	0	NA	NA	2.19083	1	-1.84862	1	Sdha	0
chr1:29757601-29757602+	0	0	0	0	1	0	0	0	0	0	0	0	0	0	0	0	0	0	0	1	0	0	0	0	0	0	0	0	0	0	NA	NA	NA	NA	NA	NA	Sdha	0
chr1:29757621-29757628+	0	0	0	0	0	0	0	0	1	0	0	0	1	0	0	0	0	0	0	0	0	0	0	1	0	0	0	1	0	0	1.70629	1	-1.64516	1	NA	NA	Sdha	0
chr1:29757685-29757686+	0	0	0	0	0	0	0	0	0	1	0	0	0	0	0	0	0	0	0	0	0	0	0	0	1	0	0	0	0	0	-2.06516	1	NA	NA	1.90116	1	Sdha	0
chr1:29757743-29757744+	0	0	0	0	0	0	0	0	0	0	0	0	1	0	0	0	0	0	0	0	0	0	0	0	0	0	0	1	0	0	1.70629	1	-1.64516	1	NA	NA	Sdha	0
chr1:29759333-29759334+	0	0	0	0	1	0	0	0	0	0	0	0	0	0	0	0	0	0	0	1	0	0	0	0	0	0	0	0	0	0	NA	NA	NA	NA	NA	NA	Sdha	0
chr1:29760119-29760120+	0	0	0	0	0	0	0	0	0	0	0	0	0	1	0	0	0	0	0	0	0	0	0	0	0	0	0	0	1	0	1.7077	1	-1.64606	1	NA	NA	Sdha	0
chr1:29760623-29760673+	1	2	1	1	0	0	0	0	0	0	0	1	4	0	1	1	2	1	1	0	0	0	0	0	0	0	1	4	0	1	1.38312	1	0.421016	1	-1.5877	1	Sdha	0
chr1:29760693-29760709+	0	1	0	1	0	0	0	0	0	0	0	0	1	0	0	0	1	0	1	0	0	0	0	0	0	0	0	1	0	0	1.70629	1	0.569203	1	-1.84736	1	Sdha	0
chr1:29761324-29761325+	0	0	0	1	0	0	0	0	0	0	0	0	0	0	1	0	0	0	1	0	0	0	0	0	0	0	0	0	0	1	2.0922	1	-1.96432	1	NA	NA	Sdha	0
chr1:29761354-29761374+	0	1	0	1	0	0	0	0	0	0	0	0	1	1	0	0	1	0	1	0	0	0	0	0	0	0	0	1	1	0	2.43667	1	-0.206742	1	-1.84736	1	Sdha	0
chr1:29761400-29761405+	1	0	0	0	0	0	0	1	0	0	0	0	0	1	0	1	0	0	0	0	0	0	1	0	0	0	0	0	0	0	NA	NA	2.19083	1	-1.84862	1	Sdha	0
chr1:29761622-29761663+	0	1	0	6	0	0	0	4	2	2	4	0	3	1	0	0	1	0	6	0	0	0	4	2	2	4	0	3	1	0	-1.09922	1	-1.01263	1	2.32803	1	Sdha	0
chr1:29761704-29761705+	0	0	0	0	0	0	0	0	0	0	0	0	1	0	0	0	0	0	0	0	0	0	0	0	0	0	0	1	0	0	1.70629	1	-1.64516	1	NA	NA	Sdha	0
chr1:29764215-29764216+	0	0	0	0	0	0	2	0	0	0	0	0	0	0	0	0	0	0	0	0	0	2	0	0	0	0	0	0	0	0	NA	NA	NA	NA	NA	NA	Sdha	0
chr1:29764281-29764282+	0	0	0	0	0	0	0	0	0	0	0	0	1	1	0	0	0	0	0	0	0	0	0	0	0	0	0	1	1	0	2.43668	1	-2.38418	1	NA	NA	Sdha	0
chr1:29764344-29764345+	0	0	0	0	0	0	0	0	0	0	0	0	1	0	0	0	0	0	0	0	0	0	0	0	0	0	0	1	0	0	1.70629	1	-1.64516	1	NA	NA	0	0
chr1:29764391-29764392+	0	0	2	0	0	0	0	0	0	0	0	0	0	0	0	0	0	2	0	0	0	0	0	0	0	0	0	0	0	0	NA	NA	3.2159	1	-2.94734	1	0	0
chr1:29764689-29764690+	0	0	0	0	0	0	0	0	0	0	0	0	1	0	0	0	0	0	0	0	0	0	0	0	0	0	0	1	0	0	1.70629	1	-1.64516	1	NA	NA	0	MTE2a
chr1:29767669-29767670+	0	0	0	0	0	0	0	0	0	0	1	0	0	0	0	0	0	0	0	0	0	0	0	0	0	1	0	0	0	0	-2.08349	1	NA	NA	1.90122	1	0	0
chr1:29769937-29769938+	0	0	0	0	0	0	0	0	0	0	0	0	1	0	0	0	0	0	0	0	0	0	0	0	0	0	0	1	0	0	1.70629	1	-1.64516	1	NA	NA	Pdcd6	0
chr1:29769960-29769961+	0	0	0	0	0	0	0	0	0	0	0	0	1	0	0	0	0	0	0	0	0	0	0	0	0	0	0	1	0	0	1.70629	1	-1.64516	1	NA	NA	Pdcd6	0
chr1:29769988-29770003+	0	0	0	0	0	0	0	0	0	0	0	0	3	0	1	0	0	0	0	0	0	0	0	0	0	0	0	3	0	1	3.26948	1	-3.21444	1	NA	NA	Pdcd6	0
chr1:29846623-29846624+	0	0	0	0	0	0	0	0	0	0	0	0	1	0	0	0	0	0	0	0	0	0	0	0	0	0	0	1	0	0	1.70629	1	-1.64516	1	NA	NA	Ahrr	0
chr1:29869613-29869614+	0	0	0	0	0	0	0	0	0	0	0	0	1	0	0	0	0	0	0	0	0	0	0	0	0	0	0	1	0	0	1.70629	1	-1.64516	1	NA	NA	Ahrr	0
chr1:29897515-29897531+	2	0	0	0	0	0	0	0	0	0	0	0	7	4	4	2	0	0	0	0	0	0	0	0	0	0	0	7	4	4	5.15057	0.105188	-2.03542	1	-2.62755	1	0	0
chr1:29899084-29899085+	0	0	0	0	0	0	0	0	0	0	0	0	1	0	0	0	0	0	0	0	0	0	0	0	0	0	0	1	0	0	1.70629	1	-1.64516	1	NA	NA	Exoc3	0
chr1:29899137-29899138+	0	0	0	0	1	0	0	0	0	0	0	0	0	0	0	0	0	0	0	1	0	0	0	0	0	0	0	0	0	0	NA	NA	NA	NA	NA	NA	Exoc3	0
chr1:29899218-29899219+	0	0	0	0	0	0	0	1	0	0	0	0	0	0	0	0	0	0	0	0	0	0	1	0	0	0	0	0	0	0	NA	NA	NA	NA	NA	NA	Exoc3	0
chr1:29908551-29908552+	0	0	0	0	0	0	0	0	0	0	0	0	0	0	1	0	0	0	0	0	0	0	0	0	0	0	0	0	0	1	2.0922	1	-1.96433	1	NA	NA	Exoc3	0
chr1:29911114-29911115+	0	0	0	0	0	0	0	0	0	1	0	0	0	0	0	0	0	0	0	0	0	0	0	0	1	0	0	0	0	0	-2.06516	1	NA	NA	1.90116	1	Exoc3	0
chr1:29920382-29920383+	0	0	0	0	0	0	1	0	0	0	0	0	0	0	0	0	0	0	0	0	0	1	0	0	0	0	0	0	0	0	NA	NA	NA	NA	NA	NA	Exoc3	0
chr1:29920638-29920639+	0	1	0	0	0	0	0	0	0	0	0	0	0	0	0	0	1	0	0	0	0	0	0	0	0	0	0	0	0	0	NA	NA	2.19118	1	-1.84736	1	Exoc3	0
chr1:29929377-29929378+	0	0	0	0	0	0	0	0	0	5	0	0	0	0	0	0	0	0	0	0	0	0	0	0	5	0	0	0	0	0	-4.03476	1	NA	NA	3.83054	1	0	0
chr1:29929739-29929740+	0	0	0	0	0	0	0	0	0	0	0	0	0	0	1	0	0	0	0	0	0	0	0	0	0	0	0	0	0	1	2.09221	1	-1.96433	1	NA	NA	0	0
chr1:30091725-30091726+	0	0	0	1	0	0	0	0	0	0	0	0	0	0	0	0	0	0	1	0	0	0	0	0	0	0	0	0	0	0	NA	NA	NA	NA	NA	NA	0	0
chr1:30167282-30167283+	0	0	0	0	0	0	0	0	0	0	0	0	1	0	0	0	0	0	0	0	0	0	0	0	0	0	0	1	0	0	1.70629	1	-1.64516	1	NA	NA	Trip13	0
chr1:30202131-30202132+	0	0	0	1	0	0	0	0	0	0	0	0	0	0	0	0	0	0	1	0	0	0	0	0	0	0	0	0	0	0	NA	NA	NA	NA	NA	NA	Trip13	0
chr1:30259656-30259657+	0	0	0	0	0	0	0	0	0	1	0	0	0	0	0	0	0	0	0	0	0	0	0	0	1	0	0	0	0	0	-2.06516	1	NA	NA	1.90116	1	Nkd2	0
chr1:30622584-30622585+	1	0	0	0	0	0	0	0	0	0	0	0	0	0	0	0	0	0	0	0	0	0	0	0	0	0	0	0	0	0	NA	NA	NA	NA	NA	NA	0	0
chr1:30805049-30805050+	0	0	0	0	0	0	0	0	0	0	0	0	0	1	0	0	0	0	0	0	0	0	0	0	0	0	0	0	1	0	1.7077	1	-1.64606	1	NA	NA	0	0
chr1:30895465-30895466+	1	0	0	0	0	0	0	0	0	0	0	0	0	0	0	1	0	0	0	0	0	0	0	0	0	0	0	0	0	0	NA	NA	2.19083	1	-1.84862	1	0	0
chr1:30996874-30996875+	0	0	0	0	1	0	0	0	0	0	1	0	0	0	0	0	0	0	0	0	0	0	0	0	0	0	0	0	0	0	NA	NA	NA	NA	NA	NA	0	L1_Rn
chr1:31212862-31212863+	0	0	0	0	0	0	0	0	0	0	0	0	0	0	1	0	0	0	0	0	0	0	0	0	0	0	0	0	0	1	2.09221	1	-1.96434	1	NA	NA	no_symbol	0
chr1:31212934-31212938+	0	0	1	0	0	0	0	0	0	0	0	0	0	0	1	0	0	1	0	0	0	0	0	0	0	0	0	0	0	1	2.09221	1	0.487208	1	-2.1282	1	no_symbol	0
chr1:31212984-31212985+	0	0	1	0	0	0	0	0	0	0	0	0	0	0	0	0	0	1	0	0	0	0	0	0	0	0	0	0	0	0	NA	NA	2.36899	1	-2.12819	1	no_symbol	0
chr1:31275618-31275619+	0	0	0	0	0	0	0	0	0	1	0	0	0	0	0	0	0	0	0	0	0	0	0	0	1	0	0	0	0	0	-2.06515	1	NA	NA	1.90116	1	0	0
chr1:31548638-31548639+	0	1	0	0	0	0	0	0	0	0	0	0	0	0	0	0	1	0	0	0	0	0	0	0	0	0	0	0	0	0	NA	NA	2.19118	1	-1.84736	1	0	RNLTR12-int
chr1:31548882-31548883+	0	0	0	0	0	0	0	0	0	0	0	0	1	0	0	0	0	0	0	0	0	0	0	0	0	0	0	1	0	0	1.70629	1	-1.64516	1	NA	NA	0	RNLTR12-int
chr1:31612370-31612371+	1	0	0	0	0	0	0	0	0	0	0	0	0	0	0	1	0	0	0	0	0	0	0	0	0	0	0	0	0	0	NA	NA	2.19083	1	-1.84862	1	0	(GAA)n
chr1:31667125-31667126+	0	0	0	0	0	0	0	0	0	0	0	0	1	0	0	0	0	0	0	0	0	0	0	0	0	0	0	1	0	0	1.70629	1	-1.64516	1	NA	NA	0	0
chr1:31669209-31669210+	0	0	0	0	0	0	0	0	0	0	0	0	1	0	0	0	0	0	0	0	0	0	0	0	0	0	0	1	0	0	1.70629	1	-1.64516	1	NA	NA	0	0
chr1:31669333-31669334+	1	0	0	0	0	0	0	0	0	0	0	0	0	0	0	1	0	0	0	0	0	0	0	0	0	0	0	0	0	0	NA	NA	2.19083	1	-1.84862	1	0	0
chr1:31669500-31669501+	0	0	0	0	0	0	0	0	0	0	0	0	0	1	0	0	0	0	0	0	0	0	0	0	0	0	0	0	1	0	1.7077	1	-1.64606	1	NA	NA	0	0
chr1:31735190-31735191+	0	0	0	0	0	0	0	0	0	1	0	0	0	0	0	0	0	0	0	0	0	0	0	0	1	0	0	0	0	0	-2.06515	1	NA	NA	1.90116	1	0	0
chr1:31928789-31928790+	0	0	0	0	0	0	0	0	0	0	0	1	0	0	0	0	0	0	0	0	0	0	0	0	0	0	1	0	0	0	-2.20272	1	NA	NA	1.95955	1	0	0
chr1:31932064-31932065+	0	0	0	0	0	0	0	0	0	0	0	0	0	1	0	0	0	0	0	0	0	0	0	0	0	0	0	0	1	0	1.7077	1	-1.64606	1	NA	NA	0	0
chr1:31960403-31960404+	0	1	0	0	0	0	0	0	0	0	0	0	0	0	0	0	1	0	0	0	0	0	0	0	0	0	0	0	0	0	NA	NA	2.19118	1	-1.84736	1	0	L1_Rat1
chr1:32254433-32254434+	0	0	0	0	0	0	0	0	0	0	1	0	0	0	0	0	0	0	0	0	0	0	0	0	0	1	0	0	0	0	-2.08348	1	NA	NA	1.90122	1	0	L1_Rn
chr1:32274595-32274596+	0	0	0	0	0	0	0	0	0	0	1	0	0	0	0	0	0	0	0	0	0	0	0	0	0	1	0	0	0	0	-2.08347	1	NA	NA	1.90122	1	0	RNLTR7a-int
chr1:32281021-32281022+	0	0	0	0	0	0	0	0	0	0	0	0	1	0	0	0	0	0	0	0	0	0	0	0	0	0	0	1	0	0	1.70629	1	-1.64516	1	NA	NA	0	0
chr1:32281207-32281208+	0	0	0	0	0	0	0	0	0	0	0	0	1	0	0	0	0	0	0	0	0	0	0	0	0	0	0	1	0	0	1.70629	1	-1.64516	1	NA	NA	0	0
chr1:32281447-32281448+	0	0	0	0	0	0	0	0	0	0	0	0	1	0	0	0	0	0	0	0	0	0	0	0	0	0	0	1	0	0	1.70629	1	-1.64516	1	NA	NA	0	0
chr1:32282297-32282298+	0	1	0	0	0	0	0	0	0	0	0	0	0	0	0	0	0	0	0	0	0	0	0	0	0	0	0	0	0	0	NA	NA	NA	NA	NA	NA	0	L1_Rn
chr1:32326647-32326656+	0	0	0	1	0	1	0	0	0	0	0	0	0	0	0	0	0	0	1	0	1	0	0	0	0	0	0	0	0	0	NA	NA	NA	NA	NA	NA	0	(CAGAGA)n
chr1:32471137-32471138+	0	1	0	0	0	0	0	0	0	0	0	0	0	0	0	0	0	0	0	0	0	0	0	0	0	0	0	0	0	0	NA	NA	NA	NA	NA	NA	0	L1_Rn
chr1:32514154-32514155+	0	0	0	0	1	0	0	0	0	0	0	0	0	0	0	0	0	0	0	0	0	0	0	0	0	0	0	0	0	0	NA	NA	NA	NA	NA	NA	0	L1_Rn
chr1:32587928-32587929+	0	0	0	0	0	0	0	0	0	0	1	0	0	0	0	0	0	0	0	0	0	0	0	0	0	1	0	0	0	0	-2.08346	1	NA	NA	1.90122	1	0	0
chr1:32595631-32595632+	0	0	0	0	0	0	0	0	0	0	0	0	1	0	0	0	0	0	0	0	0	0	0	0	0	0	0	1	0	0	1.70629	1	-1.64516	1	NA	NA	0	0
chr1:32598889-32598890+	0	0	0	0	0	0	1	0	0	0	0	0	0	0	0	0	0	0	0	0	0	1	0	0	0	0	0	0	0	0	NA	NA	NA	NA	NA	NA	0	0
chr1:32644089-32644090+	0	0	0	0	0	1	0	0	0	0	0	0	0	0	0	0	0	0	0	0	1	0	0	0	0	0	0	0	0	0	NA	NA	NA	NA	NA	NA	0	0
chr1:32646185-32646186+	0	0	0	0	0	0	0	0	0	0	0	1	0	0	0	0	0	0	0	0	0	0	0	0	0	0	1	0	0	0	-2.20272	1	NA	NA	1.95955	1	0	0
chr1:32651086-32651087+	0	0	0	0	0	0	0	0	0	0	0	0	1	0	0	0	0	0	0	0	0	0	0	0	0	0	0	1	0	0	1.70629	1	-1.64516	1	NA	NA	0	0
chr1:32842983-32842984+	0	0	0	0	0	0	0	0	0	0	0	1	0	0	0	0	0	0	0	0	0	0	0	0	0	0	1	0	0	0	-2.20272	1	NA	NA	1.95955	1	0	(GA)n
chr1:32903662-32903663+	0	0	0	0	0	0	0	0	0	0	1	0	0	0	0	0	0	0	0	0	0	0	0	0	0	1	0	0	0	0	-2.08345	1	NA	NA	1.90122	1	0	0
chr1:32951118-32951119+	0	0	0	0	0	0	0	0	0	0	0	0	1	0	0	0	0	0	0	0	0	0	0	0	0	0	0	1	0	0	1.70629	1	-1.64516	1	NA	NA	0	0
chr1:33004732-33004733+	0	1	0	0	0	0	0	0	0	0	0	0	0	0	0	0	0	0	0	0	0	0	0	0	0	0	0	0	0	0	NA	NA	NA	NA	NA	NA	0	0
chr1:33020160-33020161+	1	0	0	0	0	0	0	0	0	0	0	0	0	0	0	0	0	0	0	0	0	0	0	0	0	0	0	0	0	0	NA	NA	NA	NA	NA	NA	0	0
chr1:33089572-33089573+	0	0	1	0	0	0	0	0	0	0	0	0	0	0	0	0	0	1	0	0	0	0	0	0	0	0	0	0	0	0	NA	NA	2.36899	1	-2.12819	1	0	0
chr1:33146106-33146107+	0	0	0	0	0	0	0	0	0	0	0	0	1	0	0	0	0	0	0	0	0	0	0	0	0	0	0	1	0	0	1.70629	1	-1.64516	1	NA	NA	0	0
chr1:33348624-33348625+	0	0	0	0	0	0	1	0	0	0	0	0	0	0	0	0	0	0	0	0	0	1	0	0	0	0	0	0	0	0	NA	NA	NA	NA	NA	NA	0	0
chr1:33413959-33413960+	0	0	0	0	0	0	0	0	0	0	0	0	1	0	0	0	0	0	0	0	0	0	0	0	0	0	0	1	0	0	1.70629	1	-1.64516	1	NA	NA	0	0
chr1:33718794-33718795+	0	0	0	0	0	0	0	0	0	0	0	0	2	0	0	0	0	0	0	0	0	0	0	0	0	0	0	2	0	0	2.20363	1	-2.17672	1	NA	NA	0	(ATG)n
chr1:33797294-33797295+	0	0	1	0	0	0	0	0	0	0	0	0	0	0	0	0	0	0	0	0	0	0	0	0	0	0	0	0	0	0	NA	NA	NA	NA	NA	NA	0	0
chr1:33806724-33806725+	0	0	0	0	0	0	0	0	0	0	0	0	1	0	0	0	0	0	0	0	0	0	0	0	0	0	0	1	0	0	1.70629	1	-1.64516	1	NA	NA	0	RLTR11A
chr1:33820934-33820935+	0	1	0	0	0	0	0	0	0	0	0	0	0	0	0	0	1	0	0	0	0	0	0	0	0	0	0	0	0	0	NA	NA	2.19118	1	-1.84736	1	0	0
chr1:33861418-33861419+	0	1	0	0	0	0	0	0	0	0	0	0	0	0	0	0	0	0	0	0	0	0	0	0	0	0	0	0	0	0	NA	NA	NA	NA	NA	NA	0	L1_Rat1
chr1:34005587-34005588+	0	0	0	0	0	0	0	0	1	0	0	0	0	0	0	0	0	0	0	0	0	0	0	1	0	0	0	0	0	0	NA	NA	NA	NA	NA	NA	Ppp1r14c	0
chr1:34036957-34036958+	0	0	0	1	0	0	0	0	0	0	0	0	0	0	0	0	0	0	1	0	0	0	0	0	0	0	0	0	0	0	NA	NA	NA	NA	NA	NA	Ppp1r14c	0
chr1:34117113-34117114+	0	0	0	0	0	0	0	0	0	0	0	0	1	0	0	0	0	0	0	0	0	0	0	0	0	0	0	1	0	0	1.70629	1	-1.64516	1	NA	NA	Ppp1r14c	0
chr1:34206091-34206092+	0	1	0	0	0	0	0	0	0	0	0	0	0	0	0	0	0	0	0	0	0	0	0	0	0	0	0	0	0	0	NA	NA	NA	NA	NA	NA	0	L1_Rn
chr1:34340176-34340177+	1	0	0	0	0	0	0	0	0	0	0	0	0	0	0	1	0	0	0	0	0	0	0	0	0	0	0	0	0	0	NA	NA	2.19083	1	-1.84862	1	0	L1_Rat2
chr1:34461132-34461133+	0	0	0	1	0	0	0	0	0	0	0	0	0	0	0	0	0	0	1	0	0	0	0	0	0	0	0	0	0	0	NA	NA	NA	NA	NA	NA	0	0
chr1:34461722-34461723+	0	0	0	0	0	0	0	0	0	0	0	1	0	0	0	0	0	0	0	0	0	0	0	0	0	0	1	0	0	0	-2.20272	1	NA	NA	1.95955	1	0	0
chr1:34462051-34462052+	0	0	0	0	0	0	0	0	0	0	0	0	1	0	0	0	0	0	0	0	0	0	0	0	0	0	0	1	0	0	1.70629	1	-1.64516	1	NA	NA	0	0
chr1:34462478-34462479+	0	0	0	1	0	0	0	0	0	0	0	0	0	0	0	0	0	0	1	0	0	0	0	0	0	0	0	0	0	0	NA	NA	NA	NA	NA	NA	0	GA-rich
chr1:34465232-34465233+	0	1	0	0	0	0	0	0	0	0	0	0	0	0	0	0	1	0	0	0	0	0	0	0	0	0	0	0	0	0	NA	NA	2.19118	1	-1.84736	1	0	0
chr1:34466285-34466286+	0	0	0	0	1	0	0	0	0	0	0	0	0	0	0	0	0	0	0	1	0	0	0	0	0	0	0	0	0	0	NA	NA	NA	NA	NA	NA	0	0
chr1:34466351-34466352+	0	0	0	0	0	0	0	0	0	3	0	0	0	0	0	0	0	0	0	0	0	0	0	0	3	0	0	0	0	0	-3.36768	1	NA	NA	3.16406	1	0	0
chr1:34468617-34468618+	0	0	0	2	0	0	0	0	0	0	0	0	0	0	0	0	0	0	0	0	0	0	0	0	0	0	0	0	0	0	NA	NA	NA	NA	NA	NA	0	0
chr1:34477456-34477457+	0	0	0	0	0	0	0	0	0	0	5	0	0	0	0	0	0	0	0	0	0	0	0	0	0	0	0	0	0	0	NA	NA	NA	NA	NA	NA	0	0
chr1:34479143-34479144+	0	1	0	0	0	0	0	0	0	0	0	0	0	0	0	0	1	0	0	0	0	0	0	0	0	0	0	0	0	0	NA	NA	2.19118	1	-1.84736	1	0	0
chr1:34482085-34482086+	0	0	0	1	0	0	0	0	0	0	0	0	0	0	0	0	0	0	1	0	0	0	0	0	0	0	0	0	0	0	NA	NA	NA	NA	NA	NA	0	0
chr1:34482543-34482544+	0	0	0	2	1	0	0	0	0	0	1	0	0	0	0	0	0	0	0	0	0	0	0	0	0	0	0	0	0	0	NA	NA	NA	NA	NA	NA	0	0
chr1:34487124-34487125+	0	0	0	1	0	0	0	0	0	0	0	0	0	0	0	0	0	0	1	0	0	0	0	0	0	0	0	0	0	0	NA	NA	NA	NA	NA	NA	0	0
chr1:34490258-34490259+	0	0	0	0	0	0	1	0	0	0	0	0	0	0	0	0	0	0	0	0	0	1	0	0	0	0	0	0	0	0	NA	NA	NA	NA	NA	NA	0	(TG)n
chr1:34491982-34491983+	0	0	0	0	0	0	0	0	0	0	0	0	3	0	0	0	0	0	0	0	0	0	0	0	0	0	0	3	0	0	2.71004	1	-2.70492	1	NA	NA	0	0
chr1:34492740-34492741+	0	0	0	1	0	0	0	0	0	0	0	0	0	0	0	0	0	0	1	0	0	0	0	0	0	0	0	0	0	0	NA	NA	NA	NA	NA	NA	0	0
chr1:34494471-34494472+	0	0	0	0	0	0	0	0	1	0	0	0	0	0	0	0	0	0	0	0	0	0	0	1	0	0	0	0	0	0	NA	NA	NA	NA	NA	NA	0	0
chr1:34500526-34500527+	0	0	0	1	0	0	0	0	0	0	0	0	0	0	0	0	0	0	1	0	0	0	0	0	0	0	0	0	0	0	NA	NA	NA	NA	NA	NA	0	0
chr1:34500712-34500713+	0	0	0	0	0	0	1	0	0	0	0	0	0	0	0	0	0	0	0	0	0	1	0	0	0	0	0	0	0	0	NA	NA	NA	NA	NA	NA	0	0
chr1:34511502-34511503+	1	0	0	0	0	0	0	0	0	0	0	0	0	0	0	1	0	0	0	0	0	0	0	0	0	0	0	0	0	0	NA	NA	2.19083	1	-1.84862	1	0	0
chr1:34529454-34529455+	0	0	0	0	0	0	0	0	0	0	0	0	1	0	0	0	0	0	0	0	0	0	0	0	0	0	0	1	0	0	1.70629	1	-1.64516	1	NA	NA	0	0
chr1:34531546-34531547+	0	0	0	0	0	0	0	0	0	0	0	0	1	0	0	0	0	0	0	0	0	0	0	0	0	0	0	1	0	0	1.70629	1	-1.64516	1	NA	NA	0	0
chr1:34535078-34535079+	0	1	0	0	0	0	0	0	0	0	0	0	0	0	0	0	0	0	0	0	0	0	0	0	0	0	0	0	0	0	NA	NA	NA	NA	NA	NA	0	L1_Rn
chr1:34543155-34543156+	0	1	0	0	0	0	0	0	0	0	0	0	0	0	0	0	1	0	0	0	0	0	0	0	0	0	0	0	0	0	NA	NA	2.19118	1	-1.84736	1	0	0
chr1:34546719-34546720+	0	0	0	1	0	0	0	0	0	0	0	0	0	0	0	0	0	0	1	0	0	0	0	0	0	0	0	0	0	0	NA	NA	NA	NA	NA	NA	0	0
chr1:34547136-34547137+	1	0	0	0	0	0	0	0	0	0	0	0	0	0	0	1	0	0	0	0	0	0	0	0	0	0	0	0	0	0	NA	NA	2.19083	1	-1.84862	1	0	(TG)n
chr1:34547849-34547850+	0	0	0	0	0	0	0	0	1	0	0	0	0	0	0	0	0	0	0	0	0	0	0	1	0	0	0	0	0	0	NA	NA	NA	NA	NA	NA	0	0
chr1:34548108-34548109+	0	0	0	0	1	0	0	0	0	0	0	0	0	0	0	0	0	0	0	1	0	0	0	0	0	0	0	0	0	0	NA	NA	NA	NA	NA	NA	0	0
chr1:34548193-34548194+	0	0	0	1	0	0	0	0	0	0	0	0	0	0	0	0	0	0	1	0	0	0	0	0	0	0	0	0	0	0	NA	NA	NA	NA	NA	NA	0	0
chr1:34560033-34560034+	0	0	0	0	0	0	0	0	0	0	0	0	0	1	0	0	0	0	0	0	0	0	0	0	0	0	0	0	1	0	1.7077	1	-1.64606	1	NA	NA	0	0
chr1:34560101-34560102+	0	0	0	1	0	0	0	0	0	0	0	0	0	0	0	0	0	0	1	0	0	0	0	0	0	0	0	0	0	0	NA	NA	NA	NA	NA	NA	0	0
chr1:34560221-34560222+	0	1	0	0	0	0	0	0	0	0	0	0	0	0	0	0	1	0	0	0	0	0	0	0	0	0	0	0	0	0	NA	NA	2.19118	1	-1.84736	1	0	0
chr1:34560607-34560626+	0	1	0	0	0	0	0	0	0	0	1	0	0	0	0	0	1	0	0	0	0	0	0	0	0	1	0	0	0	0	-2.08344	1	2.19118	1	0.170638	1	0	0
chr1:34560679-34560687+	0	0	0	1	0	0	0	0	0	0	0	0	0	1	0	0	0	0	1	0	0	0	0	0	0	0	0	0	1	0	1.7077	1	-1.64606	1	NA	NA	0	0
chr1:34560766-34560767+	0	0	0	0	0	0	0	1	0	0	0	0	0	0	0	0	0	0	0	0	0	0	0	0	0	0	0	0	0	0	NA	NA	NA	NA	NA	NA	0	0
chr1:34564187-34564188+	1	0	0	0	0	0	0	0	0	0	0	0	0	0	0	1	0	0	0	0	0	0	0	0	0	0	0	0	0	0	NA	NA	2.19083	1	-1.84862	1	0	0
chr1:34565904-34565905+	0	0	0	0	0	0	0	0	0	0	0	0	0	1	0	0	0	0	0	0	0	0	0	0	0	0	0	0	1	0	1.7077	1	-1.64606	1	NA	NA	0	0
chr1:34566202-34566217+	0	0	0	0	0	0	1	1	0	0	0	0	0	0	0	0	0	0	0	0	0	1	1	0	0	0	0	0	0	0	NA	NA	NA	NA	NA	NA	0	0
chr1:34566545-34566546+	0	0	0	0	0	0	0	0	0	0	0	0	0	1	0	0	0	0	0	0	0	0	0	0	0	0	0	0	1	0	1.7077	1	-1.64606	1	NA	NA	0	0
chr1:34566715-34566716+	0	0	0	0	0	0	0	0	0	0	0	0	0	1	0	0	0	0	0	0	0	0	0	0	0	0	0	0	1	0	1.7077	1	-1.64606	1	NA	NA	0	0
chr1:34574340-34574341+	0	0	0	0	0	0	0	1	0	0	0	0	0	0	0	0	0	0	0	0	0	0	1	0	0	0	0	0	0	0	NA	NA	NA	NA	NA	NA	0	0
chr1:34581351-34581352+	0	0	0	0	0	0	1	0	0	0	0	0	0	0	0	0	0	0	0	0	0	0	0	0	0	0	0	0	0	0	NA	NA	NA	NA	NA	NA	0	0
chr1:34581442-34581443+	0	0	0	1	0	0	0	0	0	0	0	0	0	0	0	0	0	0	1	0	0	0	0	0	0	0	0	0	0	0	NA	NA	NA	NA	NA	NA	0	0
chr1:34583614-34583615+	0	0	0	0	0	0	1	0	0	0	0	0	0	0	0	0	0	0	0	0	0	1	0	0	0	0	0	0	0	0	NA	NA	NA	NA	NA	NA	0	0
chr1:34583768-34583769+	0	0	2	0	0	0	0	0	0	0	0	0	0	0	0	0	0	2	0	0	0	0	0	0	0	0	0	0	0	0	NA	NA	3.21589	1	-2.94734	1	0	0
chr1:34583930-34583931+	0	0	0	0	0	0	0	0	0	0	0	0	1	0	0	0	0	0	0	0	0	0	0	0	0	0	0	1	0	0	1.70629	1	-1.64516	1	NA	NA	0	0
chr1:34584965-34584966+	0	0	0	0	0	0	0	1	0	0	0	0	0	0	0	0	0	0	0	0	0	0	0	0	0	0	0	0	0	0	NA	NA	NA	NA	NA	NA	0	0
chr1:34585551-34585552+	0	0	0	0	0	0	0	0	0	0	0	0	0	0	1	0	0	0	0	0	0	0	0	0	0	0	0	0	0	1	2.09221	1	-1.96434	1	NA	NA	0	0
chr1:34592216-34592217+	0	0	1	0	0	0	0	0	0	0	0	0	0	0	0	0	0	1	0	0	0	0	0	0	0	0	0	0	0	0	NA	NA	2.36899	1	-2.12818	1	Plekhg1	0
chr1:34618283-34618284+	0	0	0	0	0	1	0	0	0	0	0	0	0	0	0	0	0	0	0	0	0	0	0	0	0	0	0	0	0	0	NA	NA	NA	NA	NA	NA	Plekhg1	ID_B1
chr1:34620511-34620512+	0	0	0	0	0	0	0	0	0	0	0	0	1	0	0	0	0	0	0	0	0	0	0	0	0	0	0	1	0	0	1.70629	1	-1.64516	1	NA	NA	Plekhg1	0
chr1:34628210-34628211+	0	0	0	0	0	0	0	0	0	0	0	0	1	0	0	0	0	0	0	0	0	0	0	0	0	0	0	1	0	0	1.70629	1	-1.64516	1	NA	NA	Plekhg1	0
chr1:34635174-34635176+	0	0	0	2	0	0	0	0	0	0	1	1	0	0	0	0	0	0	2	0	0	0	0	0	0	1	1	0	0	0	-2.91902	1	NA	NA	2.7065	1	Plekhg1	0
chr1:34635231-34635232+	0	0	0	0	0	0	0	0	0	0	0	0	0	0	1	0	0	0	0	0	0	0	0	0	0	0	0	0	0	1	2.09221	1	-1.96435	1	NA	NA	Plekhg1	0
chr1:34635348-34635349+	0	0	0	0	0	0	0	0	0	0	0	0	0	1	0	0	0	0	0	0	0	0	0	0	0	0	0	0	1	0	1.7077	1	-1.64606	1	NA	NA	Plekhg1	0
chr1:34640053-34640054+	0	0	0	1	0	0	0	0	0	0	0	0	0	0	0	0	0	0	1	0	0	0	0	0	0	0	0	0	0	0	NA	NA	NA	NA	NA	NA	Plekhg1	0
chr1:34653850-34653851+	0	0	0	0	0	0	0	0	0	0	0	1	0	0	0	0	0	0	0	0	0	0	0	0	0	0	1	0	0	0	-2.20272	1	NA	NA	1.95955	1	Plekhg1	0
chr1:34655428-34655429+	0	0	0	0	1	0	0	0	0	0	0	0	0	0	0	0	0	0	0	0	0	0	0	0	0	0	0	0	0	0	NA	NA	NA	NA	NA	NA	Plekhg1	0
chr1:34661796-34661797+	0	0	0	0	0	0	0	0	0	0	0	0	0	0	1	0	0	0	0	0	0	0	0	0	0	0	0	0	0	1	2.09221	1	-1.96435	1	NA	NA	Plekhg1	0
chr1:34668457-34668458+	0	0	0	0	0	0	0	0	0	0	0	0	0	1	0	0	0	0	0	0	0	0	0	0	0	0	0	0	1	0	1.7077	1	-1.64606	1	NA	NA	Plekhg1	0
chr1:34679347-34679348+	0	0	0	0	0	0	1	0	0	0	0	0	0	0	0	0	0	0	0	0	0	1	0	0	0	0	0	0	0	0	NA	NA	NA	NA	NA	NA	0	0
chr1:34679501-34679502+	0	0	0	1	0	0	0	0	0	0	0	0	0	0	0	0	0	0	1	0	0	0	0	0	0	0	0	0	0	0	NA	NA	NA	NA	NA	NA	0	0
chr1:34760660-34760661+	0	0	0	0	0	0	0	0	0	0	1	0	0	0	0	0	0	0	0	0	0	0	0	0	0	1	0	0	0	0	-2.08343	1	NA	NA	1.90122	1	Mthfd1l	0
chr1:34816385-34816386+	0	0	0	0	0	0	0	0	0	0	0	0	1	0	0	0	0	0	0	0	0	0	0	0	0	0	0	1	0	0	1.70629	1	-1.64516	1	NA	NA	Mthfd1l	0
chr1:34853011-34853012+	0	0	0	0	0	0	0	0	0	0	0	0	0	1	0	0	0	0	0	0	0	0	0	0	0	0	0	0	1	0	1.7077	1	-1.64606	1	NA	NA	Mthfd1l	0
chr1:34979265-34979266+	0	0	0	0	0	0	0	0	0	0	0	0	1	0	0	0	0	0	0	0	0	0	0	0	0	0	0	1	0	0	1.70629	1	-1.64516	1	NA	NA	Akap12	0
chr1:34998548-34998549+	0	0	0	0	0	0	0	0	0	0	0	0	1	0	0	0	0	0	0	0	0	0	0	0	0	0	0	1	0	0	1.70629	1	-1.64516	1	NA	NA	Akap12	0
chr1:35024366-35024370+	0	1	0	0	0	0	0	0	0	0	0	0	0	0	2	0	1	0	0	0	0	0	0	0	0	0	0	0	0	2	2.89358	1	-0.550452	1	-1.84736	1	Akap12	0
chr1:35024400-35024401+	0	0	0	1	0	0	0	0	0	0	0	0	0	0	0	0	0	0	1	0	0	0	0	0	0	0	0	0	0	0	NA	NA	NA	NA	NA	NA	Akap12	0
chr1:35025055-35025056+	1	0	0	0	0	0	0	0	0	0	0	0	0	0	0	1	0	0	0	0	0	0	0	0	0	0	0	0	0	0	NA	NA	2.19083	1	-1.84862	1	Akap12	0
chr1:35039355-35039356+	0	0	0	0	0	1	0	0	0	0	0	0	0	0	0	0	0	0	0	0	1	0	0	0	0	0	0	0	0	0	NA	NA	NA	NA	NA	NA	Akap12	0
chr1:35042564-35042566+	0	0	0	0	0	0	0	0	0	0	0	0	4	7	1	0	0	0	0	0	0	0	0	0	0	0	0	4	7	1	4.83984	1	-4.75478	1	NA	NA	Akap12	0
chr1:35042587-35042588+	1	1	0	0	0	0	0	0	0	0	0	0	0	0	0	0	0	0	0	0	0	0	0	0	0	0	0	0	0	0	NA	NA	NA	NA	NA	NA	Akap12	0
chr1:35042622-35042623+	0	0	0	0	0	0	0	0	0	0	0	0	2	0	0	0	0	0	0	0	0	0	0	0	0	0	0	2	0	0	2.20362	1	-2.17671	1	NA	NA	Akap12	0
chr1:35042677-35042678+	0	0	0	0	0	0	1	0	0	0	0	0	0	0	0	0	0	0	0	0	0	1	0	0	0	0	0	0	0	0	NA	NA	NA	NA	NA	NA	Akap12	0
chr1:35042704-35042706+	1	0	0	1	0	0	0	0	0	0	0	0	0	0	0	1	0	0	0	0	0	0	0	0	0	0	0	0	0	0	NA	NA	2.19083	1	-1.84862	1	Akap12	0
chr1:35046141-35046142+	0	0	0	0	0	0	0	0	0	0	0	0	0	1	0	0	0	0	0	0	0	0	0	0	0	0	0	0	1	0	1.7077	1	-1.64606	1	NA	NA	Akap12	0
chr1:35046957-35046958+	0	0	0	0	0	0	0	0	0	0	0	0	1	0	0	0	0	0	0	0	0	0	0	0	0	0	0	1	0	0	1.70629	1	-1.64516	1	NA	NA	Akap12	0
chr1:35059026-35059027+	0	0	0	0	0	0	0	0	0	0	0	0	1	0	0	0	0	0	0	0	0	0	0	0	0	0	0	1	0	0	1.70629	1	-1.64516	1	NA	NA	Akap12	0
chr1:35061371-35061385+	0	0	0	1	0	0	0	0	0	0	0	0	2	0	0	0	0	0	1	0	0	0	0	0	0	0	0	2	0	0	2.20361	1	-2.17673	1	NA	NA	Akap12	0
chr1:35061453-35061454+	0	0	0	0	0	0	0	0	0	0	0	0	0	0	1	0	0	0	0	0	0	0	0	0	0	0	0	0	0	1	2.09222	1	-1.96436	1	NA	NA	Akap12	0
chr1:35061517-35061518+	0	0	0	1	0	0	0	0	0	0	0	0	0	0	0	0	0	0	1	0	0	0	0	0	0	0	0	0	0	0	NA	NA	NA	NA	NA	NA	Akap12	0
chr1:35061550-35061573+	0	0	0	0	0	0	0	0	0	0	0	0	4	1	0	0	0	0	0	0	0	0	0	0	0	0	0	4	1	0	3.45792	1	-3.43517	1	NA	NA	Akap12	0
chr1:35061613-35061616+	0	0	0	0	0	0	0	0	0	0	0	0	3	1	0	0	0	0	0	0	0	0	0	0	0	0	0	3	1	0	3.21747	1	-3.18663	1	NA	NA	Akap12	0
chr1:35061658-35061659+	0	0	0	0	0	0	0	0	0	0	0	0	1	0	0	0	0	0	0	0	0	0	0	0	0	0	0	1	0	0	1.70629	1	-1.64516	1	NA	NA	Akap12	0
chr1:35061755-35061833+	0	3	0	2	0	0	0	0	0	1	1	0	2	1	2	0	3	0	2	0	0	0	0	0	1	1	0	2	1	2	0.784754	1	-0.144301	1	-0.289038	1	Akap12	GA-rich
chr1:35061886-35061887+	0	0	0	0	0	0	0	0	0	0	0	0	0	0	1	0	0	0	0	0	0	0	0	0	0	0	0	0	0	1	2.09222	1	-1.96436	1	NA	NA	Akap12	0
chr1:35061941-35061942+	0	0	0	0	0	0	0	0	0	0	0	0	1	0	0	0	0	0	0	0	0	0	0	0	0	0	0	1	0	0	1.70629	1	-1.64516	1	NA	NA	Akap12	0
chr1:35061985-35062003+	0	0	0	0	0	0	0	1	0	0	0	0	2	0	0	0	0	0	0	0	0	0	1	0	0	0	0	2	0	0	2.2036	1	-2.17675	1	NA	NA	Akap12	0
chr1:35062035-35062036+	0	0	0	0	0	0	0	0	0	0	0	0	2	0	0	0	0	0	0	0	0	0	0	0	0	0	0	2	0	0	2.20359	1	-2.17677	1	NA	NA	Akap12	GA-rich
chr1:35062098-35062168+	0	2	0	0	0	0	0	0	0	1	1	0	3	1	1	0	2	0	0	0	0	0	0	0	1	1	0	3	1	1	0.712298	1	-0.524336	1	0.171207	1	Akap12	0
chr1:35062200-35062217+	0	1	0	1	0	0	0	0	0	0	0	0	2	0	0	0	1	0	1	0	0	0	0	0	0	0	0	2	0	0	2.20358	1	-0.144253	1	-1.84736	1	Akap12	0
chr1:35062272-35062273+	0	1	0	0	0	0	0	0	0	0	0	0	1	0	0	0	1	0	0	0	0	0	0	0	0	0	0	1	0	0	1.70629	1	0.569227	1	-1.84736	1	Akap12	GA-rich
chr1:35062312-35062319+	0	1	0	0	0	0	0	0	0	0	2	0	0	1	2	0	1	0	0	0	0	0	0	0	0	0	0	0	1	0	1.7077	1	0.499856	1	-1.84736	1	Akap12	GA-rich
chr1:35062365-35062366+	0	0	0	0	0	0	0	0	0	0	0	0	1	0	0	0	0	0	0	0	0	0	0	0	0	0	0	1	0	0	1.70629	1	-1.64516	1	NA	NA	Akap12	0
chr1:35062412-35062419+	0	0	1	1	0	0	0	0	0	0	0	0	2	0	0	0	0	1	1	0	0	0	0	0	0	0	0	2	0	0	2.20357	1	-0.0403785	1	-2.12818	1	Akap12	0
chr1:35062441-35062442+	0	0	0	0	0	0	0	0	0	0	0	0	1	0	0	0	0	0	0	0	0	0	0	0	0	0	0	1	0	0	1.70629	1	-1.64516	1	NA	NA	Akap12	0
chr1:35062513-35062514+	0	0	0	0	0	0	0	0	0	0	0	0	2	0	0	0	0	0	0	0	0	0	0	0	0	0	0	2	0	0	2.20357	1	-2.17679	1	NA	NA	Akap12	0
chr1:35062535-35062536+	0	0	0	0	0	0	0	0	0	0	0	0	1	0	0	0	0	0	0	0	0	0	0	0	0	0	0	1	0	0	1.70629	1	-1.64516	1	NA	NA	Akap12	0
chr1:35062563-35062565+	0	0	0	0	0	0	0	0	1	0	1	0	0	0	0	0	0	0	0	0	0	0	0	0	0	1	0	0	0	0	-2.08343	1	NA	NA	1.90122	1	Akap12	0
chr1:35062593-35062609+	0	2	0	0	0	0	0	0	0	0	0	0	1	0	1	0	2	0	0	0	0	0	0	0	0	0	0	1	0	1	2.52275	1	0.549217	1	-2.42036	1	Akap12	0
chr1:35062641-35062643+	0	0	0	0	0	0	0	0	0	0	0	0	1	1	0	0	0	0	0	0	0	0	0	0	0	0	0	1	1	0	2.43668	1	-2.38419	1	NA	NA	Akap12	0
chr1:35062673-35062674+	0	0	0	0	0	0	0	0	0	0	0	0	1	0	0	0	0	0	0	0	0	0	0	0	0	0	0	1	0	0	1.70629	1	-1.64516	1	NA	NA	Akap12	0
chr1:35062699-35062703+	0	1	0	1	0	0	0	0	0	0	0	0	0	0	0	0	1	0	1	0	0	0	0	0	0	0	0	0	0	0	NA	NA	2.19118	1	-1.84736	1	Akap12	0
chr1:35062760-35062761+	0	0	0	0	0	0	0	0	0	0	0	0	1	0	0	0	0	0	0	0	0	0	0	0	0	0	0	1	0	0	1.70629	1	-1.64516	1	NA	NA	Akap12	0
chr1:35062795-35062805+	1	0	0	0	0	0	0	0	0	0	0	0	0	1	1	1	0	0	0	0	0	0	0	0	0	0	0	0	1	1	2.58761	1	-0.266112	1	-1.84862	1	Akap12	0
chr1:35062825-35062826+	0	1	0	0	0	0	0	0	0	0	0	0	0	0	0	0	1	0	0	0	0	0	0	0	0	0	0	0	0	0	NA	NA	2.19118	1	-1.84736	1	Akap12	0
chr1:35062875-35062876+	0	0	0	0	0	0	0	0	0	0	0	0	1	0	0	0	0	0	0	0	0	0	0	0	0	0	0	1	0	0	1.70629	1	-1.64516	1	NA	NA	Akap12	0
chr1:35062909-35062910+	0	0	0	0	0	0	0	0	0	0	0	0	1	0	0	0	0	0	0	0	0	0	0	0	0	0	0	1	0	0	1.70629	1	-1.64516	1	NA	NA	Akap12	0
chr1:35062966-35062967+	0	0	0	0	0	0	0	0	0	0	0	0	1	0	0	0	0	0	0	0	0	0	0	0	0	0	0	1	0	0	1.70629	1	-1.64516	1	NA	NA	Akap12	0
chr1:35063008-35063009+	0	0	0	0	0	0	0	0	0	0	0	0	1	0	0	0	0	0	0	0	0	0	0	0	0	0	0	1	0	0	1.70629	1	-1.64516	1	NA	NA	Akap12	0
chr1:35063046-35063059+	0	0	0	0	0	0	0	0	0	0	0	0	1	1	0	0	0	0	0	0	0	0	0	0	0	0	0	1	1	0	2.43669	1	-2.38419	1	NA	NA	Akap12	0
chr1:35063090-35063091+	0	0	0	0	0	0	0	0	0	0	0	0	1	0	0	0	0	0	0	0	0	0	0	0	0	0	0	1	0	0	1.70629	1	-1.64516	1	NA	NA	Akap12	0
chr1:35063148-35063168+	0	0	0	0	0	0	2	0	0	0	1	0	1	0	0	0	0	0	0	0	0	2	0	0	0	1	0	1	0	0	-0.468308	1	-1.64516	1	1.90122	1	Akap12	0
chr1:35063216-35063217+	0	0	0	1	0	0	0	0	0	0	0	0	0	0	0	0	0	0	1	0	0	0	0	0	0	0	0	0	0	0	NA	NA	NA	NA	NA	NA	Akap12	0
chr1:35063303-35063304+	0	0	0	0	0	0	0	0	0	0	0	0	0	1	0	0	0	0	0	0	0	0	0	0	0	0	0	0	1	0	1.7077	1	-1.64606	1	NA	NA	Akap12	0
chr1:35063408-35063409+	0	0	0	0	0	0	0	0	0	0	0	0	0	1	0	0	0	0	0	0	0	0	0	0	0	0	0	0	1	0	1.7077	1	-1.64606	1	NA	NA	Akap12	0
chr1:35063457-35063477+	0	0	0	1	0	0	0	0	0	0	0	0	2	0	0	0	0	0	1	0	0	0	0	0	0	0	0	2	0	0	2.20356	1	-2.1768	1	NA	NA	Akap12	0
chr1:35063499-35063519+	0	0	0	0	0	0	0	0	0	0	0	0	1	2	1	0	0	0	0	0	0	0	0	0	0	0	0	1	2	1	3.39112	1	-3.28543	1	NA	NA	Akap12	0
chr1:35063595-35063596+	0	0	0	0	0	0	0	0	0	0	0	0	1	0	0	0	0	0	0	0	0	0	0	0	0	0	0	1	0	0	1.70629	1	-1.64516	1	NA	NA	Akap12	0
chr1:35063698-35063702+	0	0	0	1	0	0	0	1	0	0	0	0	0	0	0	0	0	0	1	0	0	0	1	0	0	0	0	0	0	0	NA	NA	NA	NA	NA	NA	Akap12	0
chr1:35063818-35063819+	0	0	0	0	0	0	0	0	0	0	0	0	0	0	2	0	0	0	0	0	0	0	0	0	0	0	0	0	0	2	2.89358	1	-2.74411	1	NA	NA	Akap12	0
chr1:35063929-35063930+	0	1	0	0	0	0	0	0	0	0	0	0	0	0	0	0	1	0	0	0	0	0	0	0	0	0	0	0	0	0	NA	NA	2.19118	1	-1.84736	1	Akap12	0
chr1:35064034-35064035+	0	0	0	0	0	0	0	0	0	0	0	0	0	0	1	0	0	0	0	0	0	0	0	0	0	0	0	0	0	1	2.09222	1	-1.96437	1	NA	NA	Akap12	0
chr1:35064084-35064085+	0	0	0	0	0	0	0	0	0	0	0	1	0	0	0	0	0	0	0	0	0	0	0	0	0	0	0	0	0	0	NA	NA	NA	NA	NA	NA	Akap12	0
chr1:35064142-35064143+	1	1	0	0	0	0	0	0	0	0	0	0	0	0	1	1	1	0	0	0	0	0	0	0	0	0	0	0	0	1	2.09222	1	1.32106	1	-2.58544	1	Akap12	0
chr1:35064213-35064227+	0	1	1	0	0	0	0	0	0	0	0	0	0	1	0	0	1	1	0	0	0	0	0	0	0	0	0	0	1	0	1.7077	1	1.36876	1	-2.68243	1	Akap12	0
chr1:35064279-35064280+	0	0	0	0	0	0	0	0	0	0	0	0	0	1	0	0	0	0	0	0	0	0	0	0	0	0	0	0	1	0	1.7077	1	-1.64606	1	NA	NA	Akap12	0
chr1:35064304-35064305+	0	1	0	0	0	0	0	0	0	0	0	0	0	1	0	0	1	0	0	0	0	0	0	0	0	0	0	0	1	0	1.7077	1	0.499856	1	-1.84736	1	Akap12	0
chr1:35064331-35064332+	0	0	0	0	0	0	0	1	0	0	0	0	0	0	0	0	0	0	0	0	0	0	1	0	0	0	0	0	0	0	NA	NA	NA	NA	NA	NA	Akap12	0
chr1:35064361-35064362+	0	0	0	0	0	0	0	0	0	0	0	0	1	0	0	0	0	0	0	0	0	0	0	0	0	0	0	1	0	0	1.70629	1	-1.64516	1	NA	NA	Akap12	0
chr1:35064404-35064405+	0	0	0	0	0	0	0	0	0	0	0	0	1	0	0	0	0	0	0	0	0	0	0	0	0	0	0	1	0	0	1.70629	1	-1.64516	1	NA	NA	Akap12	0
chr1:35064433-35064434+	0	0	1	0	0	0	0	0	0	0	0	0	0	0	0	0	0	1	0	0	0	0	0	0	0	0	0	0	0	0	NA	NA	2.36899	1	-2.12817	1	Akap12	0
chr1:35064468-35064488+	0	0	1	0	0	0	0	1	0	0	0	0	1	0	1	0	0	1	0	0	0	0	1	0	0	0	0	1	0	1	2.52274	1	-0.192422	1	-2.12817	1	Akap12	0
chr1:35064509-35064524+	0	0	0	1	0	0	0	0	1	0	0	2	1	0	2	0	0	0	1	0	0	0	0	1	0	0	2	1	0	2	0.166629	1	-3.0177	1	2.75571	1	Akap12	0
chr1:35064547-35064548+	1	0	0	0	0	0	0	0	0	0	0	0	0	0	0	1	0	0	0	0	0	0	0	0	0	0	0	0	0	0	NA	NA	2.19083	1	-1.84862	1	Akap12	0
chr1:35064627-35064678+	0	2	0	0	0	0	0	1	2	0	0	0	1	0	0	0	1	0	0	0	0	0	1	2	0	0	0	1	0	0	1.70629	1	0.569228	1	-1.84736	1	Akap12	0
chr1:35064778-35064791+	0	1	1	0	0	0	0	0	0	0	0	0	1	1	1	0	1	1	0	0	0	0	0	0	0	0	0	1	1	1	3.00388	1	0.123958	1	-2.68244	1	Akap12	0
chr1:35064832-35064833+	0	0	0	0	0	0	0	0	0	0	0	0	1	0	1	0	0	0	0	0	0	0	0	0	0	0	0	1	0	1	2.52273	1	-2.41281	1	NA	NA	Akap12	0
chr1:35064856-35064886+	0	1	0	0	0	0	0	0	0	0	1	0	2	0	0	0	1	0	0	0	0	0	0	0	0	0	0	2	0	0	2.20355	1	-0.144254	1	-1.84736	1	Akap12	0
chr1:35064936-35064937+	0	0	0	0	0	0	1	0	0	0	0	0	0	0	0	0	0	0	0	0	0	1	0	0	0	0	0	0	0	0	NA	NA	NA	NA	NA	NA	Akap12	0
chr1:35065053-35065054+	0	0	0	0	0	0	0	0	1	0	0	0	0	0	0	0	0	0	0	0	0	0	0	1	0	0	0	0	0	0	NA	NA	NA	NA	NA	NA	Akap12	0
chr1:35065162-35065163+	0	0	0	0	0	0	0	0	0	0	1	0	0	0	0	0	0	0	0	0	0	0	0	0	0	0	0	0	0	0	NA	NA	NA	NA	NA	NA	Akap12	0
chr1:35065212-35065213+	0	0	0	0	0	0	0	0	0	0	0	0	0	1	0	0	0	0	0	0	0	0	0	0	0	0	0	0	1	0	1.7077	1	-1.64606	1	NA	NA	Akap12	0
chr1:35065236-35065237+	0	0	0	1	0	0	0	0	0	0	0	0	0	0	0	0	0	0	1	0	0	0	0	0	0	0	0	0	0	0	NA	NA	NA	NA	NA	NA	Akap12	0
chr1:35065281-35065282+	0	0	0	0	0	0	0	0	0	0	0	0	0	1	0	0	0	0	0	0	0	0	0	0	0	0	0	0	1	0	1.7077	1	-1.64606	1	NA	NA	Akap12	0
chr1:35065344-35065345+	0	0	0	0	0	0	1	0	0	0	0	0	0	0	0	0	0	0	0	0	0	1	0	0	0	0	0	0	0	0	NA	NA	NA	NA	NA	NA	Akap12	0
chr1:35065564-35065565+	0	0	0	0	0	0	0	0	0	0	0	0	1	0	0	0	0	0	0	0	0	0	0	0	0	0	0	1	0	0	1.70629	1	-1.64516	1	NA	NA	Akap12	0
chr1:35065713-35065727+	0	0	0	0	0	0	0	0	0	0	0	0	0	1	1	0	0	0	0	0	0	0	0	0	0	0	0	0	1	1	2.58761	1	-2.45522	1	NA	NA	Akap12	0
chr1:35065783-35065801+	0	0	0	0	0	0	0	0	0	0	0	0	2	0	0	0	0	0	0	0	0	0	0	0	0	0	0	2	0	0	2.20354	1	-2.17682	1	NA	NA	Akap12	0
chr1:35065912-35065913+	0	0	0	0	0	0	0	0	0	0	0	0	1	0	0	0	0	0	0	0	0	0	0	0	0	0	0	1	0	0	1.70629	1	-1.64516	1	NA	NA	Akap12	0
chr1:35066010-35066011+	0	0	0	0	0	0	0	0	0	0	0	0	0	1	0	0	0	0	0	0	0	0	0	0	0	0	0	0	1	0	1.7077	1	-1.64606	1	NA	NA	Akap12	0
chr1:35067771-35067772+	0	0	0	0	0	0	0	1	0	0	0	0	0	0	0	0	0	0	0	0	0	0	1	0	0	0	0	0	0	0	NA	NA	NA	NA	NA	NA	Akap12	0
chr1:35067988-35067989+	0	0	0	0	0	0	0	0	0	0	0	0	1	0	0	0	0	0	0	0	0	0	0	0	0	0	0	1	0	0	1.70629	1	-1.64516	1	NA	NA	Akap12	0
chr1:35068182-35068183+	0	0	0	1	0	0	0	0	0	0	0	0	0	0	0	0	0	0	1	0	0	0	0	0	0	0	0	0	0	0	NA	NA	NA	NA	NA	NA	Akap12	0
chr1:35068272-35068273+	0	0	0	0	0	0	0	0	0	0	0	0	0	1	0	0	0	0	0	0	0	0	0	0	0	0	0	0	1	0	1.7077	1	-1.64606	1	NA	NA	Akap12	0
chr1:35068334-35068335+	0	0	0	1	0	0	0	0	0	0	0	0	0	0	0	0	0	0	1	0	0	0	0	0	0	0	0	0	0	0	NA	NA	NA	NA	NA	NA	Akap12	0
chr1:35068432-35068433+	0	0	0	0	0	0	0	0	0	0	0	0	0	0	1	0	0	0	0	0	0	0	0	0	0	0	0	0	0	1	2.09222	1	-1.96437	1	NA	NA	Akap12	0
chr1:35105461-35105462+	0	0	0	0	0	0	0	0	0	0	0	0	0	0	1	0	0	0	0	0	0	0	0	0	0	0	0	0	0	1	2.09222	1	-1.96438	1	NA	NA	0	0
chr1:35143593-35143611+	0	0	0	1	0	0	0	0	0	0	0	0	3	0	0	0	0	0	1	0	0	0	0	0	0	0	0	3	0	0	2.71004	1	-2.70492	1	NA	NA	0	0
chr1:35143738-35143739+	0	0	0	0	0	0	0	0	0	0	0	0	1	0	0	0	0	0	0	0	0	0	0	0	0	0	0	1	0	0	1.70629	1	-1.64516	1	NA	NA	RGD1305235	0
chr1:35144030-35144031+	0	0	0	0	0	0	0	0	0	0	0	0	0	1	0	0	0	0	0	0	0	0	0	0	0	0	0	0	1	0	1.7077	1	-1.64606	1	NA	NA	RGD1305235	B1F
chr1:35150459-35150460+	0	0	0	0	0	0	0	0	0	0	0	0	1	0	0	0	0	0	0	0	0	0	0	0	0	0	0	1	0	0	1.70629	1	-1.64516	1	NA	NA	RGD1305235	0
chr1:35163195-35163196+	0	0	0	0	0	0	0	0	0	0	0	0	1	0	0	0	0	0	0	0	0	0	0	0	0	0	0	1	0	0	1.70629	1	-1.64516	1	NA	NA	RGD1305235	MARNA
chr1:35167548-35167549+	0	0	0	1	0	0	0	0	0	0	0	0	0	0	0	0	0	0	1	0	0	0	0	0	0	0	0	0	0	0	NA	NA	NA	NA	NA	NA	RGD1305235	0
chr1:35168727-35168728+	0	0	0	0	0	0	0	0	0	0	2	0	0	0	0	0	0	0	0	0	0	0	0	0	0	2	0	0	0	0	-2.84731	1	NA	NA	2.66945	1	RGD1305235	0
chr1:35254207-35254208+	1	0	0	0	0	0	0	0	0	0	0	0	0	0	0	1	0	0	0	0	0	0	0	0	0	0	0	0	0	0	NA	NA	2.19082	1	-1.84862	1	RGD1310945	0
chr1:35278415-35278416+	0	0	0	0	0	0	0	0	0	1	0	0	0	0	0	0	0	0	0	0	0	0	0	0	1	0	0	0	0	0	-2.06515	1	NA	NA	1.90116	1	RGD1310945	0
chr1:35306701-35306702+	0	1	0	0	0	0	0	0	0	0	0	0	0	0	0	0	1	0	0	0	0	0	0	0	0	0	0	0	0	0	NA	NA	2.19118	1	-1.84736	1	0	0
chr1:35390092-35390093+	0	0	0	0	0	0	0	0	0	0	0	0	2	0	0	0	0	0	0	0	0	0	0	0	0	0	0	2	0	0	2.20353	1	-2.17683	1	NA	NA	0	0
chr1:35390328-35390329+	0	0	0	0	0	0	0	0	0	0	4	0	0	0	0	0	0	0	0	0	0	0	0	0	0	4	0	0	0	0	-3.7215	1	NA	NA	3.54976	1	0	0
chr1:35429842-35429843+	0	0	0	0	0	0	0	0	0	0	0	0	1	0	0	0	0	0	0	0	0	0	0	0	0	0	0	1	0	0	1.70629	1	-1.64516	1	NA	NA	0	0
chr1:35434245-35434246+	0	0	0	2	0	0	0	0	0	0	0	0	0	0	0	0	0	0	2	0	0	0	0	0	0	0	0	0	0	0	NA	NA	NA	NA	NA	NA	0	0
chr1:35440522-35440523+	1	0	0	0	0	0	0	0	0	0	0	0	0	0	0	0	0	0	0	0	0	0	0	0	0	0	0	0	0	0	NA	NA	NA	NA	NA	NA	0	RatSatRep2
chr1:35440596-35440597+	0	0	0	0	0	0	0	0	0	0	1	0	0	0	0	0	0	0	0	0	0	0	0	0	0	1	0	0	0	0	-2.08342	1	NA	NA	1.90122	1	0	RatSatRep2
chr1:35443490-35443491+	1	0	0	0	0	0	0	0	0	0	0	0	0	0	0	1	0	0	0	0	0	0	0	0	0	0	0	0	0	0	NA	NA	2.19082	1	-1.84862	1	0	L1_Rn
chr1:35457667-35457668+	0	0	0	0	0	0	0	0	0	0	0	0	0	1	0	0	0	0	0	0	0	0	0	0	0	0	0	0	1	0	1.7077	1	-1.64606	1	NA	NA	0	L1_Rat2
chr1:35463076-35463077+	0	0	0	1	0	0	0	0	0	0	0	0	0	0	0	0	0	0	1	0	0	0	0	0	0	0	0	0	0	0	NA	NA	NA	NA	NA	NA	0	ORR1A4-int
chr1:35468925-35468926+	1	0	0	0	0	0	0	0	0	0	0	0	0	0	0	0	0	0	0	0	0	0	0	0	0	0	0	0	0	0	NA	NA	NA	NA	NA	NA	0	0
chr1:35521596-35521597+	0	0	0	0	0	0	0	0	0	0	0	0	1	0	0	0	0	0	0	0	0	0	0	0	0	0	0	1	0	0	1.70629	1	-1.64516	1	NA	NA	0	0
chr1:35521805-35521806+	0	0	0	0	0	0	0	0	0	0	0	0	1	0	0	0	0	0	0	0	0	0	0	0	0	0	0	1	0	0	1.70629	1	-1.64516	1	NA	NA	0	0
chr1:35523696-35523697+	0	0	0	0	0	0	0	0	0	0	0	0	1	0	0	0	0	0	0	0	0	0	0	0	0	0	0	1	0	0	1.70629	1	-1.64516	1	NA	NA	Esr1	0
chr1:35529512-35529513+	0	0	0	0	0	0	0	0	0	0	0	0	0	0	2	0	0	0	0	0	0	0	0	0	0	0	0	0	0	2	2.89357	1	-2.74411	1	NA	NA	Esr1	0
chr1:35530514-35530515+	0	0	0	0	0	0	0	0	0	0	0	0	1	0	0	0	0	0	0	0	0	0	0	0	0	0	0	1	0	0	1.70629	1	-1.64516	1	NA	NA	Esr1	0
chr1:35534722-35534723+	0	0	0	0	0	0	0	0	1	0	0	0	0	0	0	0	0	0	0	0	0	0	0	1	0	0	0	0	0	0	NA	NA	NA	NA	NA	NA	Esr1	0
chr1:35547974-35547975+	0	0	0	0	0	0	0	0	0	0	0	2	0	0	0	0	0	0	0	0	0	0	0	0	0	0	2	0	0	0	-3.03884	1	NA	NA	2.7557	1	Esr1	0
chr1:35556297-35556298+	1	0	0	0	0	0	0	0	0	0	0	0	0	0	0	0	0	0	0	0	0	0	0	0	0	0	0	0	0	0	NA	NA	NA	NA	NA	NA	Esr1	0
chr1:35561505-35561506+	0	0	0	0	0	0	0	0	0	0	0	0	0	1	0	0	0	0	0	0	0	0	0	0	0	0	0	0	1	0	1.7077	1	-1.64606	1	NA	NA	Esr1	B4A
chr1:35568069-35568070+	0	0	0	0	0	0	0	0	1	0	0	0	0	0	0	0	0	0	0	0	0	0	0	0	0	0	0	0	0	0	NA	NA	NA	NA	NA	NA	Esr1	0
chr1:35570982-35570983+	0	0	0	0	0	0	0	0	0	0	0	0	0	0	2	0	0	0	0	0	0	0	0	0	0	0	0	0	0	2	2.89357	1	-2.7441	1	NA	NA	Esr1	0
chr1:35572336-35572337+	2	0	0	0	0	0	0	0	0	0	0	0	0	0	0	0	0	0	0	0	0	0	0	0	0	0	0	0	0	0	NA	NA	NA	NA	NA	NA	Esr1	RNHAL1
chr1:35583891-35583892+	0	0	0	0	0	0	0	0	0	0	0	1	0	0	0	0	0	0	0	0	0	0	0	0	0	0	1	0	0	0	-2.20272	1	NA	NA	1.95955	1	Esr1	0
chr1:35592702-35592703+	0	0	0	0	0	0	0	0	0	0	0	0	0	0	1	0	0	0	0	0	0	0	0	0	0	0	0	0	0	1	2.09222	1	-1.96438	1	NA	NA	Esr1	0
chr1:35593821-35593822+	0	0	0	0	0	0	0	0	0	0	0	0	1	0	0	0	0	0	0	0	0	0	0	0	0	0	0	1	0	0	1.70629	1	-1.64516	1	NA	NA	Esr1	0
chr1:35593950-35593951+	1	0	0	0	0	0	0	0	0	0	0	0	0	0	0	1	0	0	0	0	0	0	0	0	0	0	0	0	0	0	NA	NA	2.19082	1	-1.84862	1	Esr1	0
chr1:35594026-35594027+	0	0	0	1	0	0	0	0	0	0	0	0	0	0	0	0	0	0	0	0	0	0	0	0	0	0	0	0	0	0	NA	NA	NA	NA	NA	NA	Esr1	0
chr1:35598138-35598139+	0	0	0	0	0	0	0	0	0	0	0	0	1	0	0	0	0	0	0	0	0	0	0	0	0	0	0	1	0	0	1.70629	1	-1.64516	1	NA	NA	Esr1	0
chr1:35600961-35600962+	0	0	0	0	0	0	0	0	0	0	0	0	0	1	0	0	0	0	0	0	0	0	0	0	0	0	0	0	1	0	1.7077	1	-1.64606	1	NA	NA	Esr1	0
chr1:35603918-35603919+	0	0	0	0	0	0	0	0	0	0	0	2	0	0	0	0	0	0	0	0	0	0	0	0	0	0	2	0	0	0	-3.03884	1	NA	NA	2.75569	1	Esr1	0
chr1:35612974-35612975+	0	0	0	0	0	0	0	0	0	0	0	0	0	1	0	0	0	0	0	0	0	0	0	0	0	0	0	0	1	0	1.7077	1	-1.64606	1	NA	NA	Esr1	(CA)n
chr1:35615003-35615004+	0	0	0	0	0	0	0	0	1	0	0	0	0	0	0	0	0	0	0	0	0	0	0	1	0	0	0	0	0	0	NA	NA	NA	NA	NA	NA	Esr1	0
chr1:35634542-35634543+	0	0	0	0	0	0	0	0	0	0	0	0	1	0	0	0	0	0	0	0	0	0	0	0	0	0	0	1	0	0	1.70629	1	-1.64516	1	NA	NA	Esr1	0
chr1:35635431-35635432+	0	1	0	0	0	0	0	0	0	0	0	0	0	0	0	0	1	0	0	0	0	0	0	0	0	0	0	0	0	0	NA	NA	2.19118	1	-1.84736	1	Esr1	0
chr1:35638379-35638380+	0	0	0	0	0	0	0	0	0	0	0	0	0	1	0	0	0	0	0	0	0	0	0	0	0	0	0	0	1	0	1.7077	1	-1.64606	1	NA	NA	Esr1	0
chr1:35660091-35660092+	0	0	0	0	0	0	0	0	0	0	0	0	0	1	0	0	0	0	0	0	0	0	0	0	0	0	0	0	1	0	1.7077	1	-1.64606	1	NA	NA	Esr1	0
chr1:35662446-35662448+	0	0	0	0	0	0	0	0	2	0	0	0	0	0	0	0	0	0	0	0	0	0	0	2	0	0	0	0	0	0	NA	NA	NA	NA	NA	NA	Esr1	0
chr1:35662598-35662599+	0	0	0	0	0	0	0	0	0	3	0	0	0	0	0	0	0	0	0	0	0	0	0	0	0	0	0	0	0	0	NA	NA	NA	NA	NA	NA	Esr1	0
chr1:35678735-35678736+	0	0	0	0	0	0	1	0	0	0	0	0	0	0	0	0	0	0	0	0	0	0	0	0	0	0	0	0	0	0	NA	NA	NA	NA	NA	NA	Esr1	0
chr1:35678902-35678903+	0	0	0	0	0	0	0	0	0	0	0	0	0	0	1	0	0	0	0	0	0	0	0	0	0	0	0	0	0	1	2.09223	1	-1.96439	1	NA	NA	Esr1	0
chr1:35678974-35678975+	0	0	0	0	0	0	0	0	0	0	0	0	1	0	0	0	0	0	0	0	0	0	0	0	0	0	0	1	0	0	1.70629	1	-1.64516	1	NA	NA	Esr1	0
chr1:35688036-35688037+	0	0	0	0	0	0	0	1	0	0	0	0	0	0	0	0	0	0	0	0	0	0	1	0	0	0	0	0	0	0	NA	NA	NA	NA	NA	NA	Esr1	0
chr1:35690897-35690898+	0	0	0	1	0	0	0	0	0	0	0	0	0	0	0	0	0	0	1	0	0	0	0	0	0	0	0	0	0	0	NA	NA	NA	NA	NA	NA	Esr1	0
chr1:35692912-35692913+	0	0	0	0	0	0	0	0	0	0	0	0	1	0	0	0	0	0	0	0	0	0	0	0	0	0	0	1	0	0	1.70629	1	-1.64516	1	NA	NA	Esr1	0
chr1:35693495-35693496+	0	0	0	0	0	0	0	0	0	0	0	0	1	0	0	0	0	0	0	0	0	0	0	0	0	0	0	1	0	0	1.70629	1	-1.64516	1	NA	NA	Esr1	0
chr1:35702979-35702980+	0	0	0	0	0	0	0	0	0	0	0	0	0	1	0	0	0	0	0	0	0	0	0	0	0	0	0	0	1	0	1.7077	1	-1.64606	1	NA	NA	Esr1	0
chr1:35707406-35707407+	0	1	0	0	0	0	0	0	0	0	0	0	0	0	0	0	1	0	0	0	0	0	0	0	0	0	0	0	0	0	NA	NA	2.19118	1	-1.84736	1	Esr1	0
chr1:35713590-35713591+	0	0	0	0	0	0	0	0	0	0	0	0	1	0	0	0	0	0	0	0	0	0	0	0	0	0	0	1	0	0	1.70629	1	-1.64516	1	NA	NA	Esr1	B4A
chr1:35713813-35713815+	7	4	0	0	0	0	0	1	0	3	0	0	0	0	0	0	0	0	0	0	0	0	0	0	1	0	0	0	0	0	-2.06515	1	NA	NA	1.90116	1	Esr1	(CA)n
chr1:35713985-35713986+	0	0	0	1	0	0	0	0	0	0	0	0	0	0	0	0	0	0	1	0	0	0	0	0	0	0	0	0	0	0	NA	NA	NA	NA	NA	NA	Esr1	GA-rich
chr1:35717557-35717558+	0	0	0	0	0	0	0	0	0	0	0	0	2	0	0	0	0	0	0	0	0	0	0	0	0	0	0	2	0	0	2.20352	1	-2.17684	1	NA	NA	Esr1	0
chr1:35717683-35717684+	0	0	0	0	0	0	0	0	0	0	0	0	1	0	0	0	0	0	0	0	0	0	0	0	0	0	0	1	0	0	1.70629	1	-1.64516	1	NA	NA	Esr1	0
chr1:35717980-35717981+	0	0	0	0	0	0	0	0	0	0	1	0	0	0	0	0	0	0	0	0	0	0	0	0	0	0	0	0	0	0	NA	NA	NA	NA	NA	NA	Esr1	0
chr1:35718257-35718258+	0	0	0	0	0	0	0	0	0	0	0	0	1	0	0	0	0	0	0	0	0	0	0	0	0	0	0	1	0	0	1.70629	1	-1.64516	1	NA	NA	Esr1	0
chr1:35718399-35718400+	0	0	0	1	0	0	0	0	0	0	0	0	0	0	0	0	0	0	1	0	0	0	0	0	0	0	0	0	0	0	NA	NA	NA	NA	NA	NA	Esr1	(CAGAGA)n
chr1:35728947-35728948+	0	0	0	1	0	0	0	0	0	0	0	0	0	0	0	0	0	0	1	0	0	0	0	0	0	0	0	0	0	0	NA	NA	NA	NA	NA	NA	Esr1	0
chr1:35740517-35740518+	0	0	0	0	0	0	0	0	0	0	0	0	0	1	0	0	0	0	0	0	0	0	0	0	0	0	0	0	1	0	1.7077	1	-1.64606	1	NA	NA	Esr1	0
chr1:35760699-35760700+	0	0	0	1	0	0	0	0	0	0	0	0	0	0	0	0	0	0	1	0	0	0	0	0	0	0	0	0	0	0	NA	NA	NA	NA	NA	NA	Esr1	0
chr1:35762166-35762167+	0	0	0	0	0	0	0	0	0	0	0	0	0	1	0	0	0	0	0	0	0	0	0	0	0	0	0	0	1	0	1.7077	1	-1.64606	1	NA	NA	Esr1	0
chr1:35796707-35796708+	1	0	0	0	0	0	0	0	0	0	0	0	0	0	0	0	0	0	0	0	0	0	0	0	0	0	0	0	0	0	NA	NA	NA	NA	NA	NA	Esr1	0
chr1:35803443-35803444+	0	0	0	0	0	0	0	0	0	3	0	0	0	0	0	0	0	0	0	0	0	0	0	0	0	0	0	0	0	0	NA	NA	NA	NA	NA	NA	Esr1	0
chr1:35853506-35853507+	0	1	0	0	0	0	0	0	0	0	0	0	0	0	0	0	1	0	0	0	0	0	0	0	0	0	0	0	0	0	NA	NA	2.19118	1	-1.84736	1	Esr1	0
chr1:35875388-35875389+	0	0	0	0	0	0	0	0	0	0	0	0	1	0	0	0	0	0	0	0	0	0	0	0	0	0	0	1	0	0	1.70629	1	-1.64516	1	NA	NA	Esr1	0
chr1:35980295-35980296+	1	0	0	0	0	0	0	0	0	0	0	0	0	0	0	1	0	0	0	0	0	0	0	0	0	0	0	0	0	0	NA	NA	2.19082	1	-1.84862	1	0	(TG)n
chr1:36006867-36006868+	1	0	0	0	0	0	0	0	0	0	0	0	0	0	0	0	0	0	0	0	0	0	0	0	0	0	0	0	0	0	NA	NA	NA	NA	NA	NA	0	0
chr1:36028871-36028872+	1	0	0	1	0	1	0	0	0	0	0	0	1	0	0	0	0	0	0	0	0	0	0	0	0	0	0	0	0	0	NA	NA	NA	NA	NA	NA	0	0
chr1:36058160-36058161+	0	0	0	0	0	0	0	0	0	0	1	0	0	0	0	0	0	0	0	0	0	0	0	0	0	1	0	0	0	0	-2.08341	1	NA	NA	1.90122	1	0	0
chr1:36079212-36079213+	0	0	0	1	0	0	0	0	0	0	0	0	0	0	0	0	0	0	1	0	0	0	0	0	0	0	0	0	0	0	NA	NA	NA	NA	NA	NA	0	0
chr1:36248925-36248926+	2	0	0	0	0	0	0	0	0	0	0	0	0	0	0	0	0	0	0	0	0	0	0	0	0	0	0	0	0	0	NA	NA	NA	NA	NA	NA	0	0
chr1:36249010-36249011+	0	0	0	1	0	0	0	0	0	0	0	0	0	0	0	0	0	0	0	0	0	0	0	0	0	0	0	0	0	0	NA	NA	NA	NA	NA	NA	0	RMER6B
chr1:36314397-36314404+	0	0	0	0	0	0	0	0	0	0	0	0	6	0	0	0	0	0	0	0	0	0	0	0	0	0	0	6	0	0	3.48337	1	-3.43254	1	NA	NA	Myct1	0
chr1:36314432-36314447+	0	0	0	0	0	0	0	0	0	0	0	0	3	1	0	0	0	0	0	0	0	0	0	0	0	0	0	3	1	0	3.21747	1	-3.18663	1	NA	NA	Myct1	0
chr1:36314676-36314677+	0	0	1	0	0	0	0	0	0	0	0	0	0	0	0	0	0	1	0	0	0	0	0	0	0	0	0	0	0	0	NA	NA	2.369	1	-2.12816	1	Myct1	0
chr1:36314845-36314846+	0	0	0	0	0	0	0	0	0	0	0	0	1	0	0	0	0	0	0	0	0	0	0	0	0	0	0	1	0	0	1.70629	1	-1.64516	1	NA	NA	Myct1	0
chr1:36325077-36325078+	0	0	0	0	0	0	0	0	0	0	0	0	1	0	0	0	0	0	0	0	0	0	0	0	0	0	0	0	0	0	NA	NA	NA	NA	NA	NA	Myct1	0
chr1:36327135-36327136+	0	0	0	0	0	0	0	0	0	1	0	0	0	0	0	0	0	0	0	0	0	0	0	0	1	0	0	0	0	0	-2.06515	1	NA	NA	1.90116	1	0	0
chr1:36327166-36327167+	0	0	1	0	0	0	0	0	0	0	0	0	0	0	0	0	0	1	0	0	0	0	0	0	0	0	0	0	0	0	NA	NA	2.369	1	-2.12816	1	0	0
chr1:36327218-36327219+	0	0	0	0	0	0	0	0	0	0	0	0	0	1	0	0	0	0	0	0	0	0	0	0	0	0	0	0	1	0	1.7077	1	-1.64606	1	NA	NA	0	0
chr1:36327833-36327834+	0	0	0	0	0	0	0	0	0	0	0	0	1	0	0	0	0	0	0	0	0	0	0	0	0	0	0	1	0	0	1.70629	1	-1.64516	1	NA	NA	0	0
chr1:36431196-36431197+	1	0	0	0	0	0	0	0	0	0	0	0	0	0	0	1	0	0	0	0	0	0	0	0	0	0	0	0	0	0	NA	NA	2.19082	1	-1.84862	1	0	RLTR11A
chr1:36508011-36508012+	0	0	0	0	0	0	0	0	0	0	0	0	0	0	1	0	0	0	0	0	0	0	0	0	0	0	0	0	0	1	2.09223	1	-1.96439	1	NA	NA	0	0
chr1:36519949-36519950+	0	0	0	0	0	0	0	0	0	3	0	0	0	0	0	0	0	0	0	0	0	0	0	0	3	0	0	0	0	0	-3.36768	1	NA	NA	3.16406	1	0	0
chr1:36520927-36520928+	0	0	0	0	0	0	0	0	0	0	0	0	0	1	0	0	0	0	0	0	0	0	0	0	0	0	0	0	1	0	1.7077	1	-1.64606	1	NA	NA	0	0
chr1:36597199-36597200+	1	0	0	1	0	0	0	0	0	0	0	0	6	2	2	1	0	0	1	0	0	0	0	0	0	0	0	6	2	2	4.53626	1	-2.26901	1	-1.84862	1	F1M9I2_RAT	4.5SRNA
chr1:36780661-36780662+	0	0	0	0	0	0	0	0	0	1	0	0	0	0	0	0	0	0	0	0	0	0	0	0	1	0	0	0	0	0	-2.06514	1	NA	NA	1.90116	1	F1M9I2_RAT	(GA)n
chr1:36821622-36821623+	0	0	0	0	0	0	0	0	0	0	0	0	0	1	0	0	0	0	0	0	0	0	0	0	0	0	0	0	1	0	1.7077	1	-1.64606	1	NA	NA	F1M9I2_RAT	L1_Rn
chr1:36859790-36859791+	0	1	0	0	0	0	0	0	0	0	0	0	0	0	0	0	0	0	0	0	0	0	0	0	0	0	0	0	0	0	NA	NA	NA	NA	NA	NA	0	L1_Rn
chr1:37462969-37462970+	1	0	0	0	0	0	0	0	0	0	0	0	0	0	0	1	0	0	0	0	0	0	0	0	0	0	0	0	0	0	NA	NA	2.19082	1	-1.84862	1	0	(GAAAA)n
chr1:37508806-37508807+	0	0	0	0	0	0	0	0	0	0	1	0	0	0	0	0	0	0	0	0	0	0	0	0	0	0	0	0	0	0	NA	NA	NA	NA	NA	NA	0	L1_Rat1
chr1:37742769-37742770+	0	0	0	0	0	0	1	0	0	0	0	0	0	0	0	0	0	0	0	0	0	1	0	0	0	0	0	0	0	0	NA	NA	NA	NA	NA	NA	OPRM_RAT	0
chr1:37749895-37749896+	0	0	0	0	0	0	0	0	0	0	0	0	1	0	0	0	0	0	0	0	0	0	0	0	0	0	0	1	0	0	1.70629	1	-1.64516	1	NA	NA	OPRM_RAT	0
chr1:37891185-37891186+	1	0	0	0	0	0	0	0	0	0	0	0	0	0	0	1	0	0	0	0	0	0	0	0	0	0	0	0	0	0	NA	NA	2.19082	1	-1.84862	1	0	(TG)n
chr1:37891207-37891208+	1	0	0	0	0	0	0	0	0	0	0	0	0	0	0	1	0	0	0	0	0	0	0	0	0	0	0	0	0	0	NA	NA	2.19082	1	-1.84862	1	0	(TG)n
chr1:37891464-37891465+	4	0	0	0	0	0	0	0	0	0	0	0	0	0	0	0	0	0	0	0	0	0	0	0	0	0	0	0	0	0	NA	NA	NA	NA	NA	NA	0	(TATG)n
chr1:37891499-37891500+	1	0	0	0	0	0	0	0	0	0	0	0	0	0	0	0	0	0	0	0	0	0	0	0	0	0	0	0	0	0	NA	NA	NA	NA	NA	NA	0	(TG)n
chr1:37891522-37891524+	2	0	0	0	0	0	0	0	0	0	0	0	0	0	0	2	0	0	0	0	0	0	0	0	0	0	0	0	0	0	NA	NA	3.01744	1	-2.62755	1	0	(TG)n
chr1:37891591-37891592+	0	1	0	0	0	0	0	0	0	0	0	0	0	0	0	0	1	0	0	0	0	0	0	0	0	0	0	0	0	0	NA	NA	2.19118	1	-1.84736	1	0	(TG)n
chr1:37940250-37940251+	0	0	1	0	0	0	0	0	0	0	0	0	0	0	0	0	0	1	0	0	0	0	0	0	0	0	0	0	0	0	NA	NA	2.369	1	-2.12815	1	0	(TG)n
chr1:38098308-38098309+	0	0	0	0	0	0	0	0	0	0	0	0	1	0	0	0	0	0	0	0	0	0	0	0	0	0	0	1	0	0	1.70629	1	-1.64516	1	NA	NA	0	0
chr1:38101690-38101691+	0	0	0	0	0	0	0	0	0	0	0	0	1	0	0	0	0	0	0	0	0	0	0	0	0	0	0	1	0	0	1.70629	1	-1.64516	1	NA	NA	Rbm16	0
chr1:38103976-38103977+	0	0	0	0	0	0	0	0	0	0	0	0	0	1	0	0	0	0	0	0	0	0	0	0	0	0	0	0	1	0	1.7077	1	-1.64606	1	NA	NA	Rbm16	0
chr1:38104456-38104457+	0	0	0	0	0	0	0	0	0	0	0	0	1	0	0	0	0	0	0	0	0	0	0	0	0	0	0	1	0	0	1.70629	1	-1.64516	1	NA	NA	Rbm16	0
chr1:38112601-38112602+	0	0	0	0	0	0	0	0	0	0	0	0	0	1	0	0	0	0	0	0	0	0	0	0	0	0	0	0	1	0	1.7077	1	-1.64606	1	NA	NA	Rbm16	0
chr1:38113497-38113498+	0	0	0	0	0	0	0	0	0	1	0	0	0	0	0	0	0	0	0	0	0	0	0	0	1	0	0	0	0	0	-2.06514	1	NA	NA	1.90116	1	Rbm16	0
chr1:38113637-38113638+	0	0	0	0	0	0	0	0	0	0	0	0	1	0	0	0	0	0	0	0	0	0	0	0	0	0	0	1	0	0	1.70629	1	-1.64516	1	NA	NA	Rbm16	0
chr1:38114035-38114036+	0	0	0	0	0	0	0	0	0	0	0	0	1	0	0	0	0	0	0	0	0	0	0	0	0	0	0	1	0	0	1.70629	1	-1.64516	1	NA	NA	Rbm16	0
chr1:38117210-38117211+	0	0	0	0	0	0	0	0	0	0	0	0	1	0	0	0	0	0	0	0	0	0	0	0	0	0	0	1	0	0	1.70629	1	-1.64516	1	NA	NA	Rbm16	0
chr1:38118916-38118917+	0	0	0	0	0	0	0	0	0	0	0	0	1	0	0	0	0	0	0	0	0	0	0	0	0	0	0	1	0	0	1.70629	1	-1.64516	1	NA	NA	Rbm16	RMER6A
chr1:38120988-38120989+	0	0	0	0	0	0	0	0	0	0	0	0	0	1	0	0	0	0	0	0	0	0	0	0	0	0	0	0	1	0	1.7077	1	-1.64606	1	NA	NA	Rbm16	0
chr1:38124433-38124434+	0	0	0	0	0	0	0	0	0	1	0	0	0	0	0	0	0	0	0	0	0	0	0	0	1	0	0	0	0	0	-2.06514	1	NA	NA	1.90116	1	Rbm16	0
chr1:38126159-38126160+	0	1	0	0	0	0	0	0	0	0	0	0	0	0	0	0	1	0	0	0	0	0	0	0	0	0	0	0	0	0	NA	NA	2.19118	1	-1.84736	1	Rbm16	0
chr1:38133104-38133105+	0	0	0	1	0	0	0	0	0	0	0	0	0	0	0	0	0	0	1	0	0	0	0	0	0	0	0	0	0	0	NA	NA	NA	NA	NA	NA	Rbm16	0
chr1:38133879-38133880+	1	0	0	0	0	0	0	0	0	0	0	0	0	0	0	1	0	0	0	0	0	0	0	0	0	0	0	0	0	0	NA	NA	2.19082	1	-1.84862	1	Rbm16	0
chr1:38135584-38135585+	0	0	0	0	0	0	0	0	0	0	0	0	0	0	1	0	0	0	0	0	0	0	0	0	0	0	0	0	0	1	2.09223	1	-1.9644	1	NA	NA	Rbm16	0
chr1:38135838-38135842+	0	0	0	1	0	0	0	0	0	0	0	0	0	1	0	0	0	0	1	0	0	0	0	0	0	0	0	0	1	0	1.7077	1	-1.64606	1	NA	NA	Rbm16	0
chr1:38136401-38136402+	0	0	1	0	0	0	0	0	0	0	0	0	0	0	0	0	0	1	0	0	0	0	0	0	0	0	0	0	0	0	NA	NA	2.369	1	-2.12815	1	Rbm16	0
[truncated: 63,536 more rows]

## Sheet: RNA > LNA
Row.names	logFC	logCPM	PValue	FDR	symbol	rmsk
chr5:5309920-5309978-	9.7292	11.3049	4.05437e-109	5.62171e-104	0	7SLRNA
chr8:62243583-62243658+	8.94623	11.3426	2.51722e-87	1.74516e-82	0	7SLRNA
chr9:65727648-65727774-	6.26939	12.7397	7.765e-76	3.55556e-71	Myl1	0
chr11:68375411-68375528-	7.33336	11.1846	1.02571e-75	3.55556e-71	0	7SLRNA
chr12:22851453-22851493-	7.58476	11.1871	1.72392e-64	4.7807e-60	0	7SLRNA
chr3:70682541-70682599+	9.6074	11.185	6.07952e-61	1.40496e-56	0	7SLRNA
chr6:91117279-91117393+	8.85194	11.2471	1.31228e-60	2.59941e-56	0	7SLRNA
chrX:54985894-54985915+	11.8193	11.3117	3.03583e-55	5.26178e-51	0	7SLRNA
chr2:145713673-145713772+	2.92735	14.2503	1.06264e-53	1.63714e-49	0	0
chrM:12334-13779+	2.5946	12.2612	1.51853e-53	2.10557e-49	0	0
chr1:202745119-202745217+	6.46703	14.5388	1.01986e-51	1.28557e-47	0	0
chr7:68333299-68333423-	8.33127	11.2526	3.92454e-51	4.53474e-47	0	7SLRNA
chr2:77482169-77482291+	8.26268	11.1943	2.20302e-48	2.34974e-44	Znf622	7SLRNA
chr10:59473911-59473930+	7.87533	11.1779	2.46641e-47	2.44277e-43	0	7SLRNA
chr1:85599001-85599082+	6.29082	8.80058	1.86524e-39	1.7242e-35	Hspb6	0
chr1:208428661-208430216-	3.47863	16.0582	5.44644e-38	4.71996e-34	0	L1MCa
chr8:66488113-66488182+	5.11878	8.84913	1.20755e-35	9.84917e-32	0	0
chrM:279-852+	3.44187	16.9378	4.24089e-35	3.26685e-31	0	0
chrM:41-250+	2.82621	15.577	2.15812e-34	1.4962e-30	0	0
chr9:35478022-35478141-	5.92371	13.4779	6.41312e-32	4.23443e-28	Ankrd23	0
chr16:73922915-73923006+	4.75983	10.7689	2.22231e-31	1.40064e-27	Vdac3	0
chr16:49353474-49353502+	7.28825	10.6022	1.70876e-30	1.03014e-26	Slc25a4	0
chr15:2528863-2528980-	6.65871	8.38891	2.23276e-29	1.28996e-25	Vdac2	0
chr6:91323393-91323410-	7.76147	11.0988	4.6826e-28	2.59712e-24	0	7SLRNA
chr1:95002746-95002817-	6.63755	10.7272	1.75654e-27	9.36762e-24	Mybpc2	0
chr9:11033425-11033509+	6.3398	8.10583	1.20235e-26	6.17464e-23	Hsp90ab1	0
chr1:47089240-47089400-	4.72217	8.93591	3.00854e-26	1.48985e-22	Brp44l	0
chr9:85121239-85121342-	6.18586	7.97182	2.38335e-25	1.13955e-21	Ncl	0
chr8:54107754-54107791+	4.20187	8.25875	1.64147e-24	7.58675e-21	0	0
chr10:57537523-57537688+	6.7136	8.44605	1.74078e-24	7.73095e-21	Eno3	0
chr5:120595577-120595688+	7.014	8.7207	1.78418e-24	7.73095e-21	Pgm1	0
chrM:6988-7626+	4.38247	12.2101	6.40565e-24	2.6915e-20	0	0
chr14:1867260-1867360+	5.05041	10.4074	8.36505e-24	3.41142e-20	Atp5i	0
chr11:70680947-70680957-	8.25993	7.94767	9.29074e-24	3.68067e-20	0	0
chr2:157230760-157230856+	5.74055	8.76592	1.67609e-23	6.45565e-20	Mlf1	0
chr8:57072957-57073050-	8.18449	7.87729	2.20348e-23	8.1965e-20	Acat1	0
chrM:14071-15037+	3.8301	12.7137	2.2463e-23	8.1965e-20	0	0
chr7:138458848-138458891+	6.70131	10.956	3.64236e-23	1.29498e-19	Gpd1	0
chr10:48738498-48738507+	7.16222	10.478	9.49927e-23	3.29288e-19	LOC100360548	0
chr15:33096193-33096207-	5.37704	9.99313	1.06928e-22	3.6162e-19	0	0
chrM:1641-1652+	8.44796	8.12119	1.55881e-22	5.14623e-19	0	0
chr19:51847167-51847223+	4.71437	9.84601	2.66829e-22	8.60418e-19	Map1lc3b	0
chr1:185975476-185975510-	8.34007	9.96999	2.9187e-22	9.19776e-19	0	0
chr8:71357873-71358162-	6.81346	13.6602	3.22664e-22	9.9422e-19	Tpm1	0
chr1:93820072-93820153+	8.35048	8.03448	3.71023e-22	1.11838e-18	Etfb	0
chr13:80044728-80044828+	7.0591	8.76926	5.73509e-22	1.69195e-18	RGD1309708	0
chr4:131973291-131973503-	4.1558	9.0162	1.64664e-21	4.75667e-18	0	0
chr16:19042048-19042075+	7.84447	7.58664	3.13292e-21	8.86538e-18	Rpl18a	0
chr10:53948494-53948605+	2.79098	9.54558	6.42045e-21	1.78049e-17	Myh2	0
chr2:182297466-182297686+	5.39159	9.54438	1.04114e-20	2.83063e-17	Tpm3	0
chr2:12098596-12098836+	4.24672	11.7776	1.12216e-20	2.99223e-17	0	0
chr18:35455720-35455830-	7.83468	7.57461	1.227e-20	3.21006e-17	Lars	0
chr8:24924832-24924902+	5.72287	8.301	2.04629e-20	5.25433e-17	Sept7	0
chrX:95643842-95643914-	6.12207	7.91559	2.76619e-20	6.97372e-17	Itm2a	0
chr2:23416638-23416760-	10.1709	9.73277	2.85223e-20	7.06222e-17	0	0
chr8:58135387-58135440+	3.02677	8.34589	7.10281e-20	1.72783e-16	Idh3a	0
chr12:22034198-22034267-	5.66519	8.25437	8.24845e-20	1.97192e-16	Mdh2	0
chr7:105038311-105038312+	8.13286	7.84164	1.55697e-19	3.65908e-16	0	0
chr10:53942520-53942728+	3.84707	8.14959	3.73355e-19	8.62811e-16	Myh2	0
chr10:63072067-63072176+	5.76987	10.2349	4.31624e-19	9.81116e-16	Ywhae	0
chr5:172459669-172459750+	6.04386	7.84972	4.85165e-19	1.08503e-15	D4A3G2_RAT	0
chrX:94324098-94324164+	7.91069	7.64419	5.37825e-19	1.16522e-15	Pgk1	0
chr10:57536915-57536980+	4.57816	10.6967	5.72181e-19	1.22058e-15	Eno3	0
chr10:53888580-53888686+	2.90113	8.4159	6.94159e-19	1.45834e-15	Myh2	0
chr4:122041796-122041914-	5.23229	7.86539	8.28599e-19	1.7148e-15	Cnbp	0
chr10:18062709-18062767-	7.68278	7.4504	8.98334e-19	1.83178e-15	Npm1	0
chr2:198254503-198254555+	6.25135	8.7857	3.02986e-18	6.08861e-15	0	0
chr3:169107095-169107150-	8.07226	7.79383	3.69646e-18	7.32205e-15	Psma7	0
chr2:88114668-88114746-	3.98667	11.3592	5.20613e-18	1.01672e-14	Car3	0
chr7:137412065-137412117-	4.84623	7.99281	1.36284e-17	2.62457e-14	Ddn	0
chr1:24977593-24977768-	4.27776	10.4939	1.73984e-17	3.30469e-14	Trdn	0
chr6:78687940-78687941-	7.91749	7.6499	2.55348e-17	4.7846e-14	0	0
chr1:198700056-198700097-	9.25347	8.87172	5.68485e-17	1.051e-13	Bnip3	0
chr16:25751120-25751149+	8.38102	8.07871	7.06221e-17	1.28846e-13	0	0
chr15:3869781-3869838+	9.89669	9.47813	1.19048e-16	2.14376e-13	Myoz1	0
chr11:79957169-79957218-	8.31216	8.01787	1.39231e-16	2.44373e-13	Eif4a2	0
chr1:211540948-211540998+	8.39549	8.09113	2.04613e-16	3.5464e-13	Ubxn1	0
chr3:112989801-112989811-	5.26518	7.89731	2.69112e-16	4.60672e-13	Shc4	0
chr2:190029948-190030027+	6.88042	9.85282	3.33917e-16	5.64637e-13	Tmod4	0
chr12:12047064-12047072+	8.79675	8.45981	3.84662e-16	6.42607e-13	Actb	0
chr14:110750483-110750605+	6.27968	9.29142	4.41398e-16	7.28612e-13	Rtn4	0
chr15:55479756-55479797-	4.35404	11.3947	6.22591e-16	1.01562e-12	0	0
chr1:83932708-83932741+	8.3503	8.05494	7.87573e-16	1.26981e-12	Ech1	0
chr9:65722515-65722639-	3.09075	10.0561	8.92849e-16	1.423e-12	Myl1	0
chr8:106139443-106139559-	7.55267	7.3385	1.08562e-15	1.71057e-12	Ppp2r3a	0
chr10:83622428-83622487+	10.0468	9.62552	2.04526e-15	3.18642e-12	0	0
chr18:48642883-48642938+	7.51844	7.31033	3.68464e-15	5.67672e-12	Snx2	0
chr7:138139430-138139460+	7.52968	7.31958	3.90677e-15	5.90617e-12	BI1_RAT	0
chr3:49414835-49414863+	7.79617	7.55869	3.91876e-15	5.90617e-12	0	0
chr2:22106037-22106057-	8.82496	8.49022	4.53828e-15	6.76633e-12	0	0
chr14:45439524-45439573-	7.91534	7.65871	4.74038e-15	6.99247e-12	0	0
chr7:120223759-120223790+	9.47774	9.09048	4.85449e-15	7.08541e-12	Aco2	0
chrM:5295-6751+	2.09264	13.7063	4.92561e-15	7.11432e-12	0	0
chrM:3750-3780+	2.02819	8.682	5.83435e-15	8.34e-12	0	0
chr6:25237628-25237732-	6.21391	8.75432	8.16398e-15	1.1551e-11	0	0
chr9:58242784-58242838-	7.46887	7.26871	8.31047e-15	1.16395e-11	0	0
chr16:75638065-75638071+	6.17641	7.99223	9.38648e-15	1.30151e-11	LOC100362738	L1_Rat1
chr4:43293302-43293401+	5.84502	8.4223	1.08681e-14	1.49203e-11	Capza2	GC_rich
chr4:126362743-126362921-	4.95973	8.74281	1.09872e-14	1.49359e-11	Mrps25	0
chr16:13338357-13338455-	5.50797	8.13232	1.11106e-14	1.4957e-11	Ghitm	0
chr4:37132974-37133045-	5.52706	8.13879	1.36521e-14	1.82017e-11	Ndufa4	0
chr3:145367091-145367218-	5.78409	10.3928	1.40905e-14	1.86073e-11	Eif2s2	0
chr4:78827963-78828037-	3.86131	7.99036	1.98147e-14	2.59195e-11	Cycs	0
chr3:108263114-108263174+	4.94811	9.74771	2.20361e-14	2.8556e-11	Hypk	0
chr14:98260540-98260573-	5.22553	10.2082	2.73807e-14	3.51532e-11	0	0
chr1:193205767-193205807+	7.36951	9.82474	2.92206e-14	3.68809e-11	D3ZB65_RAT	0
chr3:54138360-54138381+	6.11662	7.94045	2.92583e-14	3.68809e-11	0	0
chr10:53950753-53951039+	2.19426	10.9748	3.20108e-14	3.9987e-11	Myh2	0
chr10:53931585-53931665-	5.46494	7.3525	3.64965e-14	4.51834e-11	0	0
chr9:104873251-104873347-	6.01778	9.45464	3.75264e-14	4.60472e-11	Ndufv2	0
chr17:68042277-68042279+	7.31633	7.14248	4.20175e-14	5.11059e-11	7SK	7SK
chr1:83433984-83434043-	5.85239	8.42976	5.74899e-14	6.93168e-11	D3ZSS2_RAT	0
chr4:163237513-163237560-	5.32298	7.23429	6.834e-14	8.15516e-11	Ndufa9	0
chr19:22984391-22984462+	7.70306	7.47979	6.88134e-14	8.15516e-11	RGD1308706	0
chr7:116125909-116126021-	3.93845	8.04686	7.25273e-14	8.52245e-11	Pvalb	0
chr9:44300986-44301058+	6.48162	8.99443	8.51679e-14	9.9237e-11	Col3a1	0
chr18:38003966-38004056+	4.7072	8.51281	1.34763e-13	1.55717e-10	Myot	0
chr9:35625444-35625492+	8.49181	8.18971	1.63606e-13	1.87482e-10	Cox5b	0
chr6:75207321-75207376-	7.49818	7.30199	1.75986e-13	2.00015e-10	0	0
chr17:68705125-68705213+	8.11508	7.8508	2.19454e-13	2.47391e-10	0	0
chrM:7677-8481+	3.18432	15.9561	2.82373e-13	3.15752e-10	0	0
chrM:16152-16180-	6.71914	9.70359	3.29969e-13	3.66022e-10	0	0
chr1:186471750-186471821+	6.16937	9.84666	4.90876e-13	5.40189e-10	Mylpf	0
chr7:2121369-2121405+	3.02182	7.79134	5.25043e-13	5.73239e-10	Sarnp	0
chr7:35007877-35008006+	4.72376	7.89452	8.30793e-13	8.99969e-10	Dcn	0
chr2:140301813-140301854-	7.64199	7.41283	9.9069e-13	1.06486e-09	D3ZS75_RAT	0
chr10:28860962-28861006-	4.6543	7.37899	1.05666e-12	1.12704e-09	Ttc1	0
chr1:185974565-185974569-	7.63374	7.41763	1.3304e-12	1.4006e-09	Aldoa	0
chr1:187465276-187465331-	6.82032	8.56964	1.33335e-12	1.4006e-09	CX6A2_RAT	0
chrX:93152497-93152549+	7.29799	7.13311	1.84777e-12	1.92638e-09	RGD1562502	0
chr2:251890711-251890779-	3.74489	10.1791	2.01175e-12	2.08169e-09	Acadm	0
chrM:8503-9218+	3.19032	12.7633	2.18523e-12	2.24444e-09	0	0
chr5:29283120-29283251-	5.30808	7.22825	2.2458e-12	2.28969e-09	Otud6b	0
chr17:36350578-36350710-	3.24024	7.81017	2.36102e-12	2.3752e-09	Prpf4b	0
chr15:57499565-57499568+	7.79106	7.56958	2.36393e-12	2.3752e-09	Tsc22d1	0
chr3:155809653-155809773-	3.80921	15.946	2.65346e-12	2.6344e-09	0	0
chr10:37283998-37284025+	4.46069	8.52633	2.65989e-12	2.6344e-09	Sar1b	0
chr19:54082947-54083246-	2.70389	8.98285	2.89252e-12	2.84448e-09	Acta1	0
chr1:202688144-202688224+	4.14783	8.00685	2.94823e-12	2.87885e-09	0	0
chrX:122071422-122071480-	4.51923	8.05938	3.10942e-12	3.01501e-09	0	0
chr3:68029404-68029500-	5.61513	8.24221	3.16642e-12	3.04895e-09	0	0
chr10:95611982-95612112-	5.3152	8.41384	3.19866e-12	3.05876e-09	Ccdc47	0
chr10:53882848-53883194+	2.31321	10.0475	3.43405e-12	3.26136e-09	Myh2	0
chr8:82609135-82609185+	5.20773	7.85794	3.4798e-12	3.28232e-09	Klhl31	0
chr3:59667470-59667599-	3.21647	8.07797	3.64428e-12	3.41424e-09	0	0
chr10:105499398-105499452-	9.05896	8.71688	3.80514e-12	3.54103e-09	Atp5h	0
chr8:63486463-63486489+	4.0024	7.62446	4.16077e-12	3.84616e-09	0	0
chr3:155808192-155808228-	2.38211	9.31554	4.34937e-12	3.99387e-09	Tnnc2	0
chr18:30199974-30199985+	7.60414	7.40283	4.5246e-12	4.12744e-09	0	0
chr1:211662489-211662625+	6.83807	8.61116	4.88533e-12	4.42739e-09	Ahnak	0
chr10:11174674-11174714+	6.9251	8.66874	5.20898e-12	4.69004e-09	0	0
chr10:57549646-57549692-	5.75827	8.35277	5.59139e-12	5.00188e-09	Spag7	0
chr4:79706411-79706557-	6.09545	9.4543	6.39998e-12	5.68851e-09	0	0
chr9:44291113-44291243+	7.06622	6.93907	6.73004e-12	5.94378e-09	Col3a1	0
chr8:44321649-44321677+	6.18752	8.00416	7.90165e-12	6.89186e-09	no_symbol	0
chr18:28222248-28222332+	4.92824	7.61914	7.90293e-12	6.89186e-09	0	0
chr5:14932581-14932681+	7.43581	9.92908	1.27938e-11	1.10873e-08	Mrpl15	0
chr10:13979366-13979490-	4.96489	8.75029	1.31505e-11	1.13256e-08	Ndufb10	0
chr7:31349346-31349391+	6.35285	8.1645	1.34109e-11	1.14786e-08	Ndufa12	0
chr9:44281563-44281734+	4.09921	8.697	1.39925e-11	1.19029e-08	Col3a1	0
chr10:40271889-40271962+	4.40814	7.6309	1.57274e-11	1.32971e-08	Hint1	0
chr13:88210393-88210432-	8.01302	7.76791	1.9818e-11	1.65538e-08	0	0
chr9:44313734-44313805+	4.7341	7.90398	2.09382e-11	1.73848e-08	Col3a1	0
chr1:79006382-79006462-	5.73943	7.60713	2.38643e-11	1.96066e-08	Apoe	0
chr2:204114192-204114279+	5.98972	8.57745	2.40035e-11	1.96066e-08	LOC681754	NICER19B-int
chr18:74735244-74735315+	6.34418	9.40972	2.40384e-11	1.96066e-08	Atp5a1	0
chr5:58100792-58100834+	7.58293	7.38789	2.49987e-11	2.02706e-08	Dnaja1,F1M9L9_RAT	0
chr7:35004045-35004133+	3.89161	7.53103	2.60499e-11	2.10001e-08	0	0
chr8:128904003-128904011+	5.66594	9.79795	2.72574e-11	2.18465e-08	0	0
chr5:159818643-159818693+	4.55612	7.3083	3.3732e-11	2.68805e-08	Sdhb	0
chr18:63217293-63217301-	6.54574	8.3279	4.63488e-11	3.67236e-08	0	0
chr7:116129619-116129683-	7.05491	9.54068	4.80103e-11	3.7824e-08	Pvalb	0
chr9:57053418-57053444+	6.30189	8.1032	4.86995e-11	3.81501e-08	Bzw1	0
chr16:54237706-54237778+	4.43	7.98051	5.17335e-11	4.02992e-08	D3ZZK8_RAT	0
chr9:44301272-44301296+	4.71284	8.92945	5.25971e-11	4.07431e-08	Col3a1	0
chr1:176756412-176756455-	7.08798	6.9613	5.43934e-11	4.19005e-08	0	0
chr14:17284103-17284124+	7.69018	7.48612	6.13349e-11	4.69866e-08	0	0
chr19:54084507-54084561-	8.76511	13.8178	6.214e-11	4.73418e-08	Acta1	0
chr10:53888783-53888928+	2.73887	8.0241	7.45654e-11	5.64978e-08	Myh2	0
chr8:59071946-59072041-	4.53035	7.28818	8.11403e-11	6.11454e-08	Etfa	0
chr7:79265475-79265519+	4.37631	7.15167	8.26009e-11	6.19096e-08	Ttc35	0
chr1:202631457-202631562-	5.64794	8.2504	8.37466e-11	6.24308e-08	Ctsd	0
chr5:60003096-60003313-	3.7341	9.32024	8.5506e-11	6.34015e-08	Tpm2	0
chrX:52688268-52688299-	4.08359	7.35658	8.82677e-11	6.51012e-08	Rbbp7	0
chrM:12100-12315+	1.62139	9.29866	9.05558e-11	6.64354e-08	0	0
chr1:29739321-29739407+	5.42458	8.52503	9.37766e-11	6.84362e-08	Sdha	0
chr4:13465005-13465089+	4.84613	7.55421	9.94185e-11	7.21737e-08	0	0
chr16:5311778-5311824+	7.07557	6.95073	1.01864e-10	7.35639e-08	Selk	0
chrX:61635066-61635082+	7.10726	6.97956	1.06433e-10	7.6465e-08	Sat1	0
chr6:10966828-10966922-	7.63195	7.45173	1.19805e-10	8.56286e-08	0	0
chrM:3167-3529+	3.76806	9.40312	1.29222e-10	9.18854e-08	0	0
chr8:77252457-77252495+	7.43946	7.27183	1.30838e-10	9.25596e-08	0	0
chr7:31001629-31001692-	4.60464	7.8141	1.44532e-10	1.01728e-07	RGD1560341	0
chr17:12194657-12194775+	4.90179	9.81166	1.48413e-10	1.03933e-07	Hnrnpk	0
chr1:249602436-249602469-	8.52486	8.24103	1.8112e-10	1.262e-07	Ndufb8	0
chr7:136825991-136826089+	6.32958	8.13506	1.88565e-10	1.3008e-07	Pfkm	0
chr10:89563708-89563772-	6.881	6.79252	2.30466e-10	1.58198e-07	Dnajc7	0
chr15:3686268-3686282-	7.19027	7.05697	2.50618e-10	1.71183e-07	0	0
chr3:52001052-52001128+	4.91985	6.91734	2.53109e-10	1.72037e-07	Ssb	0
chr4:60170861-60170936-	7.31173	7.17608	2.69547e-10	1.82316e-07	Chchd3	0
chr16:20011386-20011430+	5.78261	7.65498	2.72491e-10	1.83413e-07	D3ZE15_RAT	0
chr5:149340506-149340521+	5.63002	7.52079	2.93887e-10	1.96859e-07	0	0
chr4:131973889-131973904-	7.4297	7.2683	3.15265e-10	2.10163e-07	0	0
chr14:6837601-6837603+	7.02787	6.91781	3.19891e-10	2.12227e-07	7SK	7SK
chr1:209166666-209166710+	6.71634	9.2825	3.24443e-10	2.14222e-07	Pygm	0
chr11:70508746-70508851-	7.08986	6.97164	3.30672e-10	2.173e-07	RGD621352	0
chr1:262672255-262672260-	6.9432	6.84227	3.44614e-10	2.25394e-07	0	0
chr10:64389182-64389268+	3.78421	8.42936	3.67433e-10	2.3919e-07	0	(CGG)n
chr1:86098455-86098541-	7.2959	7.16309	3.82981e-10	2.48147e-07	0	0
chr2:170995841-170995922+	6.85121	6.76919	3.91397e-10	2.5242e-07	Ppid	0
chr3:59546069-59546122-	5.49823	7.39698	4.37405e-10	2.80786e-07	D4A4B0_RAT	0
chr2:230166212-230166267-	6.33485	8.87763	4.55213e-10	2.90871e-07	Aimp1	0
chr17:85993383-85993395+	5.56055	7.45524	5.0446e-10	3.2086e-07	0	0
chr15:33077064-33077159-	7.08272	6.96334	5.41821e-10	3.43049e-07	Myh7	0
chr2:198223344-198223348-	7.23438	7.11323	6.23614e-10	3.93041e-07	7SK	7SK
chr10:95650939-95650998+	7.80907	7.61435	6.49853e-10	4.07725e-07	Psmc5	0
chr2:118946480-118946514+	7.59237	7.407	6.89523e-10	4.30666e-07	Ndufb5	0
chr1:174605604-174605672+	7.0589	6.91843	7.29738e-10	4.5374e-07	0	0
chr9:65737366-65737399-	7.15058	7.02416	7.4381e-10	4.60425e-07	Myl1	0
chr9:42043453-42043478+	7.21885	7.08691	7.62836e-10	4.70104e-07	Mrps9	0
chr2:250792825-250792868-	6.99862	6.89664	7.73252e-10	4.74414e-07	0	0
chr1:179247288-179247290+	7.20949	7.08865	7.95865e-10	4.86137e-07	7SK,Abca16	7SK
chrX:42279692-42279704-	4.94698	6.93545	8.36359e-10	5.08631e-07	7SK,LOC685699	7SK
chr10:53953891-53953968+	3.4076	7.80074	8.86617e-10	5.34788e-07	Myh2	0
chr7:25403840-25403887+	7.1853	7.05607	8.87084e-10	5.34788e-07	Arl1	0
chr5:153707639-153707665+	7.12075	7.0146	1.04991e-09	6.3021e-07	F1M3S5_RAT,Syf2	0
chr3:53480868-53480924+	7.10967	6.98981	1.07415e-09	6.41981e-07	Dync1i2	0
chr7:71478479-71478551-	5.17168	8.67231	1.10816e-09	6.57502e-07	Cox6c	0
chr10:85544493-85544572+	5.09276	7.06221	1.1096e-09	6.57502e-07	Cbx1	0
chr18:52344833-52344854+	7.35076	7.21657	1.21529e-09	7.1706e-07	Phax	0
chr10:86046541-86046581+	3.12223	7.71554	1.4339e-09	8.40028e-07	Mrpl45	0
chr4:92312111-92312164-	3.77908	7.71448	1.43581e-09	8.40028e-07	0	0
chr1:253101831-253101895+	4.8499	6.85753	1.60668e-09	9.36044e-07	SFR1_RAT	0
chr4:81021447-81021508+	6.95906	6.87411	1.62504e-09	9.42781e-07	Tax1bp1	0
chr5:136255410-136255485+	7.2245	8.97883	1.65657e-09	9.57069e-07	Uqcrh	0
chr14:10360051-10360101-	7.33553	7.19335	1.68421e-09	9.69003e-07	Cops4	0
chr12:33977332-33977397+	4.01301	8.15304	1.79692e-09	1.02957e-06	Rsrc2	0
chr15:33820412-33820476-	6.72522	6.67212	1.81669e-09	1.03662e-06	Nedd8	0
chr11:64185904-64186064-	5.17892	8.69467	1.84532e-09	1.04864e-06	Cox17	0
chr11:31620991-31621046+	5.06768	7.75532	1.94384e-09	1.10012e-06	Son	0
chr3:57260300-57260307+	6.95944	6.87724	2.0176e-09	1.13722e-06	F1LUV8_RAT	0
chr2:180668639-180668744-	3.7214	7.65832	2.13359e-09	1.19773e-06	Robld3	0
chr8:83148903-83148905-	6.97749	6.89462	2.27792e-09	1.26848e-06	7SK	7SK
chr10:38892519-38892581-	5.30215	7.24445	2.30872e-09	1.28049e-06	Uqcrq	0
chr1:77252771-77252828-	7.33476	7.19256	2.36986e-09	1.30916e-06	Calm3	0
chr3:18790941-18790984-	3.8925	8.37502	2.5053e-09	1.37849e-06	Rpl35	0
chr3:146587642-146587712-	7.48095	7.32037	2.84631e-09	1.55994e-06	Rbm39	0
chr4:157225894-157226000-	7.90703	7.70294	2.86197e-09	1.56234e-06	Atp6v1e1	0
chr9:65737517-65737602-	7.71746	7.53501	2.95155e-09	1.60492e-06	0	0
chr8:125582032-125582091+	6.96773	6.89055	3.13631e-09	1.69873e-06	0	0
chr3:13783638-13783654+	6.74056	6.68402	3.15717e-09	1.70337e-06	0	0
chr12:21586157-21586214+	6.80581	6.73802	3.19272e-09	1.71588e-06	Prkrip1	0
chr3:33834318-33834436-	3.21929	15.3827	3.29675e-09	1.76495e-06	0	0
chr4:56228556-56228624+	5.27419	7.23383	3.40865e-09	1.81572e-06	Calu	0
chr19:26256200-26256292+	7.54674	7.38959	3.41778e-09	1.81572e-06	Tecr	0
chr3:75263387-75263449-	7.37059	7.2318	3.44706e-09	1.82429e-06	Ndufs3	0
chr7:25300445-25300452-	6.97561	6.86334	3.90381e-09	2.05815e-06	0	0
chr14:87022961-87023018+	6.88759	6.81604	4.07393e-09	2.13971e-06	Ogdh	0
chr1:78762175-78762224+	3.84716	11.3361	4.14876e-09	2.17079e-06	Ckm	0
chr18:23933442-23933475-	6.07156	7.93895	4.3261e-09	2.25507e-06	0	L1_Rod
chr7:30651127-30651242-	6.9347	6.83237	4.37942e-09	2.27431e-06	Snrpf	0
chr12:9735124-9735153+	4.9969	6.99389	4.43939e-09	2.28879e-06	Atp5j2	0
chrX:160298059-160298141-	4.9969	6.99389	4.44031e-09	2.28879e-06	Fam50a	0
chr14:45411769-45411837-	5.58469	7.50554	4.52519e-09	2.32391e-06	Ube2k	0
chr15:32764531-32764574-	5.16161	7.12805	4.7033e-09	2.40646e-06	Acin1	0
chr4:120838200-120838257-	5.51288	8.97482	5.47177e-09	2.78935e-06	Snrnp27	0
chr8:31685563-31685564+	5.81056	7.69617	5.50842e-09	2.79775e-06	0	0
chr12:9784686-9784753+	5.07178	7.75997	5.55363e-09	2.81042e-06	Pdap1	0
chr4:119706674-119706748+	6.99497	6.86949	5.6613e-09	2.85449e-06	Cct7	0
chr1:202758408-202758495+	3.1606	7.19553	6.38221e-09	3.20632e-06	Tnnt3	0
chr1:202757684-202757779+	2.78099	9.53333	6.87388e-09	3.44086e-06	Tnnt3	0
chr4:68026639-68026682+	6.83	6.76263	7.13156e-09	3.55701e-06	0	0
chr5:153059555-153059562+	6.50062	6.49953	7.25044e-09	3.60334e-06	F1M0A5_RAT	0
chr4:75948119-75948183-	5.76228	7.63361	8.10036e-09	4.01136e-06	Pdia4	0
chr17:86150721-86150722+	7.30805	7.18769	8.48626e-09	4.17265e-06	0	7SK
chrX:123516537-123516663-	3.86023	7.79363	8.52685e-09	4.17779e-06	D3ZZD9_RAT	0
chr20:25543058-25543115-	6.58162	6.57045	8.65762e-09	4.22693e-06	0	0
chr1:208479793-208479843-	8.27872	8.04149	8.694e-09	4.2298e-06	0	0
chr3:59497234-59497289-	5.18043	7.1413	9.54971e-09	4.62987e-06	D4A4B0_RAT	0
chr2:191429793-191429833+	7.92489	7.7203	1.0337e-08	4.99408e-06	Rbm8a	0
chr14:22612845-22612852+	7.03669	6.9558	1.04599e-08	5.03595e-06	0	L1_Rn2
chr10:53947623-53947992+	1.77137	11.0554	1.06622e-08	5.11557e-06	Myh2	0
chr9:38004200-38004274+	5.49385	7.41609	1.07805e-08	5.15447e-06	Pdcl3	0
chr10:53935419-53935549+	3.39022	7.12067	1.09367e-08	5.21122e-06	Myh2	0
chrX:90692313-90692371-	6.95474	6.88443	1.17444e-08	5.57688e-06	0	0
chr9:61668925-61668951+	6.71424	6.66878	1.19642e-08	5.66188e-06	RL37_RAT	0
chr13:88122464-88122481+	6.60596	6.59391	1.22284e-08	5.76724e-06	Dcaf8,LOC100360976	0
chr2:117015693-117015730-	2.33459	8.11906	1.35242e-08	6.35673e-06	Sec62	0
chr6:124477514-124477549+	6.37565	8.79015	1.42596e-08	6.67974e-06	0	0
chr7:136822161-136822187+	6.51658	6.52153	1.4993e-08	6.99965e-06	0	0
chr13:75614843-75614857+	8.14039	7.89694	1.54579e-08	7.1925e-06	F1M1P3_RAT,Mrps14	0
chr1:63828006-63828062-	6.56885	6.55835	1.56855e-08	7.27398e-06	Rps9	0
chrX:123554561-123554673+	4.53845	7.75888	1.59417e-08	7.36813e-06	Wbp5	0
chr17:38022354-38022395+	4.74656	6.78729	1.81324e-08	8.35283e-06	0	0
chr14:84226139-84226147+	5.82027	7.707	2.07178e-08	9.51223e-06	0	0
chr9:57252961-57253004+	6.82705	6.78396	2.17546e-08	9.95527e-06	Ndufb3	0
chr6:24099004-24099121-	6.46071	6.47596	2.30473e-08	1.04777e-05	Ppp1cb	0
chr6:86422560-86422628-	7.59303	7.44385	2.33854e-08	1.05966e-05	Fkbp3	0
chr3:59558021-59558208-	3.40652	7.80712	2.52236e-08	1.13924e-05	D4A4B0_RAT	0
chr18:24219426-24219463+	6.35824	6.39757	2.549e-08	1.14753e-05	0	0
chr18:27629861-27629923+	7.24474	7.13296	2.66033e-08	1.191e-05	Ctnna1	(CGGGG)n
chr6:79758981-79759039+	6.37084	6.40577	2.66275e-08	1.191e-05	Pnn	0
chr3:128353696-128353763-	6.39458	6.41884	2.72568e-08	1.21523e-05	Esf1	0
chr1:174173895-174174017+	3.9228	8.43626	2.75842e-08	1.22589e-05	RGD1311703	0
chr8:69324151-69324290+	6.78271	6.73056	2.91449e-08	1.29111e-05	D3ZHQ1_RAT	0
chr3:144762450-144762495+	6.49045	6.49995	3.06642e-08	1.35409e-05	0	B4A
chr14:50474945-50474947-	6.78104	6.7294	3.21981e-08	1.41731e-05	0	0
chr10:83637096-83637164+	5.46808	7.39138	3.28826e-08	1.44286e-05	Col1a1	0
chr10:84791233-84791259-	6.80312	6.75007	3.30288e-08	1.4447e-05	0	0
chr5:12432362-12432441-	3.6744	7.85138	3.56147e-08	1.55291e-05	LOC366300	0
chrM:9426-9576+	5.4806	7.38213	3.58162e-08	1.5568e-05	0	0
chr9:65717154-65717371-	2.42676	9.9024	3.76549e-08	1.63161e-05	Myl1	0
chr15:25420397-25420399+	7.28132	7.17604	4.07872e-08	1.75799e-05	7SK	7SK
chr5:19822401-19822440+	6.69599	6.67861	4.0825e-08	1.75799e-05	0	0
chr18:30200601-30200721+	4.40463	7.20493	4.15125e-08	1.78205e-05	0	0
chr7:46201792-46201828-	7.49073	7.33186	4.23569e-08	1.81269e-05	Myf6	0
chr11:69998013-69998113-	4.4762	7.27329	4.29824e-08	1.8338e-05	0	0
chr4:5950286-5950337+	5.54105	7.46716	4.37271e-08	1.85985e-05	Smarcd3	0
chr10:53913225-53913324+	3.39445	7.58809	4.47766e-08	1.89867e-05	Myh2	0
chr1:201635533-201635593+	7.49194	7.31019	4.5309e-08	1.91538e-05	LOC498555	0
chr1:76254917-76254931-	7.44155	7.31478	4.55119e-08	1.91811e-05	Sepw1	0
chr3:43410616-43410652+	7.05756	6.98511	4.69745e-08	1.97375e-05	Tank	0
chr15:26790126-26790153-	5.59261	7.51293	4.72973e-08	1.98132e-05	RNaseP_nuc	0
chr10:53944978-53945081+	2.38673	9.34445	4.79942e-08	2.00445e-05	Myh2	0
chr8:47876807-47876879-	7.65972	7.50449	4.90322e-08	2.03996e-05	Atp5l	0
chr3:59460211-59460488-	1.2253	8.86159	4.91386e-08	2.03996e-05	D4A4B0_RAT	0
chr20:44424186-44424247-	4.89523	6.90421	4.94823e-08	2.04809e-05	Gtf3c6	0
chr2:243746161-243746228+	6.31696	6.36806	5.11361e-08	2.11025e-05	0	0
chr20:5400247-5400364-	7.77876	7.61039	5.51838e-08	2.27053e-05	0	0
chr7:23347502-23347621-	7.94091	7.73767	5.79282e-08	2.37639e-05	Hsp90b1	0
chr10:37665370-37665436+	3.4388	9.07846	5.83164e-08	2.38526e-05	Skp1	0
chr5:57731407-57731413-	5.72681	7.62403	5.90297e-08	2.40733e-05	F1M6E4_RAT	MT2A
chr6:104728281-104728308+	6.51024	6.50929	6.01592e-08	2.4462e-05	Sfrs5	0
chr17:47301992-47302089+	4.59832	7.35918	6.05719e-08	2.45578e-05	Acot13	0
chr8:113024695-113024756-	6.20729	8.0514	6.15028e-08	2.48625e-05	0	0
chr15:19293250-19293260+	7.35825	7.2459	6.54812e-08	2.63939e-05	7SK	7SK
chr2:155903929-155903982-	6.29376	6.34967	7.66848e-08	3.07344e-05	Veph1	0
chr10:77331488-77331489-	6.29376	6.34967	7.66931e-08	3.07344e-05	0	0
chr13:91355699-91355766-	4.43952	7.24396	8.03272e-08	3.2098e-05	Fh1	0
chr9:103053984-103054081-	6.06582	7.95143	8.17533e-08	3.2574e-05	0	0
chr4:185827875-185827907-	3.94589	6.81741	9.12206e-08	3.6242e-05	Ergic2	0
chr2:46479602-46479643-	4.64395	7.84218	9.71623e-08	3.84924e-05	Ndufs4	0
chr10:53950134-53950279+	1.48717	10.1904	1.01771e-07	4.02032e-05	Myh2	0
chr1:249607923-249607958+	5.60439	8.75843	1.0421e-07	4.10497e-05	Hif1an	0
chr3:117897624-117897665-	7.71144	7.53845	1.1263e-07	4.42408e-05	Idh3B	0
chr5:157912466-157912538-	6.73229	6.70401	1.18095e-07	4.62564e-05	RGD1560187	0
chr7:116893632-116893676+	6.3859	6.42169	1.2049e-07	4.70617e-05	Lgals1	0
chr9:53895494-53895578+	4.42325	7.68329	1.24127e-07	4.83461e-05	Hspe1	0
chr10:71128507-71128530+	6.47086	6.48067	1.39516e-07	5.41876e-05	Unc45b	0
chr10:83637490-83637707+	3.45972	7.8491	1.40593e-07	5.44535e-05	Col1a1	0
chr11:45567727-45567779+	7.79978	7.62049	1.42585e-07	5.50712e-05	Pcnp	0
chrX:124391360-124391417-	4.64765	6.71719	1.52056e-07	5.85661e-05	Morf4l2	0
chr3:59638637-59638841-	2.68413	7.65294	1.56959e-07	6.02869e-05	D4A4B0_RAT	0
chr3:33833778-33833813-	6.33981	6.39084	1.58083e-07	6.05509e-05	0	0
chr1:185971656-185971710-	6.48988	6.49286	1.59153e-07	6.0793e-05	Aldoa	0
chr18:71587358-71587409+	4.86033	6.87234	1.60994e-07	6.13271e-05	Acaa2	0
chr18:73895929-73896009+	4.51526	7.32287	1.61747e-07	6.14451e-05	0	0
chr6:8447715-8447779-	6.38953	6.43534	1.73769e-07	6.57589e-05	Prepl	0
chr4:29414220-29414266+	7.53455	7.3704	1.74051e-07	6.57589e-05	Col1a2	0
chr1:179459763-179459848+	5.05826	7.06202	1.76504e-07	6.65045e-05	Uqcrc2	0
chr1:78654870-78654921+	6.43377	6.45289	1.83141e-07	6.88182e-05	Rtn2	0
chr20:12320067-12320106+	6.6173	6.61691	1.87709e-07	7.03441e-05	0	CT-rich
chr6:101943324-101943360-	7.41908	7.29838	1.88889e-07	7.05955e-05	LOC100359512	0
chr5:172684347-172684378+	6.5931	6.59518	2.00207e-07	7.46245e-05	0	0
chr2:27614395-27614466-	3.53886	7.26656	2.03227e-07	7.5547e-05	Cdk105	0
chr1:131828727-131828778+	6.29744	6.35982	2.04797e-07	7.59272e-05	F1M1H9_RAT	0
chrX:16672923-16672944+	6.30277	6.36171	2.05607e-07	7.60242e-05	Fundc1	0
chr1:172268696-172268737-	6.27122	6.33794	2.2669e-07	8.35968e-05	0	0
chr2:192671203-192671241-	6.30623	6.36468	2.30883e-07	8.47029e-05	Pde4dip	0
chr6:75649796-75649849+	6.30623	6.36468	2.30911e-07	8.47029e-05	Psma6	0
chr12:34850436-34850497+	5.02956	6.95474	2.37423e-07	8.68619e-05	APC5_RAT	0
chr3:59560405-59560640-	1.73487	7.93187	2.44882e-07	8.9355e-05	D4A4B0_RAT	0
chr11:36511290-36511509+	2.70959	10.0149	2.62007e-07	9.52181e-05	Sh3bgr	0
chr14:30062564-30062578-	5.63047	7.55079	2.62324e-07	9.52181e-05	RNaseP_nuc	0
chr2:137627005-137627007-	6.85732	6.80766	2.6878e-07	9.73067e-05	0	0
chr7:113885386-113885453-	6.67368	6.66362	2.70635e-07	9.74772e-05	0	0
chr14:102273820-102273845-	6.67368	6.66362	2.70657e-07	9.74772e-05	Mdh1	0
chr10:105481822-105481872+	6.18826	6.27603	2.72966e-07	9.78009e-05	Ict1	0
chr6:59214146-59214149-	6.41675	6.45994	2.81276e-07	0.000100519	Arl4a	0
chr3:15162075-15162142-	5.22585	7.22028	2.82314e-07	0.00010063	0	0
chr13:48309307-48309324-	3.52455	7.23475	2.84599e-07	0.000101185	F1LZ12_RAT	0
chr1:249471528-249471530-	6.34677	6.40688	3.43705e-07	0.000121886	0	0
chr10:53949865-53950027+	1.55285	9.87516	3.46066e-07	0.00012241	Myh2	0
chr10:79887655-79887682-	4.81545	6.86525	3.56788e-07	0.000125882	0	0
chr11:83126591-83126645-	7.1876	7.10458	3.64504e-07	0.000128278	F1LU33_RAT	0
chr1:163810341-163810343-	7.2875	7.19586	3.69705e-07	0.000129779	7SK	7SK
chrM:3062-3146+	2.08736	9.45971	3.91867e-07	0.000137211	0	0
chr2:204011212-204011300-	5.33411	7.29695	4.11568e-07	0.000143385	Sars	0
chr3:155807568-155807601-	4.61566	6.70343	4.39395e-07	0.000152631	Tnnc2	0
chr3:59461001-59461235-	3.24931	7.49665	4.40308e-07	0.000152631	D4A4B0_RAT	0
chr2:120393191-120393242-	6.18882	6.27759	4.41911e-07	0.000152804	D4A8K1_RAT	0
chr5:164981904-164981923-	6.8329	6.81262	4.50381e-07	0.000155345	0	0
chr5:154979555-154979621+	7.64599	7.44826	4.55468e-07	0.000156591	Tcea3	0
chr9:11148931-11148940+	6.89575	6.84404	4.56251e-07	0.000156591	7SK,Spats1	7SK
chr15:54214221-54214258+	4.12419	8.28068	4.59877e-07	0.000157446	0	0
chr20:5097734-5097748+	6.16951	6.26761	4.74315e-07	0.000161857	0	0
chr19:26263625-26263713-	7.79246	7.6359	4.75889e-07	0.000161857	Ndufb7	0
chr1:207479043-207479158-	3.04681	7.32546	4.76262e-07	0.000161857	Actn3	0
chr13:85445232-85445242+	5.50208	7.44367	4.85534e-07	0.000164604	0	0
chr13:87137474-87137522-	6.36381	6.38653	5.09202e-07	0.000172207	D3ZBB9_RAT	0
chr5:152615892-152615933-	5.91352	7.7873	5.10843e-07	0.000172342	Dnajc8	0
chr13:97941533-97941566-	6.81073	6.78618	5.15696e-07	0.000173557	Enah	0
chr16:6639315-6639320+	7.7694	7.618	5.26513e-07	0.000176768	0	0
chr10:76698112-76698138-	4.50216	7.31942	5.4694e-07	0.000183182	0	0
chr14:45285477-45285504-	5.55903	7.4929	5.68709e-07	0.000190014	LOC680579	0
chr10:53948969-53949072+	3.18442	8.59255	5.73038e-07	0.000191001	Myh2	0
chr17:20942177-20942238-	6.27387	6.33832	5.95047e-07	0.000197861	Iars	0
chr8:53964661-53964696+	6.748	6.73955	5.99906e-07	0.000199	Timm8b	0
chr6:136753590-136753644-	6.21887	6.30256	6.22661e-07	0.000206055	0	0
chr19:55033506-55033556-	7.44345	7.3066	6.41436e-07	0.000211762	RGD1562218	0
chr2:201373345-201373348+	4.66767	7.42814	6.46801e-07	0.000213026	0	0
chr1:201058770-201058803-	6.86941	6.84964	7.03843e-07	0.000230717	0	0
chr2:255645523-255645588+	4.72865	8.53817	8.0885e-07	0.000264513	Zranb2	0
chr11:64852518-64852611+	3.68473	8.06025	8.1185e-07	0.00026487	Ndufb4	0
chr3:59430671-59431045-	1.43115	8.32086	8.1566e-07	0.000265488	0	0
chr1:111592855-111592927-	6.62493	6.6448	8.62491e-07	0.000280073	0	0
chr10:106132537-106132544-	7.51042	7.39583	9.07373e-07	0.000293959	H3f3b	0
chr16:74486869-74486904-	4.0686	6.92264	9.10804e-07	0.000294383	Vps36	0
chr17:38022415-38022480+	6.36858	6.43061	9.57754e-07	0.000308838	LOC691300	0
chr10:109942771-109942794-	6.04899	6.179	9.71964e-07	0.000311523	Dysfip1,Mafg	0
chrX:56714792-56714847-	6.04899	6.179	9.72051e-07	0.000311523	0	0
chr9:53837174-53837235-	3.80881	7.17168	9.7282e-07	0.000311523	Sf3b1	0
chr1:243137278-243137362-	3.37453	6.80091	9.99064e-07	0.000319189	Noc3l	0
chr4:160936858-160936887-	6.1183	6.23376	1.00291e-06	0.000319681	Tpi1	0
chrX:159191924-159191926-	6.09119	6.20927	1.01572e-06	0.000323023	0	0
chr1:232487460-232487467+	7.61848	7.49289	1.07039e-06	0.000339631	RNaseP_nuc,Slc1a1	0
chr12:12048294-12048431+	6.53148	6.53004	1.09414e-06	0.000346374	Actb	0
chr3:155815533-155815566-	6.05799	6.18414	1.10021e-06	0.00034693	0	0
chrM:1093-1131+	4.80605	6.80867	1.10091e-06	0.00034693	0	0
chr10:86531548-86531560-	6.31728	6.3831	1.13311e-06	0.000355464	F1M913_RAT,Rpl23	0
chr10:53912971-53913119+	2.45127	8.36048	1.1532e-06	0.000360948	Myh2	0
chr3:59545490-59545565-	2.59197	7.32033	1.16588e-06	0.000364096	D4A4B0_RAT	0
chr8:71231764-71231790-	4.57433	6.65635	1.20212e-06	0.000373784	Rab8b	0
chr4:29393501-29393549+	6.75532	6.75457	1.20229e-06	0.000373784	0	0
chr14:77489772-77489815+	6.50774	6.52213	1.20594e-06	0.00037408	0	0
chr1:207482490-207482609-	2.07457	7.76511	1.24186e-06	0.000383505	Actn3	0
chr19:41792520-41792642-	4.51649	7.79515	1.26893e-06	0.000390993	Cfdp1	0
chr7:95955656-95955705-	5.63457	9.04397	1.28355e-06	0.000394621	Ndufb9	0
chr4:182859886-182859920+	6.35507	6.4273	1.31718e-06	0.000404066	LOC100361188	0
chr5:63072642-63072694+	6.04517	6.17735	1.34227e-06	0.000410852	Nans	0
chr15:105356443-105356565+	7.54337	7.41291	1.35256e-06	0.000413091	Mbnl2	0
chr13:88200583-88200620-	4.43378	6.55077	1.3806e-06	0.000420729	0	0
chr6:32410232-32410288+	6.1964	6.2942	1.39959e-06	0.000425579	Laptm4a	0
chr3:59409237-59409411-	3.38964	7.60414	1.43319e-06	0.000434844	F1M3Y7_RAT	0
chr10:53908945-53909315+	2.06065	10.2734	1.45152e-06	0.000439444	Myh2	0
chr2:249306117-249306132-	4.46343	7.29033	1.46114e-06	0.000441392	0	0
chr13:53356000-53356011-	6.56184	6.59778	1.47094e-06	0.000443386	0	0
chr7:418333-418357+	4.55765	6.61965	1.63353e-06	0.000491328	0	0
chr20:29737679-29737730-	6.33519	6.40832	1.66715e-06	0.000500355	Vps26a	0
chr5:65357631-65357731+	4.10676	7.42889	1.67315e-06	0.000500846	0	0
chr2:219824317-219824551-	2.9613	9.68483	1.67601e-06	0.000500846	Synpo2	0
chr14:6766253-6766431+	4.60152	6.6865	1.70659e-06	0.000508467	Sparcl1	0
chr11:31920621-31920668-	4.17714	7.02318	1.70885e-06	0.000508467	Atp5o	0
chr3:40459939-40459940-	4.80854	6.86434	1.79554e-06	0.000533119	7SK	7SK
chr8:109924899-109924902-	7.05089	7.00499	1.8098e-06	0.000536203	0	7SK
chr11:82488791-82488845-	6.22776	6.29136	1.82167e-06	0.00053857	Psmd2	0
chr18:26800163-26800181+	4.46095	6.57334	1.84846e-06	0.000545328	0	0
chr4:8718355-8718421-	4.33886	7.58143	1.86979e-06	0.000550449	Psmc2	0
chr5:117080206-117080225+	6.03876	6.17387	1.91635e-06	0.000562959	0	0
chr4:180728021-180728022-	7.23257	7.16395	1.94013e-06	0.000566568	7SK,St8sia1	7SK
chrM:11828-12070+	2.3879	8.99916	1.94089e-06	0.000566568	0	0
chr16:75797256-75797265-	3.44468	6.85774	1.9461e-06	0.000566895	0	0
chr3:118295111-118295182-	4.43627	7.6699	1.97758e-06	0.000574859	Ddrgk1	0
chr3:75413816-75413845+	7.06712	7.02047	2.0127e-06	0.000583843	Psmc3	0
chr9:44301469-44301518+	6.94134	6.91742	2.05117e-06	0.00059269	Col3a1	0
chr15:18737730-18737768+	6.44628	6.50307	2.05175e-06	0.00059269	Pdhb	0
chrX:92430414-92430428-	5.10203	7.10544	2.08112e-06	0.000599924	0	0
chr6:101495319-101495401+	6.27462	6.35645	2.12244e-06	0.000610568	Eif2s1	0
chr4:106117891-106117936-	6.27834	6.37159	2.15162e-06	0.00061768	Tgoln1	0
chr5:142455050-142455091-	6.12568	6.24038	2.19028e-06	0.000627478	Ppie	0
chr1:207492259-207492270-	6.37579	6.43817	2.3109e-06	0.000660671	Actn3	0
chr9:85291164-85291203+	5.2877	7.27186	2.37477e-06	0.000677534	Ptma	0
chr18:1256692-1256730+	6.20803	6.30222	2.42641e-06	0.000690843	0	0
chr13:31221248-31221251-	7.19555	7.11981	2.48347e-06	0.000704771	7SK	7SK,L1_Mur2
chrX:94137991-94138120+	4.71794	8.29882	2.48787e-06	0.000704771	Cox7b	0
chr3:59425925-59426829-	1.35946	9.49754	2.49064e-06	0.000704771	0	0
chr2:15255984-15256040-	5.78151	7.70095	2.49565e-06	0.000704771	Cox7c	0
chr4:106572123-106572181+	4.15808	7.01515	2.52112e-06	0.000710516	Suclg1	0
chr12:6475628-6475715+	6.04862	6.16705	2.60556e-06	0.000732822	LOC100361707	0
chr6:26173770-26173806+	6.0651	6.20073	2.61521e-06	0.000734049	Hadha	0
chr6:93092148-93092183+	6.21728	6.31985	2.74322e-06	0.000768423	0	0
chr3:59629531-59629590-	5.94992	6.11084	2.88858e-06	0.00080751	D4A4B0_RAT	0
chr18:29443982-29444085+	4.31048	6.45593	3.05369e-06	0.000851949	Ik	0
chr8:77877438-77877511+	3.40411	7.16993	3.07415e-06	0.000855935	Rsl24d1	0
chr10:63529733-63529764+	6.8224	6.82357	3.2513e-06	0.000903446	LOC100365214	0
chr3:59517345-59517407-	4.13276	6.32546	3.2803e-06	0.000909679	D4A4B0_RAT	0
chr12:45244092-45244146+	6.7273	6.7461	3.32372e-06	0.000919881	0	0
chr18:29493234-29493254+	7.02686	6.99211	3.46284e-06	0.000956475	0	0
chr10:56764686-56764705-	6.00122	6.13365	3.47419e-06	0.000957703	0	0
chr16:19425356-19425408+	6.8786	6.80261	3.49253e-06	0.000960847	Uba52	0
chr5:129183124-129183251-	3.22883	7.69385	3.50495e-06	0.000962356	Scp2	0
chr10:53939446-53939541+	2.91491	6.76749	3.7576e-06	0.00102766	Myh2	0
chr10:36784026-36784096+	6.58224	6.60419	3.78469e-06	0.00103303	Clk4	0
chr1:202687573-202687613+	5.44542	10.0166	4.0333e-06	0.00109872	0	0
chr18:29096455-29096472-	6.34557	6.42588	4.10183e-06	0.0011152	Pfdn1	0
chr1:186473751-186473784+	6.23421	6.32511	4.15304e-06	0.00112478	Mylpf	0
chr8:47573486-47573536+	6.23421	6.32511	4.15331e-06	0.00112478	0	0
chr10:53911111-53911284+	1.50672	8.94501	4.17922e-06	0.0011296	Myh2	0
chr12:6503784-6503815-	5.98862	6.14109	4.19501e-06	0.00113166	0	7SLRNA
chr2:144335201-144335269+	4.35345	7.19642	4.30446e-06	0.00115703	D3ZHG6_RAT	0
chr1:154817139-154817233-	6.45589	6.52303	4.31565e-06	0.00115745	0	0
chr19:54081991-54082141-	2.63445	8.43917	4.36951e-06	0.00116963	Acta1	0
chr16:2156321-2156344+	5.1751	7.19537	4.3791e-06	0.00116994	Asb14	0
chr3:131416631-131416676+	6.06876	6.20257	4.4145e-06	0.00117713	0	0
chr19:54083362-54083482-	4.20208	7.78419	4.50089e-06	0.00119786	Acta1	0
chr17:7824261-7824323+	4.31451	6.4443	4.57347e-06	0.00121484	Fbp2	0
chr17:48449627-48449661+	6.85979	6.85909	4.76792e-06	0.00126407	Hist1h2bh	0
chr4:160935629-160935720-	6.36735	6.42264	4.83218e-06	0.00127641	Tpi1	0
chr6:25159781-25159825+	6.22896	6.3419	4.83288e-06	0.00127641	Eif2b4	0
chrX:12990172-12990196+	5.17254	7.18375	4.93604e-06	0.00130118	Ndufb11	0
chr9:44314681-44314909+	2.66993	8.35586	5.0432e-06	0.00132624	Col3a1	0
chr10:53942748-53942804+	3.76636	6.69334	5.05022e-06	0.00132624	Myh2	0
chr1:203927064-203927102-	4.25992	7.58321	5.13677e-06	0.00134388	0	0
chr5:77680187-77680274+	4.30335	7.53095	5.35272e-06	0.00139511	Hsdl2	GC_rich
chr1:232431642-232431643+	4.28431	7.12278	5.42407e-06	0.00141105	0	7SK
chr11:27204785-27204839+	6.16507	6.28587	5.48019e-06	0.00142298	Usp16	0
chrM:5062-5063-	5.84308	6.03899	5.51549e-06	0.00142947	0	0
chr2:54250769-54250825-	3.89275	7.25168	5.55909e-06	0.00143808	0	0
chr16:10247690-10247789-	4.16644	7.74908	5.65991e-06	0.00146144	D3ZMH4_RAT	0
chr4:142124702-142124755+	6.07999	6.1758	5.87634e-06	0.00151117	0	0
chr1:118832415-118832462-	4.25967	6.42663	5.88312e-06	0.00151117	Mphosph10	0
chr3:59624529-59624730-	3.29739	7.32489	5.88522e-06	0.00151117	D4A4B0_RAT	0
chr14:86467769-86468187-	2.32538	9.81569	5.96161e-06	0.00152796	Pgam2	0
chr9:44309734-44309803+	5.93285	6.09044	6.00849e-06	0.00153442	Col3a1	0
chr18:29443838-29443857-	5.93285	6.09044	6.00897e-06	0.00153442	Ndufa2	0
chr10:45532210-45532246-	5.94512	6.09575	6.05423e-06	0.00154314	0	0
chr1:207482758-207482879-	6.13719	6.21177	6.1402e-06	0.00156218	Actn3	0
chr19:35697542-35697567+	6.5422	6.59331	6.15207e-06	0.00156233	Nutf2	0
chr13:88197304-88197349-	6.04854	6.19566	6.17088e-06	0.00156353	0	0
chr19:24971042-24971056+	6.17332	6.28926	6.17936e-06	0.00156353	0	0
chr9:84807693-84807725+	6.37248	6.45056	6.23298e-06	0.00157423	0	0
chr3:59458071-59458504-	1.97488	7.62771	6.28293e-06	0.00158396	D4A4B0_RAT	0
chr13:87418970-87418977-	7.3119	7.23771	6.6061e-06	0.00165677	0	0
chr3:10047958-10048019-	3.56258	6.98279	6.62522e-06	0.00165677	D3ZKZ0_RAT	0
chr10:40810659-40810732-	5.87266	6.05325	6.63096e-06	0.00165677	Sparc	0
chr16:36133811-36133884-	5.87266	6.05325	6.63147e-06	0.00165677	0	0
chr9:110197652-110197718-	5.86468	6.04967	6.72654e-06	0.0016775	RGD1309537	0
chr4:31336124-31336226-	5.81746	7.74237	6.74429e-06	0.0016789	Shfm1	0
chr17:71976147-71976202-	4.5234	6.65074	6.76028e-06	0.00167987	Larp5	0
chr4:126074123-126074151+	4.05865	6.27912	6.86877e-06	0.00170377	RGD1305225	0
chr1:252413334-252413418-	3.41041	7.41697	6.9614e-06	0.00172367	Usmg5	0
chr15:27347151-27347189-	6.45166	6.52436	6.98846e-06	0.00172728	Ndrg2	0
chr18:51878217-51878251+	4.37878	7.22124	7.06206e-06	0.00174237	0	0
chr2:122385292-122385355-	4.09615	6.29759	7.08688e-06	0.00174539	0	0
chr2:250793584-250793621-	3.66652	10.0227	7.71161e-06	0.00189588	0	0
chr3:59467867-59468147-	2.0455	8.02442	7.84156e-06	0.00192442	D4A4B0_RAT	0
chr20:9951111-9951191+	3.63377	6.59497	7.87546e-06	0.00192932	Ndufv3	0
chr17:67101533-67101534-	4.93893	6.99646	7.92071e-06	0.00193698	7SK	7SK
chr16:71035225-71035229+	7.10589	7.07474	8.1525e-06	0.00199016	0	0
chr10:53908544-53908670+	2.06659	10.0196	8.42815e-06	0.00205383	Myh2	0
chr16:79404762-79404836-	4.85948	9.0365	8.60345e-06	0.00209287	0	0
chr1:209653673-209653707-	6.14759	6.28248	8.9417e-06	0.00217134	D3ZZR9_RAT	0
chr4:161286063-161286089-	5.95299	6.12894	9.48033e-06	0.00229812	Gapdh	0
chr3:112546828-112546858+	6.90544	6.87119	9.5847e-06	0.00231936	0	0
chr10:53914671-53914773+	2.81477	8.34172	9.60403e-06	0.00231999	Myh2	0
chr11:65703802-65703858-	6.17781	6.31008	9.66102e-06	0.0023297	Golgb1	0
chr4:29428646-29428679+	3.4577	6.46076	9.96253e-06	0.00239824	0	0
chr2:190333857-190333868+	6.25426	6.36678	1.00186e-05	0.00240754	0	0
chr7:119728950-119729110-	4.35127	7.64316	1.01374e-05	0.0024319	0	0
chr15:74072041-74072080+	6.38183	6.45386	1.023e-05	0.00244986	0	0
chr3:75882745-75882785+	4.38459	6.53093	1.04966e-05	0.00250938	0	0
chr1:185971098-185971220-	3.61227	6.58964	1.06771e-05	0.00254502	Aldoa	0
chr10:53905103-53905209+	1.68241	7.63839	1.06824e-05	0.00254502	Myh2	0
chr3:95327915-95327934+	3.99162	6.22958	1.08281e-05	0.00257531	0	0
chr11:24323693-24323747-	4.21256	8.78695	1.08687e-05	0.00258054	Atp5j	0
chr3:59407397-59407884-	1.54625	9.36484	1.10586e-05	0.00262112	F1M3Y7_RAT	0
chr15:35667068-35667102+	6.28235	6.39259	1.12111e-05	0.00265273	D4A5B4_RAT	0
chr19:24841407-24841431-	5.91259	6.09688	1.12879e-05	0.00266638	Prdx2	0
chr10:53937256-53937331+	2.04338	7.28853	1.13164e-05	0.00266855	Myh2	0
chr4:58475669-58475692+	6.52336	6.59138	1.13836e-05	0.00267985	0	0
chr2:182303959-182304032+	4.12763	6.32393	1.1544e-05	0.002713	Tpm3	0
chr3:59635217-59635387-	2.91998	7.82092	1.16321e-05	0.00272907	D4A4B0_RAT	0
chrX:29965092-29965130-	6.09892	6.19958	1.19415e-05	0.00279694	Pls3	0
chr10:53953485-53953574+	1.97093	7.62153	1.21423e-05	0.00283917	Myh2	0
chr2:203825030-203825064+	4.37799	6.5203	1.22885e-05	0.00286851	Psma5	0
chr1:211393148-211393173+	6.07374	6.22371	1.2362e-05	0.00287614	SNORD22	0
chr8:84817336-84817409-	6.07374	6.22371	1.23626e-05	0.00287614	Cox7a2	0
chr5:25446209-25446272-	5.81217	6.01324	1.2397e-05	0.00287931	0	0
chr5:152618256-152618351+	3.7447	6.68593	1.24986e-05	0.00289804	Atpif1	0
chr4:180079507-180079545-	5.83076	6.03366	1.30304e-05	0.00301632	Ldhb	0
chr19:40914007-40914073-	5.4321	7.41173	1.31045e-05	0.00302395	Ddx19a	0
chr1:95603501-95603517-	6.33892	6.44399	1.3107e-05	0.00302395	LOC100363296	0
chr14:79878989-79879031-	7.82822	7.65754	1.33673e-05	0.00307888	Grpel1	0
chrX:160305756-160305827-	4.13356	7.0249	1.36828e-05	0.00314632	Gdi1	0
chr6:11747975-11747979-	4.27875	7.14993	1.41506e-05	0.0032485	0	0
chr11:58254855-58254894-	6.20715	6.33706	1.45439e-05	0.00333326	0	0
chr10:37523803-37523943-	3.85366	7.56168	1.47384e-05	0.00337228	Ube2b	0
chr1:97403056-97403117+	2.91893	8.6139	1.47846e-05	0.00337727	Ldha	0
chr6:101494785-101494866-	6.65389	6.69731	1.49484e-05	0.00340908	Atp6v1d	0
chr5:59998957-59999053-	2.4	8.11909	1.53644e-05	0.00349819	Tpm2	0
chr7:116124572-116124655-	3.22174	7.28002	1.55623e-05	0.00353743	Pvalb	0
chr19:23124757-23124816+	4.00373	6.24394	1.61042e-05	0.00364866	Vps35	0
chr3:59489125-59489271-	1.80019	7.40855	1.6529e-05	0.00373879	D4A4B0_RAT	0
chr2:213041168-213041282-	4.32716	7.16558	1.69202e-05	0.00382104	Agl	0
chr9:44306158-44306229+	6.48425	6.56367	1.72852e-05	0.00389712	Col3a1	0
chr1:202757056-202757082+	3.26504	6.70615	1.73159e-05	0.00389771	Tnnt3	0
chr5:75768800-75768801-	5.92806	6.1039	1.74915e-05	0.00393086	0	7SLRNA
chr19:40952658-40952770+	4.43135	6.56604	1.8506e-05	0.00414986	Aars	0
chr7:130233016-130233022-	6.10687	6.25266	1.85259e-05	0.00414986	0	0
chr9:53895242-53895307-	5.77244	5.9953	1.96651e-05	0.00438407	0	0
chr10:105598068-105598086-	5.77244	5.9953	1.96663e-05	0.00438407	Hn1	0
chr10:53946398-53946622+	1.32475	11.1747	1.97411e-05	0.00438413	Myh2	0
chrX:41489323-41489350+	6.13882	6.28094	1.97555e-05	0.00438413	HCD2_RAT	0
chr13:46987691-46987731+	5.72763	5.96304	1.97614e-05	0.00438413	Fmod	0
chr11:85801090-85801120+	3.95589	6.21098	1.98884e-05	0.00440524	Ube2l3	0
chr8:71341671-71341719-	3.96361	6.86868	1.99672e-05	0.00441564	Tpm1	0
chr10:64677160-64677216-	6.39067	6.49195	2.00426e-05	0.00442306	0	0
chr1:78770647-78770737+	4.31252	6.48824	2.00645e-05	0.00442306	Ckm	0
chr10:53887634-53887809+	2.19184	7.02386	2.05254e-05	0.00451749	Myh2	0
chr9:47042495-47042497-	5.73078	5.96488	2.05629e-05	0.00451856	0	0
chr13:102856853-102856910-	2.3792	7.42343	2.05958e-05	0.00451863	Rrp15	0
chr12:35664684-35664746-	6.59175	6.65485	2.06323e-05	0.00451948	D3Z9K3_RAT	0
chr16:5306409-5306433+	3.40048	8.01449	2.10783e-05	0.00460991	Selk	0
chrX:55899411-55899453+	3.93235	6.19084	2.12351e-05	0.00463687	0	0
chr20:27594977-27595059+	5.88438	6.07102	2.15745e-05	0.00470358	0	0
chr8:19920116-19920171-	7.04892	7.03176	2.22908e-05	0.00485211	Eif3g	0
chr19:49589486-49589576+	6.08478	6.23192	2.28007e-05	0.00495533	Hsbp1	0
chr5:106168469-106168514-	6.50809	6.58566	2.29462e-05	0.00497914	Rps6,Slc24a2	0
chrX:123537648-123537676+	2.99854	7.09685	2.3755e-05	0.00514659	LOC680319	0
chr10:53944400-53944478+	1.82395	7.51821	2.40075e-05	0.00519318	Myh2	0
chr11:87215825-87215843+	4.35396	6.52904	2.40832e-05	0.00520144	Ube2v2	0
chr16:18029754-18029828-	6.8067	6.8354	2.44198e-05	0.00526595	Fam32a	0
chr11:82594130-82594197-	4.00665	7.97821	2.48611e-05	0.00535277	0	0
chr10:67078445-67078478+	4.6519	8.46003	2.50137e-05	0.00537728	0	0
chr10:15585127-15585214-	3.98082	6.23546	2.54956e-05	0.0054724	Hba-a2	0
chr8:100611308-100611324-	6.01067	6.17204	2.5763e-05	0.00551447	0	0
chrX:159614125-159614187-	4.18892	6.38807	2.57946e-05	0.00551447	Bcap31	0
chr15:33075145-33075396-	3.28771	7.1054	2.58109e-05	0.00551447	Myh7	0
chr6:95414933-95414936-	7.2471	7.19879	2.58578e-05	0.00551598	7SK	7SK
chr10:55662153-55662185+	6.73764	6.77445	2.64104e-05	0.00562521	0	0
chr5:169163279-169163323+	2.23128	7.1855	2.65383e-05	0.00564379	Dnajc11	0
chr5:91664667-91664711-	5.84848	6.0587	2.66436e-05	0.0056575	LOC298139	0
chr19:816096-816105-	6.33548	6.40734	2.70569e-05	0.00573648	0	0
chr2:46948347-46948389+	4.46885	6.62193	2.816e-05	0.00596125	Mocs2	0
chr6:21089956-21090007+	5.81211	6.02834	2.8502e-05	0.00601566	Dpy30	0
chr17:54062991-54063007-	5.81211	6.02834	2.85039e-05	0.00601566	Vps41	0
chr7:11165214-11165259-	6.24457	6.36971	2.86225e-05	0.00603152	Gpx4	0
chr11:70334681-70334703-	3.86694	6.14968	2.93725e-05	0.00618016	0	0
chr6:109016552-109016578+	5.88822	6.09338	3.0074e-05	0.00631818	0	0
chr2:193936101-193936155+	5.74393	5.97033	3.02923e-05	0.00635442	0	0
chr4:29428163-29428240+	6.34493	6.45006	3.13339e-05	0.00655873	Col1a2	0
chr3:54767271-54767431+	6.33189	6.43012	3.13609e-05	0.00655873	Zak	0
chr7:71693958-71694029+	5.69821	5.93526	3.16986e-05	0.00661936	LOC100361574	0
chr7:16321178-16321208+	4.23942	6.43208	3.18917e-05	0.00664968	Ndufa7	0
chr3:59542291-59542351-	2.25862	7.07327	3.20415e-05	0.0066709	D4A4B0_RAT	0
chr6:124380923-124380964+	4.94261	8.20623	3.23234e-05	0.00671949	Psmc1	0
chr9:19391935-19391996+	5.81602	6.03189	3.27285e-05	0.00679352	0	0
chr3:59409434-59409544-	4.80838	6.8185	3.27941e-05	0.00679696	F1M3Y7_RAT	0
chr9:22721478-22721514-	6.42206	6.46516	3.28903e-05	0.00680672	LOC685888	0
chr3:115123478-115123508+	5.87366	6.05145	3.32124e-05	0.00686313	Mrps5	0
chr20:8918924-8919028-	4.79302	7.59903	3.37958e-05	0.0069733	Glo1	0
chr7:115216149-115216232-	5.71332	5.94077	3.40602e-05	0.00701742	Rbm9	0
chr3:59496983-59497098-	6.25414	6.32203	3.41348e-05	0.00702234	D4A4B0_RAT	0
chr10:83636678-83636933+	4.13615	8.87766	3.44757e-05	0.00708198	Col1a1	0
chr10:82587944-82587975-	7.0556	7.04874	3.46158e-05	0.00710023	Nme2	0
chr4:166416359-166416365+	6.16772	6.31159	3.52937e-05	0.00721806	0	0
chr16:37462115-37462118+	6.16772	6.31159	3.52943e-05	0.00721806	0	0
chr1:101299086-101299159+	6.05309	6.22188	3.56955e-05	0.00728423	0	0
chr3:59408668-59408805-	2.73203	8.67296	3.5723e-05	0.00728423	F1M3Y7_RAT	0
chr5:142201022-142201070-	6.3449	6.46357	3.65997e-05	0.00745204	Cap1	0
chr18:40763138-40763140+	4.89534	6.97377	3.70412e-05	0.00753088	7SK	7SK
chr2:244702775-244702837+	6.46527	6.56047	3.71825e-05	0.00754854	0	0
chr2:198308439-198308469+	3.72675	6.65743	3.75707e-05	0.00760508	0	0
chr1:206595069-206595114-	6.58956	6.63186	3.80824e-05	0.00768621	0	0
chr10:53917688-53917777+	5.99856	6.18716	3.83892e-05	0.00773687	Myh2	0
chr10:97118409-97118498-	5.9269	6.12546	4.05534e-05	0.00814974	0	0
chr13:95898801-95898838-	5.9269	6.12546	4.05553e-05	0.00814974	0	0
chr13:101375526-101375549+	5.87443	6.02947	4.07509e-05	0.0081772	0	0
chr9:44316454-44316670+	2.6466	7.65666	4.08899e-05	0.0081854	Col3a1	0
chr18:27099622-27099638-	2.80011	6.93483	4.09199e-05	0.0081854	0	0
chr7:92068853-92068915-	3.98826	6.23874	4.09689e-05	0.0081854	0	0
chr3:59487586-59487914-	1.15547	9.8551	4.24216e-05	0.00845129	D4A4B0_RAT	0
chr3:51815902-51815972+	3.89991	6.8247	4.26935e-05	0.00849326	0	0
chr11:32294115-32294147+	6.55161	6.58104	4.57835e-05	0.00909492	0	0
chr10:83630243-83630315+	5.97524	6.15851	4.63596e-05	0.00919618	Col1a1	0
chr4:121204204-121204229+	5.61988	5.88996	4.66228e-05	0.00923517	0	GC_rich
chr10:91813343-91813368-	6.32902	6.44538	4.68039e-05	0.00925783	Ccdc43	0
chr2:200125603-200125623-	6.25619	6.39071	4.72946e-05	0.00934156	Capza1	0
chr3:33807391-33807470-	3.90165	6.17724	4.76253e-05	0.00938388	F1M1J1_RAT	0
chr1:251870859-251870875-	6.47918	6.56239	4.76442e-05	0.00938388	0	0
chr7:122176749-122176872+	2.94207	6.80235	4.77766e-05	0.0093966	Samm50	0
chr17:77533143-77533181+	6.51311	6.60407	4.89883e-05	0.00962127	Net1	0
chr1:135895351-135895380-	6.4045	6.35308	5.00328e-05	0.00981251	Idh2	0
chr4:5974332-5974399+	6.48916	6.5812	5.0867e-05	0.00996203	F1M8H5_RAT	0
chr1:232624650-232624676+	6.02644	6.13707	5.10878e-05	0.00999116	Cdc37l1	0
chr9:89986622-89986661-	6.4721	6.5282	5.2442e-05	0.0102047	Col6a3	0
chr2:35159340-35159363-	5.6381	5.91341	5.24677e-05	0.0102047	Ppwd1	0
chr3:119676133-119676152+	5.6381	5.91341	5.24708e-05	0.0102047	Prnp	0
chr11:86665742-86665799-	5.6381	5.91341	5.24739e-05	0.0102047	DNM1L_RAT	0
chr17:17636337-17636343-	6.03223	6.21527	5.27007e-05	0.0102344	0	0
chr2:191569143-191569185+	5.71711	5.96129	5.33488e-05	0.0103458	Zfp364	0
chr1:163556336-163556353-	5.6344	5.91154	5.43017e-05	0.0105159	RM17_RAT	0
chr17:12195040-12195106+	6.06496	6.24429	5.56964e-05	0.0107411	Hnrnpk	0
chr19:26190713-26190714-	6.06496	6.24429	5.56971e-05	0.0107411	0	0
chr2:41800734-41800739+	5.78489	6.02126	5.63346e-05	0.0108201	0	0
chr4:29402591-29402601+	5.78489	6.02126	5.63376e-05	0.0108201	Col1a2	0
chr10:40821973-40822012-	5.78489	6.02126	5.63407e-05	0.0108201	Sparc	0
chr9:61831943-61832023-	3.21002	7.66987	5.7203e-05	0.0109553	Ndufs1	0
chr3:86769717-86769777-	3.05633	6.59124	5.74776e-05	0.0109927	D3ZL92_RAT	0
chr18:60736017-60736097-	3.96951	8.07386	5.77704e-05	0.0110335	Nars	0
chr2:201206515-201206638-	5.03402	9.34893	5.79283e-05	0.0110485	Atp5f1	0
chr1:248816399-248816427-	4.98028	7.05113	5.83461e-05	0.0111129	Ankrd2	0
chrX:30219242-30219258+	6.58301	6.65606	5.86627e-05	0.0111578	0	0
chr17:68589549-68589595+	5.59366	5.87886	5.89848e-05	0.0112006	0	0
chr18:71006694-71006724+	5.69077	5.95044	5.90494e-05	0.0112006	0	0
chr1:208427790-208428035-	1.47278	8.04751	5.97172e-05	0.0113118	0	0
chr3:59417431-59417512-	5.65111	5.91889	5.98289e-05	0.0113175	0	0
chr5:168061781-168061900-	2.71259	7.10119	6.54748e-05	0.0123518	0	0
chr10:53947222-53947348+	1.86144	11.5699	6.58669e-05	0.0124089	Myh2	0
chr1:168926081-168926120+	5.54555	5.84507	6.61503e-05	0.0124454	0	0
chr9:43083073-43083104-	6.04583	6.21869	6.6434e-05	0.0124655	RGD1561425	0
chr4:79707275-79707327+	5.90386	6.1203	6.6437e-05	0.0124655	Cbx3	0
chr15:42402838-42402903+	4.73015	6.85282	6.68077e-05	0.0124938	Ctsb	0
chr4:8759669-8759683-	5.68598	5.94859	6.68582e-05	0.0124938	Pmpcb	0
chr9:1520523-1520656-	4.57858	6.724	6.71189e-05	0.0125257	Rab5a	0
chr1:85490699-85490783+	6.23741	6.38596	6.82319e-05	0.0127163	Tbcb	0
chr3:158165638-158165662+	6.07938	6.24769	6.86708e-05	0.0127809	0	0
chr1:67517061-67517105-	5.55598	5.84874	7.17537e-05	0.013302	0	0
chr7:115760841-115760908-	5.55598	5.84874	7.17576e-05	0.013302	Myh9	0
chr10:53990968-53990982+	3.58774	6.56914	7.17583e-05	0.013302	MYH8_RAT	0
chr2:213041482-213041524-	5.81961	6.05344	7.22502e-05	0.0133753	0	0
chr3:59550151-59550212-	3.01048	6.55579	7.45654e-05	0.0137855	D4A4B0_RAT	0
chr2:96537037-96537068-	6.48273	6.58373	7.46676e-05	0.013786	Pkia	0
chr1:94788349-94788397-	6.09678	6.27417	7.55055e-05	0.0139221	0	0
chr3:33833846-33833906-	3.995	6.92116	7.65454e-05	0.0140951	0	0
chr9:89986894-89986923-	5.57873	5.87332	7.77082e-05	0.0142903	Col6a3	0
chr6:108473004-108473076+	5.6027	5.88249	7.79065e-05	0.0143078	RGD1560978	0
chr14:100883772-100883837-	3.53986	6.51554	7.91255e-05	0.0145124	Actr2	0
chr6:25237554-25237608-	5.54305	5.84312	8.04666e-05	0.0147202	D3ZQ78_RAT	0
chr9:44300831-44300842+	5.54305	5.84312	8.04709e-05	0.0147202	Col3a1	0
chr3:23937177-23937178+	3.79659	6.10719	8.30047e-05	0.0151637	0	0
chr10:53886964-53887050+	3.53315	6.48849	8.36748e-05	0.015266	Myh2	0
chr1:78769773-78769863+	5.0648	7.07873	8.47016e-05	0.0154331	Ckm	0
chr2:83692956-83693005-	5.74131	5.94442	8.54408e-05	0.0155473	0	0
chr1:206774691-206774780+	2.85419	6.97535	8.63881e-05	0.0156991	Ppp1ca	(CGGGG)n
chr2:2888571-2888602+	5.57311	5.85436	8.79655e-05	0.015944	Glrx1	0
chr1:207483547-207483618-	5.5666	5.8697	8.81262e-05	0.0159522	Actn3	0
chr4:104812044-104812201+	2.70751	7.72547	8.89999e-05	0.0160894	Vps24	0
chr3:146551144-146551178-	3.29865	6.36175	9.07865e-05	0.016391	Nfs1	0
chr17:63497860-63497948+	5.94072	6.10742	9.38862e-05	0.0169286	Rab18	0
chr3:104910457-104910538-	5.37508	8.61533	9.51677e-05	0.0171374	Srp14	0
chr2:9751939-9752002+	6.00839	6.21186	9.60798e-05	0.0172345	Lysmd3	(CGG)n
chr4:165731958-165731971+	5.7598	6.01596	9.74684e-05	0.017461	0	4.5SRNA
chr7:140006248-140006250+	6.01937	6.17057	9.86556e-05	0.0176508	0	0
chr8:127076634-127076667+	5.84164	6.04254	9.90887e-05	0.0177055	Higd1a	0
chrX:123515988-123515997-	3.444	6.48383	9.93596e-05	0.0177307	D3ZZD9_RAT	0
chr8:71342814-71342909-	1.53358	8.39142	9.94855e-05	0.0177307	Tpm1	0
chr2:12119207-12119242+	3.1142	7.22041	0.000100266	0.0178469	0	0
chr4:66092499-66092519+	4.33344	6.50778	0.000102732	0.0182624	0	0
chr8:74443858-74443918+	5.62087	5.90794	0.000103637	0.018377	LOC100365822	0
chr14:36051016-36051069-	5.62087	5.90794	0.000103642	0.018377	0	0
chr4:142154702-142154741-	6.42001	6.53223	0.000105473	0.0186539	Crbn	0
chr4:105187062-105187069-	3.33391	6.39118	0.000105705	0.0186711	Ptcd3	0
chr10:53991490-53991561+	1.71972	9.61021	0.000107059	0.0188862	MYH8_RAT	0
chr6:108349154-108349192+	6.15876	6.32739	0.000107515	0.0189425	Ptgr2	0
chr3:124993342-124993377-	5.89891	6.07456	0.000112809	0.0198248	Mkks	0
chr5:146464747-146464914+	4.1299	6.36974	0.000113062	0.0198443	Sfpq	0
chr9:9083139-9083170-	3.91056	6.19721	0.000114565	0.0200825	Mrps10	0
chr2:127891265-127891375+	1.16843	8.37059	0.000114732	0.0200865	0	0
chr3:33663005-33663084-	3.73981	6.07098	0.000115798	0.0202476	F1M1J1_RAT	0
chr4:166425152-166425153+	5.45529	5.79309	0.000117586	0.0205344	0	0
chrX:122217457-122217518+	6.46658	6.57928	0.000117994	0.0205796	0	0
chr3:33833673-33833743-	2.69822	7.27996	0.000118853	0.0207034	F1M1J1_RAT	0
chr7:119082603-119082625+	3.42815	6.44919	0.000122652	0.0213383	0	GA-rich
chr3:145718855-145718916+	3.38119	7.60776	0.000123797	0.0215105	Dynlrb1	0
chr3:108822462-108822469+	4.59639	6.74451	0.000126114	0.0218858	Eif3j	0
chr5:80515680-80515722+	3.96346	6.90035	0.000128399	0.0222544	Atp6v1g1	0
chr2:192743159-192743185+	5.50786	5.83022	0.000132911	0.0230077	0	0
chr5:128982238-128982282+	3.19233	6.28632	0.000134538	0.0232602	Magoh	0
chr9:70763164-70763183-	4.38401	6.55385	0.000140445	0.0242513	Fn1	0
chr10:83628865-83628930+	5.82856	6.05695	0.000141569	0.0244151	Col1a1	0
chr16:19075000-19075026+	5.96914	6.18048	0.000144605	0.0249077	Ccdc124	0
chr18:64711641-64711711+	5.48125	5.80244	0.000146816	0.0252572	0	0
chr3:114708605-114708671+	4.15541	7.0748	0.000148088	0.0254443	Ascc3l1	0
chr13:49225223-49225231+	4.09301	6.97847	0.000151931	0.0260723	0	0
chr10:98899753-98899776-	5.85776	6.04788	0.000152258	0.0260962	AMZ2_RAT	0
chr10:53937044-53937082+	3.00241	6.52955	0.000153179	0.0262216	Myh2	0
chr10:53944572-53944664+	1.44784	8.26784	0.000153856	0.026305	Myh2	0
chr16:7689237-7689273-	6.56527	6.66112	0.000157817	0.026949	Timm23	0
chr2:31454556-31454596+	6.09089	6.25109	0.000159418	0.0271889	Taf9	0
chr3:33815160-33815241-	2.75365	6.87934	0.000159874	0.0272331	F1M1J1_RAT	0
chr4:56334866-56334966+	5.64184	5.93961	0.000161076	0.0274042	D3ZHA0_RAT	0
chrX:121997702-121997758-	5.55506	5.86779	0.000161482	0.0274344	0	0
chr1:186041952-186041988+	3.45157	6.48864	0.000161649	0.0274344	Hirip3	0
chr4:61659527-61659534-	6.10517	6.29696	0.000170497	0.0289007	Akr1b1	0
chr13:80562948-80562962+	5.48862	5.82463	0.000174352	0.029518	Dpt	0
chr13:98125521-98125606+	4.01252	7.91887	0.000174998	0.0295914	Srp9	0
chr10:53945446-53945679+	1.43753	11.3673	0.000176408	0.0297934	Myh2	0
chr8:84983550-84983607+	5.91268	6.1465	0.00018274	0.0308253	0	0
chr8:68366792-68366826+	5.94797	6.17705	0.000184623	0.0311051	Rpl4	0
chr9:65719500-65719654-	1.21121	11.5187	0.000186112	0.0313178	Myl1	0
chr3:32996069-32996147-	5.65566	5.94318	0.000187448	0.0315045	0	0
chr10:53886432-53886592+	2.05637	7.53146	0.000190488	0.0319766	Myh2	0
chr17:79738940-79739028+	4.86463	8.60643	0.000191319	0.0320724	Atp5c1	0
chr10:54045467-54045553+	4.00478	6.2662	0.000191521	0.0320724	Myh13	0
chr2:189942367-189942407-	3.05281	6.58507	0.000193207	0.0323156	Psmd4	0
chr9:65717957-65717975-	2.24723	8.73644	0.000194229	0.0324084	Myl1	0
chr19:54082322-54082470-	3.29885	8.68547	0.000197253	0.0328735	Acta1	0
chr10:53995256-53995285+	2.67622	6.88065	0.000197892	0.0329128	MYH8_RAT	0
chr1:185971384-185971533-	4.2306	7.02395	0.000198175	0.0329128	Aldoa	0
chr1:95000407-95000470-	3.84843	6.14643	0.000198201	0.0329128	Mybpc2	0
chr10:53877115-53877210+	1.85297	7.26771	0.000202568	0.0335977	Myh2	0
chr9:92723539-92723546-	2.37256	7.01015	0.000204414	0.0338634	Hdlbp	0
chr10:40831496-40831518-	5.38798	5.75091	0.000205043	0.033927	0	0
chr3:59424281-59424540-	1.52546	7.60225	0.000207336	0.0342656	0	0
chr14:81808912-81808964-	5.6071	5.90607	0.000209795	0.0345634	Add1	0
chr3:52022431-52022461-	5.40233	5.75664	0.000209877	0.0345634	0	0
chr5:107100376-107100403-	5.40233	5.75664	0.000209886	0.0345634	0	0
chr11:64687223-64687276-	5.46783	5.79676	0.000212644	0.034976	Fstl1	0
chr3:114619267-114619301+	5.54398	5.86417	0.000214833	0.0351722	0	0
chr10:56489738-56489745-	5.54398	5.86417	0.000214842	0.0351722	Eif4a1	0
chr13:43591377-43591402+	5.54398	5.86417	0.000214851	0.0351722	LOC100366182	0
chr1:189871672-189871713+	5.4448	5.78942	0.000215882	0.0352592	0	0
chr7:35004164-35004228+	5.4448	5.78942	0.000215891	0.0352592	0	0
chr1:186473721-186473730+	5.7284	6.01066	0.000217376	0.0353272	Mylpf	0
chr3:107746619-107746647-	5.7284	6.01066	0.000217379	0.0353272	0	0
chr3:170740383-170740440+	5.37765	5.74721	0.000217563	0.0353272	Prpf6	0
chr17:16112457-16112502+	5.37765	5.74721	0.000217572	0.0353272	LOC306766	0
chr17:29961298-29961325-	5.37765	5.74721	0.000217582	0.0353272	no_symbol	0
chr20:29048228-29048272+	4.32954	6.52314	0.000221521	0.0359248	Sar1a	0
chr10:43798985-43799017+	4.93389	7.02285	0.000224706	0.0363987	Mrpl22	0
chr3:59457954-59458052-	4.33956	6.53169	0.000226216	0.0366006	D4A4B0_RAT	0
chr2:191329601-191329648+	6.61662	6.71765	0.000229313	0.0370152	Hfe2	0
chr3:32118811-32118829-	6.01804	6.21367	0.000229971	0.0370782	Rnd3	0
chr3:108742493-108742519+	5.98272	6.18391	0.000232195	0.0373934	0	0
chr10:83624087-83624211+	3.3918	6.42578	0.00023398	0.0376371	Col1a1	0
chr17:61018341-61018345-	5.55418	5.84702	0.000236456	0.0379913	D3ZQS5_RAT	0
chr1:209166740-209166962+	2.59102	7.77689	0.000237545	0.0381221	Pygm	0
chr1:61970151-61970158-	6.01421	6.21846	0.000241032	0.0386371	0	0
chr9:8770396-8770433+	5.74487	6.01418	0.000243106	0.0389038	Tomm6	0
chr15:38538147-38538161+	6.0319	6.22347	0.000243257	0.0389038	0	0
chr3:59541478-59541540-	2.53028	6.51088	0.000243832	0.0389507	D4A4B0_RAT	0
chr10:53914886-53914973+	2.51852	7.12731	0.000245611	0.0391897	Myh2	0
chr11:59399219-59399292-	5.42817	5.78377	0.00024939	0.039747	0	0
chr7:1376542-1376564+	5.33475	5.71302	0.000251916	0.0400576	Atp5b	0
chr14:102114211-102114251-	5.7014	5.9792	0.000254132	0.0403636	0	0
chr10:96950802-96950823+	4.06928	6.30528	0.000256326	0.0406656	0	0
chr1:88199524-88199567-	4.75907	6.88904	0.000257211	0.0407592	Pdcd5	0
chr3:59592254-59592406-	3.0713	6.59018	0.000258092	0.0408056	D4A4B0_RAT	0
chr3:59504560-59504704-	5.65452	5.94686	0.000262413	0.0413944	D4A4B0_RAT	0
chr1:172248737-172248781-	5.82378	6.06218	0.000270316	0.0425799	Psma1	0
chr7:16188042-16188105-	6.33415	6.46082	0.000270542	0.0425799	Hnrpm	0
chr15:33075753-33075933-	5.81373	6.01326	0.000273232	0.0429544	Myh7	0
chr14:83615541-83615574+	4.71167	6.86329	0.000274579	0.0431173	Atp5e	0
chr6:109360163-109360201+	6.65261	6.72168	0.000276193	0.0433217	0	0
chr3:59586417-59586672-	2.11967	7.11679	0.000284104	0.0445123	D4A4B0_RAT	0
chr10:90469770-90469792+	6.05234	6.24272	0.000287685	0.0450172	0	0
chrM:9816-11457+	1.89549	14.1027	0.000287977	0.0450172	0	0
chr5:59972334-59972398-	5.43805	5.78743	0.000292408	0.0455558	RNase_MRP	0
chr3:5859753-5859779-	5.769	6.04469	0.000297656	0.0463214	Rexo4	0
chr16:49355936-49356052+	2.13383	7.48337	0.00030003	0.0466384	Slc25a4	0
chr10:53900465-53900590+	2.75333	6.36441	0.000300702	0.0466907	Myh2	0
chr8:83157740-83157765+	5.92366	6.15325	0.000301068	0.0466951	Rpl12	ORR1A_Rn
chr3:33664449-33664524-	3.48274	6.51563	0.000302336	0.0468394	F1M1J1_RAT	0
chr15:3819344-3819360-	4.12916	6.37655	0.000303721	0.0470015	Chchd1	0
chr17:96471256-96471258+	6.14518	6.33037	0.000304165	0.0470177	0	0
chr17:44631-44676+	6.04903	6.26434	0.000305437	0.0471618	LOC679739	0
chr5:159997582-159997599-	3.53248	5.93343	0.000310852	0.0478913	0	0
chr6:25453991-25454038+	3.90816	6.79912	0.000315198	0.0484531	OST4_RAT	0
chr3:128353837-128353943+	6.11375	6.30335	0.000317156	0.0486559	RGD1309829	0
chr6:79623297-79623308+	6.37933	6.51332	0.000317219	0.0486559	0	0
chr7:80299864-80299929+	5.58633	5.90435	0.000320964	0.0491759	Eny2	0
chr11:79954169-79954223-	5.67141	5.95227	0.000322264	0.0493206	Eif4a2,SNORA81	0
chr14:111750500-111750619-	6.95835	6.98746	0.000324714	0.0495861	LOC100361559	0
chrX:81784687-81784726+	5.72243	6.01243	0.000325369	0.0496315	0	0
chr1:87364812-87364816+	2.78519	7.64369	0.000327521	0.0499049	0	0
chr7:115807515-115807591+	5.78682	6.05167	0.000330832	0.0502441	0	0
chr18:25869507-25869541-	5.78682	6.05167	0.000330833	0.0502441	0	0
chrX:40343763-40343766-	5.78682	6.05167	0.000330835	0.0502441	0	0
chr3:59583227-59583365-	3.34619	6.38263	0.000334413	0.0506782	D4A4B0_RAT	0
chr9:44297822-44297844+	4.74921	6.89671	0.000334424	0.0506782	Col3a1	0
chr7:116115140-116115262-	5.60507	5.90981	0.000335842	0.0508375	Pvalb	0
chr8:53964541-53964580-	5.73522	5.99354	0.000337314	0.0510047	Sdhd	0
chr3:59551008-59551060-	3.20055	6.28566	0.000340354	0.0514083	D4A4B0_RAT	0
chr3:59433043-59433195-	4.00812	6.23298	0.00034532	0.0520559	0	0
chr10:96138829-96138832-	6.43106	6.55856	0.000345393	0.0520559	Ddx5	0
chr1:211640931-211640937+	5.67944	5.97746	0.000351254	0.0528818	0	0
chr1:90807548-90807733+	3.3035	8.65419	0.000354935	0.0533781	B2RYS2_RAT	0
chr19:16858824-16858842-	5.75571	5.91771	0.000356645	0.0535529	0	0
chr4:38415071-38415125-	5.40383	5.75461	0.00035687	0.0535529	Tmem106b	0
chrX:34507448-34507450-	5.90265	6.14815	0.000358474	0.0537355	0	0
chr4:42932207-42932259+	5.8402	6.06744	0.000362489	0.0542786	Cav2	0
chr19:30893864-30893916-	6.14363	6.34576	0.000369244	0.0552304	D3ZG07_RAT	0
chr10:37795704-37795732+	5.93578	6.09211	0.000371009	0.0554347	0	(CCG)n
chr2:204439314-204439338-	5.29177	5.69772	0.000375706	0.0559597	Stxbp3	0
chr1:202823870-202823953-	5.31747	5.70722	0.000375719	0.0559597	0	0
chr2:228149998-228150022-	5.31747	5.70722	0.000375734	0.0559597	Rpl34	0
chr4:6675761-6675816+	3.74634	6.09512	0.000379954	0.056467	Tomm7	0
chr10:103409050-103409051-	5.88363	6.1414	0.000382278	0.0567515	0	0
chr10:53950391-53950495+	1.18997	9.91169	0.000385256	0.0570769	Myh2	0
chr17:15075173-15075205-	3.92134	6.22341	0.000385293	0.0570769	Tmed9	0
chr9:46497573-46497597-	5.84646	6.11001	0.000387098	0.0572831	Stat4	0
chr7:116127463-116127514-	2.69418	6.86755	0.000391091	0.0577507	Pvalb	0
chr2:93536081-93536087+	6.41529	6.55407	0.000393295	0.0580144	0	0
chr1:202689668-202689820+	4.22156	8.33258	0.000395044	0.0581486	Tnni2	0
chr10:53799219-53799300+	3.24305	6.32792	0.000395881	0.05821	Myh2	0
chr3:11411832-11411871-	5.63425	5.94145	0.000396481	0.0582365	0	0
chr19:469139-469170+	5.50909	5.80613	0.000404523	0.0592922	Dync1li2	0
chr1:95601833-95601835-	5.5619	5.89889	0.000407839	0.059653	LOC100363296,SNORD33	0
chr8:58508587-58508632+	5.5619	5.89889	0.000407845	0.059653	Psma4	0
chr10:57536652-57536711+	5.99228	6.17369	0.000412036	0.0601391	0	0
chr11:27316530-27316597+	5.40174	5.77813	0.0004146	0.0604497	LOC304131	0
chr4:121057711-121057728-	6.23868	6.34564	0.000415779	0.0604871	0	0
chr12:1514591-1514642+	6.30903	6.47357	0.000415805	0.0604871	Timm44	0
chr5:157980897-157980925+	5.97393	6.20845	0.000421826	0.0611876	Capzb	0
chr9:16575733-16575761-	2.62493	7.22516	0.000421868	0.0611876	no_symbol	0
chr6:36825439-36825505-	3.91165	7.2558	0.000425135	0.0615328	Ddx1	0
chr1:135239213-135239227+	5.55929	5.89702	0.00042892	0.0620158	0	0
chr9:44302860-44302933+	6.20352	6.39714	0.000435013	0.0626194	Col3a1	0
chr3:33800922-33800998-	3.70382	6.06218	0.000435942	0.0626393	F1M1J1_RAT	0
chr10:635512-635572+	5.30256	5.70144	0.000439101	0.0630278	RGD1305823	0
chr3:33818898-33818972-	2.7451	6.37667	0.000441944	0.0633703	F1M1J1_RAT	0
chr1:95534189-95534201+	3.14424	6.25069	0.000447113	0.0640453	Nosip	0
chr1:120509074-120509127+	3.15085	6.65504	0.000447617	0.0640513	Sels	0
chr2:52452057-52452061+	5.62131	5.91529	0.000450151	0.0643475	0	0
chr14:70675235-70675260-	6.10914	6.23401	0.000452177	0.0645705	Med28	0
chr18:24684888-24684908+	5.79541	6.00064	0.00045717	0.0652164	0	0
chr11:42700891-42700949-	5.55238	5.87161	0.000462195	0.0658654	Cldnd1	0
chr1:82854672-82854687+	5.51026	5.85866	0.000463691	0.0659444	0	0
chr1:215430204-215430270-	5.51026	5.85866	0.000463701	0.0659444	0	0
chr8:43784019-43784040+	2.67919	7.59153	0.000471276	0.066953	D4A4S3_RAT	0
chr10:82399142-82399143+	5.40252	5.78012	0.000472755	0.0669617	LOC100359496	0
chr10:83635178-83635221+	5.40252	5.78012	0.00047277	0.0669617	Col1a1	0
chr19:30093707-30093743+	5.40252	5.78012	0.000472786	0.0669617	Abce1	0
chr5:58133639-58133699-	5.68773	5.9577	0.000474068	0.0670748	Smu1	0
chrX:159900384-159900387-	5.27283	5.69195	0.000474685	0.0670936	Hcfc1,L1cam	0
chr3:4201358-4201426-	3.58312	6.59173	0.000475326	0.0671158	Ubac1	0
chr8:82631670-82631758+	5.38125	5.72257	0.000479042	0.0675717	Klhl31	0
chr7:119223583-119223613+	5.91985	6.172	0.000482493	0.0679493	Adsl	0
chr13:67083663-67083760-	5.87927	6.14305	0.000482699	0.0679493	0	0
chr13:82971830-82971889+	6.00971	6.23437	0.000483642	0.068013	Tmco1	0
chr2:77099407-77099438-	2.6389	7.22575	0.000490334	0.0688842	0	0
chr18:2001128-2001173+	6.28906	6.47033	0.000494879	0.0694523	Snrpd1	0
chr2:39382782-39382869-	5.6529	5.97211	0.000497623	0.0697669	Ndufaf2	0
chr4:27332190-27332243-	5.49781	5.80641	0.000500146	0.0700498	Fam133b	0
chr1:95999824-95999894+	6.51266	6.65057	0.000502146	0.0702589	0	GA-rich
chr8:15732912-15732980+	5.42071	5.78576	0.000505195	0.0705453	Chordc1	0
chr20:19146503-19146541-	5.42071	5.78576	0.00050521	0.0705453	0	0
chr8:34992215-34992249+	5.75201	5.99891	0.000516642	0.072069	Srpr	0
chr6:52852083-52852093-	5.45055	5.7911	0.000520146	0.0724135	Hdac9	HY1
chr15:27641802-27641824-	5.45055	5.7911	0.000520156	0.0724135	0	0
chr10:53938616-53938731+	1.94394	9.12954	0.000530595	0.0737674	Myh2	0
chr7:35020204-35020256+	5.60848	5.93605	0.000531474	0.0737674	Dcn	0
chr10:55614967-55615027-	5.60848	5.93605	0.000531478	0.0737674	Ndel1	0
chr20:2985975-2985993+	5.45805	5.81905	0.00053247	0.0738313	Mrps18b	0
chr10:53905543-53905773+	1.38377	8.88493	0.000536982	0.0743824	Myh2	0
chr2:202402877-202402901+	5.34028	5.7358	0.000545953	0.0754045	0	HY1
chr13:41132614-41132640-	5.34028	5.7358	0.000545972	0.0754045	Dars	0
chr17:77870220-77870250-	5.34027	5.7358	0.000545991	0.0754045	0	0
chr3:59477425-59477638-	3.78895	6.09765	0.000550168	0.0759057	D4A4B0_RAT	0
chr10:53903111-53903266+	5.65059	5.97031	0.000553387	0.0761229	Myh2	0
chr1:96618394-96618441-	5.65059	5.97031	0.000553388	0.0761229	0	0
chr1:33798782-33798816-	5.65059	5.97031	0.000553389	0.0761229	LOC679731	0
chr11:67689546-67689574-	5.5773	5.85264	0.000555478	0.0763344	F1LZ56_RAT	0
chr1:209712754-209712801-	5.45971	5.821	0.000563703	0.0773136	Stip1	0
chr2:189781153-189781196-	5.45971	5.821	0.000563718	0.0773136	Psmb4	0
chr4:29415441-29415520+	6.02339	6.25943	0.000569091	0.0779733	Col1a2	0
chr4:29403256-29403275+	5.6059	5.93421	0.000576617	0.0789265	Col1a2	0
chr3:108255221-108255265+	6.35586	6.5226	0.000581285	0.0794869	D4A1K5_RAT	0
chr19:51023978-51024036+	2.94745	7.30434	0.000584707	0.0798762	Cox4i1	0
chr2:25684142-25684147-	4.61055	6.77494	0.000586858	0.0798843	7SK	7SK,L1_Rn2
chr8:60014972-60014988+	5.509	5.83191	0.000587053	0.0798843	Hmg20a	0
chr8:80266118-80266153+	5.509	5.83191	0.000587062	0.0798843	0	0
chr8:116840510-116840589-	5.509	5.83191	0.000587071	0.0798843	0	0
chr10:106419761-106419824-	3.49745	5.91865	0.000606299	0.0824198	Exoc7	0
chr10:90769522-90769554+	3.52144	5.92776	0.000607469	0.082498	0	0
chr5:154145259-154145306-	1.24508	8.3072	0.000610798	0.0828689	Srrm1	0
chr10:40810002-40810154-	5.7369	6.04119	0.000612449	0.0830117	Sparc	0
chr2:110357986-110358033+	5.60602	5.88058	0.000617896	0.0836682	0	AT_rich
chr10:34134861-34134892+	5.27275	5.69402	0.000622548	0.0841367	0	0
chr16:1955725-1955754+	5.27275	5.69402	0.000622569	0.0841367	Arf4	0
chr3:59461383-59461647-	1.74569	7.07814	0.000626411	0.0845734	D4A4B0_RAT	0
chr14:103657658-103657734+	3.49964	5.92069	0.000636409	0.0858397	0	0
chr5:142599144-142599207+	5.69561	6.00714	0.000641243	0.0864076	0	0
chr4:29425987-29426143+	3.66609	6.65078	0.00065302	0.0879092	Col1a2	0
chr6:91323282-91323374-	5.21617	5.65233	0.000654344	0.0879196	0	7SLRNA
chr20:41125833-41125860-	5.21617	5.65233	0.000654366	0.0879196	0	0
chr1:41870308-41870323-	5.34033	5.73782	0.000662061	0.0885856	Sod2	0
chr2:198405185-198405226+	5.34032	5.73782	0.000662083	0.0885856	Bcas2	0
chr3:33833107-33833145-	5.34032	5.73782	0.000662104	0.0885856	F1M1J1_RAT	0
chr2:178096707-178096723-	6.08855	6.3144	0.000662517	0.0885856	Rps3a	0
chr3:59573379-59573499-	5.69628	5.90667	0.000665364	0.0888805	D4A4B0_RAT	0
chr6:75012570-75012656-	3.10275	6.23684	0.000672721	0.0896906	Eapp	0
chr3:59562367-59562434-	3.56064	5.94065	0.000682112	0.090768	D4A4B0_RAT	0
chr2:23582934-23582981+	5.13608	5.6052	0.000693511	0.0920467	D3ZYF0_RAT	0
chr4:161092721-161092743-	5.13608	5.6052	0.000693546	0.0920467	0	0
chr1:156674211-156674213-	5.73545	6.03945	0.000693712	0.0920467	Serpinh1	0
chr3:90401764-90401784-	5.57208	5.9006	0.000699239	0.0926028	Eif3m	0
chr13:46874218-46874261-	5.57208	5.9006	0.00069924	0.0926028	F1M9L8_RAT	0
chr10:13089605-13089625-	5.48236	5.85506	0.000707689	0.0936324	0	0
chr10:53907257-53907322+	3.05052	6.20383	0.000714973	0.0945059	Myh2	0
chr8:121821809-121821840-	5.69371	6.00537	0.000718849	0.0948381	0	0
chr8:77252516-77252579+	5.69371	6.00537	0.000718854	0.0948381	Nedd4	0
chr7:74668589-74668610+	5.38857	5.74888	0.000719737	0.0948643	0	0
chr1:68034659-68034682+	4.6899	6.84745	0.000721158	0.0949613	0	0
chr10:83634046-83634174+	4.65549	6.80859	0.000723185	0.0951379	Col1a1	0
chrX:159696723-159696764+	5.25662	5.66403	0.000728068	0.0956895	Srpk3	0
chr18:28186331-28186372+	5.81584	6.10656	0.000735957	0.096382	Matr3	0
chr4:40235841-40235893-	5.19919	5.64649	0.000736068	0.096382	Ppp1r3a	0
chr6:24969459-24969461-	5.19919	5.64649	0.000736092	0.096382	D3ZTF1_RAT	0
chr8:110628038-110628056-	5.19919	5.64649	0.000736117	0.096382	0	0
chr4:29424693-29424774+	5.23271	5.65817	0.000745709	0.0975457	Col1a2	0
chr9:57081994-57082070-	3.82251	6.11424	0.000749179	0.0979073	Clk1	0
chr10:53791890-53791941+	2.31791	7.22803	0.000753082	0.0983247	Myh2	0
chr6:103264412-103264437+	5.22835	5.65607	0.000760451	0.0991035	0	0
chr15:9432344-9432345+	5.22835	5.65607	0.000760476	0.0991035	0	4.5SRNA
chrX:83716008-83716042+	5.27035	5.66568	0.000761473	0.0991402	0	0
chr14:81723083-81723108+	5.31762	5.73213	0.000763389	0.0992062	0	0
chr20:30039499-30039540-	5.31762	5.73213	0.000763411	0.0992062	Ccar1	0
chr20:12327054-12327073+	5.77694	6.07431	0.000765879	0.0994338	Col6a1	0
chr13:93969245-93969271+	5.52145	5.86226	0.000767046	0.0994922	Fam36a	0
chr20:18100600-18100664+	5.69438	5.87108	0.000769735	0.0997476	Tfam	0

## Sheet: LNA > RNA
Row.names	logFC	logCPM	PValue	FDR	symbol	rmsk
chr20:45871888-45872842+	-5.09367	8.85095	4.60229e-35	3.35865e-31	Sesn1	(AGTAG)n,(TAGGG)n
chr2:190030966-190031104+	-3.62445	9.04286	4.95903e-19	1.09144e-15	Tmod4	0
chr20:45872876-45873121+	-7.96271	7.48352	1.38143e-16	2.44373e-13	Sesn1	(TAGGG)n
chr9:104559410-104559763+	-5.28424	11.3764	1.58886e-11	1.3352e-08	0	(TAGA)n,(TGGA)n
chrX:121491233-121491286-	-4.57026	7.14775	1.87855e-10	1.3008e-07	Sytl4	0
chrX:34506608-34506644-	-4.45555	6.9932	2.17318e-09	1.21504e-06	0	0
chr1:202825206-202825600-	-2.10716	11.7542	8.46239e-09	4.17265e-06	0	0
chr6:27434056-27434083-	-4.91148	6.94986	2.27576e-08	1.038e-05	Ncoa1	0
chrM:15945-16110-	-1.45089	8.81143	2.72543e-07	9.78009e-05	0	0
chrM:14633-14920-	-2.69117	9.25809	3.94488e-07	0.000137781	0	0
chr13:96461572-96461579+	-6.8768	6.56472	6.91232e-07	0.00022712	Acbd3	0
chr2:234409257-234409271+	-3.5962	6.36619	1.13165e-06	0.000355464	0	0
chr8:55427671-55427796+	-2.01577	8.00297	1.23333e-06	0.000381721	D4A5L5_RAT	0
chr20:45897583-45897666-	-3.50598	6.89574	1.92412e-06	0.000564047	Armc2	0
chrM:10301-11432-	-3.17885	12.5545	3.55964e-06	0.000975441	0	0
chr1:208425332-208425348-	-2.24774	6.8309	4.30576e-06	0.00115703	0	0
chrX:159483009-159483058+	-3.45065	6.24842	5.11987e-06	0.00134199	0	(CAGAGA)n
chrX:81823582-81823588+	-4.50714	6.06058	5.26919e-06	0.00137592	0	(CAGAGA)n
chr12:23461045-23461047+	-6.02939	5.92493	6.62098e-06	0.00165677	0	(CA)n
chr15:50172032-50172113-	-3.67194	6.05095	1.60404e-05	0.00364015	Rhobtb2	0
chr3:49500455-49500556+	-2.31168	7.38085	1.8672e-05	0.00417585	Xirp2	0
chr11:68502953-68502991+	-6.64756	7.74636	3.72881e-05	0.00755891	Kalrn	(CAGAGA)n
chrM:4690-4915-	-2.15293	6.68136	3.79837e-05	0.00767747	0	0
chr5:130346211-130346340+	-3.89611	8.82451	4.17552e-05	0.00833049	Nrd1	0
chr4:131903969-131903971-	-4.10888	6.34045	5.4549e-05	0.010549	Uba3	0
chrX:81850627-81850671+	-5.63141	5.67147	5.68661e-05	0.0109059	0	(CAGAGA)n
chr16:69923724-69923746-	-6.0842	7.17869	6.05399e-05	0.0114364	0	0
chr9:104559904-104560079+	-3.94237	9.48482	6.66659e-05	0.0124916	0	(TGGA)n
chr20:43937271-43937442+	-2.36261	6.40251	8.6943e-05	0.0157792	Rev3l	GA-rich
chr1:190315075-190315077-	-5.83423	5.78486	9.56625e-05	0.0171825	0	0
chr14:13232344-13232352+	-5.83423	5.78486	9.56661e-05	0.0171825	0	0
chr6:21809433-21809456+	-4.05883	6.25988	0.000105328	0.0186521	Galnt14	(CAGAGA)n
chrX:13523250-13523253+	-5.62314	5.66954	0.000111088	0.0195473	0	(CAGAGA)n
chr5:156438979-156439024-	-5.31795	7.1746	0.000193543	0.0323329	0	0
chrX:81843659-81843766+	-3.83529	5.6614	0.000214355	0.0351722	0	(CAGAGA)n
chr9:63624885-63624886+	-5.5287	5.6132	0.000227754	0.0368064	0	0
chr15:49000587-49000607-	-6.13968	7.85437	0.000249757	0.0397598	0	0
chr5:130345979-130346048+	-4.32214	7.9997	0.000257937	0.0408056	Nrd1	(GGA)n
chr1:90077097-90077100-	-3.94218	5.71615	0.000261018	0.0412212	0	0
chr2:250782271-250782439-	-2.48284	9.15898	0.000291007	0.0454397	NEXN_RAT	0
chr5:66390948-66390982+	-2.58008	6.76838	0.000291365	0.0454444	Rnf20	0
chr1:251635837-251635974-	-5.03209	6.35059	0.00030872	0.0476157	0	0
chrM:7921-8495-	-2.56737	12.0966	0.000312584	0.0481046	0	0
chr11:70937762-70937781+	-5.04568	8.00284	0.000324663	0.0495861	0	(CAGAGA)n
chrX:81849002-81849020+	-4.6022	6.13125	0.000378053	0.0562448	0	(CAGAGA)n
chrX:81849043-81849065+	-5.85727	5.78714	0.000389648	0.057599	0	(CAGAGA)n
chrX:99951160-99951161+	-5.77093	5.77351	0.000394381	0.0581128	0	(GA)n
chr1:156509270-156509288+	-5.52715	5.61337	0.000400861	0.0588176	0	Lx5
chr10:9651166-9651167+	-4.47341	6.04696	0.000409723	0.0598645	0	(CAGAGA)n
chr1:54355236-54355279+	-5.63273	5.672	0.000416166	0.0604871	0	(CAGAGA)n
chr1:84246231-84246271-	-5.96737	5.88054	0.000423835	0.0614086	F1LRP1_RAT,F1LXH8_RAT	0
chr8:62390703-62390774+	-3.88302	5.66788	0.000429521	0.062038	Nptn	0
chr2:33913301-33913360-	-3.08386	6.80823	0.000430829	0.0621623	D4A8R8_RAT	B1_Mur3
chrX:13431588-13431674+	-4.52409	6.05478	0.00043344	0.0624739	0	(CAGAGA)n
chrX:66695738-66695748-	-5.4467	5.55928	0.000435352	0.0626194	0	0
chr1:90077132-90077159-	-4.96149	6.27948	0.000655196	0.087946	0	0
chr2:55899690-55899703-	-6.90372	6.54984	0.000672133	0.0896906	0	0
chr6:134136818-134136885+	-3.78067	7.43419	0.000679218	0.0904697	0	GA-rich

## Sheet: DNA > RNA
Row.names	logFC	logCPM	PValue	FDR	symbol	rmsk
chrM:14633-14920-	7.13309	13.2133	2.72103e-100	4.2105e-95	0	0
chrX:55116879-55116880+	6.85279	7.70135	8.70639e-32	3.36805e-27	LOC100364794	(TTTG)n
chr1:159625272-159625273-	8.44221	7.64112	3.06314e-29	5.92485e-25	Nup98	0
chr1:94958518-94958610-	4.65886	7.17302	3.30728e-20	2.22507e-16	0	0
chrM:3204-3328-	10.5409	13.6462	1.00376e-18	5.47328e-15	0	0
chr1:94960447-94960515-	5.51542	7.62613	3.85057e-18	1.98611e-14	0	0
chr1:94955776-94955964-	8.29627	7.48626	6.68952e-16	1.99063e-12	0	0
chrM:2903-3034-	6.56067	8.16683	2.08124e-15	5.36749e-12	0	0
chrM:7921-8495-	4.69143	13.7332	8.98831e-14	1.63628e-10	0	0
chr3:59546577-59546608+	4.73096	6.48876	1.62599e-12	2.49113e-09	F1LY53_RAT	0
chr14:33909485-33909502+	9.99712	9.194	1.46089e-11	1.94876e-08	0	(GGGTG)n
chr1:94953764-94953909-	4.59903	6.37299	2.54041e-11	3.24877e-08	0	0
chr14:33909960-33910039+	7.34057	8.97286	8.03469e-11	9.2782e-08	0	(GGGTG)n
chrM:14225-14607-	4.2888	10.4972	1.66096e-10	1.8228e-07	0	0
chrM:4690-4915-	5.34923	9.02258	9.31192e-10	8.89455e-07	0	0
chrX:122826460-122826493-	6.86287	6.22385	1.03256e-09	9.56755e-07	0	0
chrM:8520-8644-	7.74547	9.31614	1.40918e-09	1.28268e-06	0	0
chr1:85600508-85600631-	8.57919	7.79694	2.22969e-09	1.98287e-06	0	0
chr1:94960545-94960582-	7.6536	6.88179	5.44491e-09	4.4112e-06	0	0
chr14:33909535-33909572+	8.15275	7.37029	5.60675e-09	4.49979e-06	0	(GGGTG)n
chr1:94955217-94955468-	5.2957	8.34131	6.0342e-09	4.78834e-06	0	0
chrX:122978226-122978331+	5.08626	6.14031	7.38743e-09	5.77335e-06	0	(CAGA)n
chr1:94954086-94954359-	5.08818	7.45828	8.82372e-09	6.82687e-06	0	0
chr3:49483231-49483266-	6.82783	6.20869	8.97249e-09	6.90743e-06	0	0
chr10:53991310-53991323-	7.08589	6.43221	9.22342e-09	6.99619e-06	0	0
chr10:53947532-53947544-	4.81124	6.59916	9.75671e-09	7.32885e-06	0	0
chrM:7829-7901-	3.67252	6.39729	2.93264e-08	2.07212e-05	0	0
chr14:33910286-33910291+	7.70824	6.94756	7.7075e-08	4.95214e-05	0	0
chr1:94955085-94955198-	5.7297	6.58344	1.13105e-07	6.83665e-05	0	0
chrM:5904-6030-	6.06013	7.63119	1.74426e-07	0.000101851	0	0
chrM:3524-3623-	3.12047	6.22657	2.42667e-07	0.000138052	0	0
chr14:33909892-33909941+	7.46432	8.23665	3.05893e-07	0.000168447	0	(GGGTG)n,(TG)n
chr10:85883968-85883985-	6.74469	6.14175	3.6868e-07	0.000198087	Kpnb1	0
chr3:49483377-49483434-	4.06871	7.33311	3.9575e-07	0.000211165	0	0
chr10:56553539-56553634+	8.579	7.75648	4.88593e-07	0.00025456	0	0
chrX:122828819-122829036-	5.3253	6.26326	5.7334e-07	0.000294745	0	0
chr1:94957718-94957832-	5.7633	8.86332	6.97316e-07	0.000343637	0	0
chr1:94955488-94955702-	4.85382	7.63209	7.24689e-07	0.000355993	0	0
chrM:5813-5885-	6.16871	7.06983	8.57984e-07	0.000416057	0	0
chr1:94960244-94960259-	6.24769	5.77074	8.60406e-07	0.000416057	0	0
chr7:116115085-116115118+	4.6523	5.856	1.23971e-06	0.000572633	0	0
chr14:33910321-33910495+	6.93434	8.39476	1.27307e-06	0.000581103	0	0
chr10:53907729-53907748-	6.40639	5.89678	1.38206e-06	0.00062532	0	0
chr1:94959866-94959873-	4.60852	5.80535	1.45785e-06	0.000653874	0	0
chr2:48744427-48744429-	3.77484	6.60555	1.81804e-06	0.000788016	Parp8	0
chr10:53882316-53882321-	6.98043	6.36655	2.54186e-06	0.00106592	0	0
chrX:122975653-122975885+	6.37362	5.85979	2.69308e-06	0.00111126	0	(CAGA)n,GA-rich
chrM:8928-8991-	3.71678	5.74586	3.2999e-06	0.00131944	0	0
chr16:10204031-10204059+	8.50531	7.70991	3.50893e-06	0.0013816	0	G-rich
chrM:3107-3176-	8.88029	8.10234	3.69964e-06	0.00144565	0	0
chrM:796-818-	6.93012	6.23559	3.75298e-06	0.00145913	0	0
chr1:94956143-94956161-	6.80981	8.7283	4.52856e-06	0.00172597	0	0
chr3:59435196-59435206+	6.09568	5.6706	5.20713e-06	0.00194156	F1LY53_RAT	0
chrX:34506608-34506644-	6.38742	8.35278	6.99582e-06	0.0025175	0	0
chr1:94959279-94959384-	4.95943	5.99345	1.00605e-05	0.00345178	0	0
chr3:59554478-59554491+	4.69584	6.89669	1.01576e-05	0.00347737	F1LY53_RAT	0
chrX:122827717-122827832-	4.51944	5.72106	1.3501e-05	0.00445445	0	0
chr1:94958025-94958133-	4.34864	5.62058	1.66786e-05	0.00527778	0	0
chr11:30828283-30828444+	4.24168	5.56601	2.0404e-05	0.00623971	RGD1307569	GA-rich
chr1:94955999-94956068-	4.12721	5.51734	2.23659e-05	0.00674635	0	0
chr7:1338022-1338132-	6.52396	5.9846	3.12308e-05	0.00904985	F1M1V3_RAT	0
chrX:122835768-122835795-	5.77834	5.46443	3.44433e-05	0.00981533	0	0
chrX:122979574-122979703+	5.76473	5.45921	3.69861e-05	0.0104058	0	(CAGA)n,GA-rich
chr1:94958999-94959122-	6.43748	5.90601	3.88909e-05	0.0109218	0	0
chr19:47012343-47012348+	4.24874	5.5646	4.28283e-05	0.0118555	0	GA-rich
chr1:94956511-94956589-	5.83975	5.51075	4.36664e-05	0.0120021	0	0
chrX:122826787-122826964-	5.83975	5.51075	4.36684e-05	0.0120021	0	0
chr2:240243083-240243092-	4.35738	5.66894	4.43165e-05	0.0121371	Pdlim5	0
chrX:122837495-122837520-	5.87668	5.52069	4.53535e-05	0.01237	0	0
chr6:136100976-136101183+	6.51469	5.95211	6.20731e-05	0.0165037	0	G-rich
chr2:55888826-55888872-	6.89426	6.2543	6.87105e-05	0.0180207	0	0
chr1:94957860-94957969-	5.74338	5.45399	7.98336e-05	0.020589	0	0
chr19:47012303-47012316+	5.75275	5.45684	8.25157e-05	0.0211048	0	GA-rich
chr1:94954478-94954663-	4.50521	5.67771	8.88807e-05	0.0225095	0	0
chr4:56659412-56659438+	5.65806	5.399	0.000101108	0.025316	D3ZWL6_RAT	(TTAGGG)n
chr6:127843395-127843501-	5.56233	5.34134	0.000123782	0.0300218	0	0
chr7:1334030-1334040-	5.81744	5.47062	0.000134253	0.0320589	F1M1V3_RAT	0
chr14:33910153-33910186+	7.85953	7.10962	0.000136528	0.032502	0	(TG)n
chr1:41308226-41308227-	5.65376	5.39851	0.000141071	0.0333779	0	0
chr1:94959892-94959938-	5.55474	5.33897	0.000154476	0.0359991	0	0
chrX:122829592-122829713-	5.72833	5.45257	0.000161395	0.0372193	0	0
chr1:94959699-94959846-	3.70321	6.83139	0.000161667	0.0372266	0	0
chr4:131903969-131903971-	3.48461	5.61443	0.000168199	0.0385584	Uba3	0
chr6:27167495-27167496-	4.19018	5.55097	0.000168602	0.0385937	0	0
chr14:33909728-33909862+	6.24923	8.35873	0.000174637	0.0396815	0	(GTGTG)n,(TG)n
chr13:88200583-88200620-	1.4141	7.59853	0.000181033	0.0409545	0	0
chr1:185553716-185553764+	5.45248	5.28038	0.000222502	0.0485609	0	0
chrX:122832167-122832319-	5.45572	5.28182	0.00023992	0.0515625	0	0
chrX:122830782-122830791-	5.46171	5.2842	0.000249072	0.0529412	0	0
chr10:53946982-53946987-	6.39272	5.93044	0.000254975	0.0541215	0	0
chr6:27167689-27167778-	4.99394	6.10894	0.000372998	0.0758441	0	0
chr2:118203116-118203268-	5.87039	5.51927	0.000378856	0.0769341	0	0
chr3:59552114-59552178+	5.93314	5.52783	0.000412377	0.0825522	F1LY53_RAT	0
chr5:64703487-64703547+	5.93314	5.52783	0.00041239	0.0825522	0	G-rich
chr1:94954703-94954774-	3.69254	5.26998	0.00044144	0.0865754	0	0
chr16:10237573-10237611+	3.69476	6.06112	0.000444399	0.086813	0	0
chrM:6869-6872-	5.3299	5.21542	0.000444895	0.086813	0	tRNA-Ser-TCA(m)
chr3:59515353-59515370+	6.41083	5.96499	0.000489097	0.0944848	F1LY53_RAT	0
chrM:10301-11432-	3.1549	12.2098	0.000518738	0.0989754	0	0
chr14:33909600-33909642+	7.36529	6.65205	0.000520101	0.0991133	0	(GGGTG)n

## Sheet: RNA > DNA
Row.names	logFC	logCPM	PValue	FDR	symbol	rmsk
chr16:73922915-73923006+	-4.59464	10.4743	1.96609e-35	1.52116e-30	Vdac3	0
chr1:208428661-208430216-	-4.11547	15.699	4.84877e-34	2.50098e-29	0	L1MCa
chr8:66488113-66488182+	-4.44131	8.59208	1.79703e-31	5.26757e-27	0	0
chr1:85599001-85599082+	-4.62256	8.55724	2.0425e-31	5.26757e-27	Hspb6	0
chrM:41-250+	-2.7598	15.2693	8.90749e-31	1.96905e-26	0	0
chr9:65727648-65727774-	-6.95727	12.4214	5.46292e-28	9.39252e-24	Myl1	0
chr18:38003966-38004056+	-6.56245	8.21092	1.26253e-26	1.95363e-22	Myot	0
chr2:145713673-145713772+	-3.18555	13.9078	7.47737e-26	1.05186e-21	0	0
chrM:279-852+	-2.38679	16.7466	9.36684e-26	1.20785e-21	0	0
chr9:85121239-85121342-	-5.98867	7.71493	5.06873e-23	6.03331e-19	Ncl	0
chr15:2528863-2528980-	-4.73051	8.15038	6.04864e-23	6.68543e-19	Vdac2	0
chrM:3750-3780+	-3.49968	8.24348	9.24302e-23	9.53503e-19	0	0
chr4:79706411-79706557-	-5.87892	9.17334	1.05322e-22	1.01859e-18	0	0
chr12:22034198-22034267-	-5.47141	7.98968	1.56232e-21	1.42207e-17	Mdh2	0
chr2:198254503-198254555+	-6.87881	8.50798	3.21429e-21	2.7632e-17	0	0
chrM:1641-1652+	-6.17384	7.8703	5.74783e-21	4.68112e-17	0	0
chr10:57537523-57537688+	-5.17087	8.19629	6.62274e-21	5.12398e-17	Eno3	0
chr8:54107754-54107791+	-3.58384	8.01922	8.30986e-21	6.12314e-17	0	0
chr11:70680947-70680957-	-5.98329	7.7015	2.38483e-20	1.67739e-16	0	0
chr11:68375411-68375528-	-2.69851	11.0661	1.18809e-19	7.66016e-16	0	7SLRNA
chrM:14071-15037+	-2.6157	12.5194	4.92695e-19	3.04957e-15	0	0
chr8:57072957-57073050-	-5.07333	7.64632	7.00948e-19	4.17169e-15	Acat1	0
chr1:198700056-198700097-	-9.16605	8.59875	7.66142e-19	4.39082e-15	Bnip3	0
chr6:49205796-49205928-	-3.84468	8.07396	1.02576e-18	5.47328e-15	Dld	0
chr7:138458848-138458891+	-4.40465	10.7032	4.29964e-18	2.1462e-14	Gpd1	0
chr9:11033425-11033509+	-3.64307	7.9084	4.72012e-18	2.28246e-14	Hsp90ab1	0
chr1:185975476-185975510-	-5.02026	9.71341	6.71054e-18	3.14661e-14	0	0
chr12:12047064-12047072+	-8.71128	8.19316	8.15362e-18	3.71083e-14	Actb	0
chr4:78827963-78828037-	-5.1162	7.68401	8.80731e-18	3.89381e-14	Cycs	0
chrX:94324098-94324164+	-7.82433	7.39043	9.47519e-18	4.07273e-14	Pgk1	0
chr2:190029948-190030027+	-5.51202	9.58063	1.06524e-17	4.455e-14	Tmod4	0
chr3:70682541-70682599+	-3.02956	11.0353	1.32411e-17	5.36002e-14	0	7SLRNA
chr2:88114668-88114746-	-2.49116	11.1922	1.35092e-17	5.36002e-14	Car3	0
chrM:8503-9218+	-2.58508	12.5217	1.81576e-17	6.87053e-14	0	0
chr1:93820072-93820153+	-4.71769	7.80978	1.82043e-17	6.87053e-14	Etfb	0
chr5:172459669-172459750+	-5.02353	7.60483	2.1941e-17	8.08366e-14	D4A3G2_RAT	0
chr18:35455720-35455830-	-5.55635	7.33648	2.33046e-17	8.38635e-14	Lars	0
chr8:62243583-62243658+	-3.17417	11.1773	3.30428e-17	1.16205e-13	0	7SLRNA
chr9:104873251-104873347-	-5.57087	9.17553	3.97085e-17	1.36544e-13	Ndufv2	0
chrM:6988-7626+	-3.57856	11.947	6.49524e-17	2.18493e-13	0	0
chr15:3869781-3869838+	-6.28361	9.20834	8.00458e-17	2.62926e-13	Myoz1	0
chr16:10247690-10247789-	-7.87952	7.44235	8.15596e-17	2.62926e-13	D3ZMH4_RAT	0
chr16:19042048-19042075+	-4.73327	7.36291	9.13081e-17	2.88345e-13	Rpl18a	0
chr16:25751120-25751149+	-6.10557	7.82914	5.04545e-16	1.56146e-12	0	0
chr3:112989801-112989811-	-5.05927	7.64116	5.40998e-16	1.64144e-12	Shc4	0
chr1:83433984-83434043-	-5.65305	8.16417	7.4119e-16	2.16398e-12	D3ZSS2_RAT	0
chr1:83932708-83932741+	-6.0811	7.80496	7.60749e-16	2.17996e-12	Ech1	0
chr8:63486463-63486489+	-7.72904	7.31136	8.39308e-16	2.36134e-12	0	0
chr2:22106037-22106057-	-6.55756	8.23079	1.0267e-15	2.83697e-12	0	0
chr7:2121369-2121405+	-3.91916	7.46933	1.29348e-15	3.51144e-12	Sarnp	0
chr3:54138360-54138381+	-5.94062	7.68075	1.85728e-15	4.95507e-12	0	0
chr8:58135387-58135440+	-2.61456	8.1089	1.92495e-15	5.04856e-12	Idh3a	0
chr7:35007877-35008006+	-5.03677	7.62863	2.25003e-15	5.70766e-12	Dcn	0
chr4:37132974-37133045-	-5.32922	7.87768	2.71411e-15	6.77384e-12	Ndufa4	0
chr11:79957169-79957218-	-5.21046	7.78026	4.26182e-15	1.04678e-11	Eif4a2	0
chr1:187465276-187465331-	-8.81169	8.29394	5.24259e-15	1.25119e-11	CX6A2_RAT	0
chr5:5309920-5309978-	-3.3672	11.1239	5.25578e-15	1.25119e-11	0	7SLRNA
chr10:86046541-86046581+	-4.7575	7.38225	6.82624e-15	1.60043e-11	Mrpl45	0
chr7:120223759-120223790+	-5.86516	8.83007	7.37479e-15	1.69507e-11	Aco2	0
chr6:78687940-78687941-	-4.80734	7.42495	7.44898e-15	1.69507e-11	0	0
chr8:43784019-43784040+	-7.58669	7.19536	8.63781e-15	1.93711e-11	D4A4S3_RAT	0
chr10:37665370-37665436+	-7.0518	8.70749	1.03404e-14	2.28581e-11	Skp1	0
chr3:49414835-49414863+	-7.71453	7.30558	1.69405e-14	3.69206e-11	0	0
chr7:137412065-137412117-	-3.49351	7.78047	1.74039e-14	3.74037e-11	Ddn	0
chr1:209166666-209166710+	-5.64375	9.01343	2.10264e-14	4.42991e-11	Pygm	0
chr2:46479602-46479643-	-7.97886	7.54897	2.11849e-14	4.42991e-11	Ndufs4	0
chr8:11248251-11248294+	-3.932	8.33236	2.21011e-14	4.55986e-11	Cwc15	0
chr8:59071946-59072041-	-7.35958	7.00059	3.16055e-14	6.35192e-11	Etfa	0
chr1:202688144-202688224+	-4.61398	7.72866	3.16079e-14	6.35192e-11	0	0
chrX:122071422-122071480-	-4.68015	7.79304	3.49919e-14	6.94182e-11	0	0
chr10:53931585-53931665-	-7.46384	7.08584	4.70728e-14	9.22024e-11	0	0
chr1:202687573-202687613+	-6.84755	9.70807	5.2122e-14	1.00816e-10	0	0
chr7:95955656-95955705-	-4.65175	8.78731	5.45321e-14	1.04176e-10	Ndufb9	0
chr7:31349346-31349391+	-8.36602	7.89157	6.54048e-14	1.23423e-10	Ndufa12	0
chr18:48642883-48642938+	-7.4332	7.06088	6.94556e-14	1.29488e-10	Snx2	0
chrM:5295-6751+	-1.83526	13.4432	7.06005e-14	1.30055e-10	0	0
chr7:138139430-138139460+	-7.44086	7.07051	9.11571e-14	1.64018e-10	BI1_RAT	0
chr10:18062709-18062767-	-4.04879	7.24706	9.78512e-14	1.74039e-10	Npm1	0
chr4:122041796-122041914-	-3.35852	7.66893	1.58739e-13	2.79126e-10	Cnbp	0
chr8:82609135-82609185+	-5.00949	7.60117	1.63687e-13	2.84593e-10	Klhl31	0
chr7:105038311-105038312+	-3.56744	7.66077	2.20865e-13	3.79738e-10	0	0
chr14:45439524-45439573-	-4.8143	7.43177	3.02822e-13	5.14928e-10	0	0
chr8:106139443-106139559-	-5.27796	7.10566	3.15263e-13	5.30255e-10	Ppp2r3a	0
chr18:63217293-63217301-	-8.53707	8.05458	3.40859e-13	5.67141e-10	0	0
chr1:95804998-95805089+	-4.12393	7.30357	3.9509e-13	6.5038e-10	0	0
chr4:43293302-43293401+	-4.17358	8.19365	5.60267e-13	9.1258e-10	Capza2	GC_rich
chr8:44321649-44321677+	-5.99108	7.74548	6.17671e-13	9.95603e-10	no_symbol	0
chr10:13979366-13979490-	-4.5345	8.48661	8.53305e-13	1.36123e-09	Ndufb10	0
chrX:54985894-54985915+	-3.10043	11.1561	1.11435e-12	1.75953e-09	0	7SLRNA
chr11:24323693-24323747-	-6.77604	8.46667	1.33031e-12	2.07929e-09	Atp5j	0
chr10:95611982-95612112-	-3.92396	8.19048	1.39099e-12	2.1524e-09	Ccdc47	0
chr1:24977593-24977768-	-3.99202	10.2087	1.65183e-12	2.50185e-09	Trdn	0
chr17:68042277-68042279+	-5.03772	6.91518	1.66532e-12	2.50185e-09	7SK	7SK
chr10:28860962-28861006-	-4.44317	7.13004	1.89469e-12	2.81906e-09	Ttc1	0
chrX:95643842-95643914-	-3.24282	7.74037	2.36589e-12	3.48663e-09	Itm2a	0
chr4:163237513-163237560-	-5.12935	6.98644	2.86777e-12	4.18638e-09	Ndufa9	0
chr13:80044728-80044828+	-4.21067	8.54441	3.38306e-12	4.89244e-09	RGD1309708	0
chr5:159818643-159818693+	-5.19081	7.04022	3.58083e-12	5.13049e-09	Sdhb	0
chr10:48738498-48738507+	-5.36546	10.2034	3.85733e-12	5.47596e-09	LOC100360548	0
chr12:22851453-22851493-	-2.94613	11.0413	3.98797e-12	5.60995e-09	0	7SLRNA
chr9:35478022-35478141-	-4.61897	13.1976	5.24915e-12	7.31755e-09	Ankrd23	0
chr8:71357873-71358162-	-5.00751	13.3771	9.11297e-12	1.25905e-08	Tpm1	0
chr7:79265475-79265519+	-5.00429	6.88542	1.08302e-11	1.48306e-08	Ttc35	0
chr18:60736017-60736097-	-6.00622	7.76324	1.2001e-11	1.62896e-08	Nars	0
chr6:124380923-124380964+	-5.36593	7.93159	1.32682e-11	1.78532e-08	Psmc1	0
chrX:123554561-123554673+	-7.86268	7.46487	1.49856e-11	1.98192e-08	Wbp5	0
chr5:77680187-77680274+	-7.62276	7.23411	1.72306e-11	2.25952e-08	Hsdl2	GC_rich
chr10:57549646-57549692-	-5.02698	8.09827	1.86047e-11	2.41921e-08	Spag7	0
chr10:11174674-11174714+	-4.67204	8.4309	2.39411e-11	3.08719e-08	0	0
chr7:35004045-35004133+	-3.68333	7.28194	2.59096e-11	3.28626e-08	0	0
chr1:211540948-211540998+	-3.84724	7.89222	3.20308e-11	4.0296e-08	Ubxn1	0
chr16:20011386-20011430+	-5.58834	7.40147	3.56848e-11	4.45309e-08	D3ZE15_RAT	0
chr9:57053418-57053444+	-4.76803	7.86326	4.27867e-11	5.28716e-08	Bzw1	0
chr16:13338357-13338455-	-3.86787	7.91109	4.3052e-11	5.28716e-08	Ghitm	0
chr4:126362743-126362921-	-4.27667	8.4892	4.33977e-11	5.28765e-08	Mrps25	0
chr5:149340506-149340521+	-5.44434	7.26828	4.42715e-11	5.35198e-08	0	0
chr3:108263114-108263174+	-3.99715	9.49335	5.54886e-11	6.65601e-08	Hypk	0
chr2:140301813-140301854-	-4.53226	7.196	5.88975e-11	7.01057e-08	D3ZS75_RAT	0
chr1:79006382-79006462-	-4.72226	7.36865	6.14456e-11	7.25804e-08	Apoe	0
chr17:36350578-36350710-	-2.71219	7.58429	6.34857e-11	7.4422e-08	Prpf4b	0
chr19:22984391-22984462+	-4.07621	7.27561	6.47461e-11	7.53289e-08	RGD1308706	0
chr16:5311778-5311824+	-6.99143	6.70569	8.88485e-11	1.01839e-07	Selk	0
chr5:120595577-120595688+	-3.72239	8.51937	1.01647e-10	1.15653e-07	Pgm1	0
chr14:17284103-17284124+	-7.60575	7.23383	1.063e-10	1.20064e-07	0	0
chrX:123516537-123516663-	-5.67674	7.48753	1.16538e-10	1.30673e-07	D3ZZD9_RAT	0
chr1:97403056-97403117+	-4.07212	8.26232	1.47676e-10	1.64398e-07	Ldha	0
chr15:54214221-54214258+	-3.77687	8.02475	1.5775e-10	1.74357e-07	0	0
chr11:70508746-70508851-	-7.01057	6.72592	1.68633e-10	1.83762e-07	RGD621352	0
chr6:10966828-10966922-	-7.55099	7.19955	1.97167e-10	2.13352e-07	0	0
chr9:42043453-42043478+	-7.14005	6.83964	2.0512e-10	2.2012e-07	Mrps9	0
chr5:58100792-58100834+	-4.4833	7.17049	2.06266e-10	2.2012e-07	Dnaja1,F1M9L9_RAT	0
chr10:40271889-40271962+	-3.51414	7.41	2.12448e-10	2.25165e-07	Hint1	0
chr10:37283998-37284025+	-4.26213	8.26062	2.45079e-10	2.57981e-07	Sar1b	0
chr7:116129619-116129683-	-6.8724	9.25746	2.61564e-10	2.73474e-07	Pvalb	0
chr13:48309307-48309324-	-5.05071	6.9318	2.93675e-10	3.04986e-07	F1LZ12_RAT	0
chr15:57499565-57499568+	-4.17278	7.35994	4.25324e-10	4.38761e-07	Tsc22d1	0
chrM:16152-16180-	-3.37381	9.51682	4.58017e-10	4.69358e-07	0	0
chr1:262672255-262672260-	-6.85553	6.5988	4.9435e-10	5.03258e-07	0	0
chr4:131973889-131973904-	-7.34905	7.01893	5.072e-10	5.12965e-07	0	0
chr1:176756412-176756455-	-4.816	6.73786	5.1549e-10	5.17964e-07	0	0
chr2:249306117-249306132-	-7.32429	7.00248	5.52445e-10	5.51515e-07	0	0
chr2:201373345-201373348+	-7.48342	7.14475	6.26426e-10	6.21363e-07	0	0
chr4:56228556-56228624+	-5.1041	6.98349	6.35608e-10	6.26455e-07	Calu	0
chrX:61635066-61635082+	-4.83728	6.75554	7.10007e-10	6.95353e-07	Sat1	0
chr15:3686268-3686282-	-4.92391	6.83057	8.49385e-10	8.26623e-07	0	0
chr2:170995841-170995922+	-6.76492	6.52627	9.04703e-10	8.74955e-07	Ppid	0
chr16:54237706-54237778+	-3.26324	7.77207	9.28779e-10	8.89455e-07	D3ZZK8_RAT	0
chr1:202631457-202631562-	-4.55443	8.00653	9.77592e-10	9.28047e-07	Ctsd	0
chr2:251890711-251890779-	-4.34472	9.85333	1.0037e-09	9.47021e-07	Acadm	0
chr10:76698112-76698138-	-5.17803	7.04937	1.01493e-09	9.5181e-07	0	0
chr1:86098455-86098541-	-7.21764	6.91472	1.02146e-09	9.52166e-07	0	0
chr16:75638065-75638071+	-3.94967	7.77841	1.10753e-09	1.01695e-06	LOC100362738	L1_Rat1
chr5:14932581-14932681+	-4.44455	9.68613	1.11068e-09	1.01695e-06	Mrpl15	0
chrM:9816-11457+	-3.23207	13.5918	1.77262e-09	1.60406e-06	0	0
chr3:169107095-169107150-	-2.66891	7.67682	1.84398e-09	1.65893e-06	Psma7	0
chr2:127891265-127891375+	-3.49019	7.76539	2.06428e-09	1.84639e-06	0	0
chr1:243137278-243137362-	-6.70883	6.48332	2.73838e-09	2.42134e-06	Noc3l	0
chr18:23933442-23933475-	-5.87524	7.68124	2.79405e-09	2.45653e-06	0	L1_Rod
chr15:3458884-3458935-	-3.26734	7.20711	2.89723e-09	2.53285e-06	Adk	0
chrM:11828-12070+	-2.55541	8.69129	3.19336e-09	2.77605e-06	0	0
chr1:174605604-174605672+	-4.77242	6.69819	3.21193e-09	2.7766e-06	0	0
chr3:59497234-59497289-	-4.98937	6.89491	3.32174e-09	2.85557e-06	D4A4B0_RAT	0
chr3:118295111-118295182-	-4.73377	7.4043	3.49302e-09	2.98622e-06	Ddrgk1	0
chrX:93152497-93152549+	-4.18786	6.92841	3.6828e-09	3.13117e-06	RGD1562502	0
chr1:193205767-193205807+	-4.90055	9.56884	3.8105e-09	3.22204e-06	D3ZB65_RAT	0
chr10:105499398-105499452-	-4.76595	8.48088	4.10321e-09	3.43786e-06	Atp5h	0
chr1:77252771-77252828-	-5.07099	6.96242	4.11017e-09	3.43786e-06	Calm3	0
chr11:64185904-64186064-	-4.48215	8.43757	4.26756e-09	3.55031e-06	Cox17	0
chr7:136825991-136826089+	-4.11981	7.91417	4.32225e-09	3.57658e-06	Pfkm	0
chr1:211662489-211662625+	-3.1806	8.44339	4.40652e-09	3.62692e-06	Ahnak	0
chr9:65737517-65737602-	-7.63361	7.2815	4.93842e-09	4.04321e-06	0	0
chr12:33977332-33977397+	-3.61288	7.90345	5.40825e-09	4.40456e-06	Rsrc2	0
chr3:57260300-57260307+	-6.8823	6.63257	5.61241e-09	4.49979e-06	F1LUV8_RAT	0
chr17:68705125-68705213+	-4.47507	7.63163	5.8381e-09	4.65661e-06	0	0
chr4:92312111-92312164-	-3.58346	7.45984	6.104e-09	4.81902e-06	0	0
chr19:54084507-54084561-	-5.51587	13.531	6.95661e-09	5.46426e-06	Acta1	0
chr10:85544493-85544572+	-4.07718	6.83615	8.08528e-09	6.28698e-06	Cbx1	0
chrM:12100-12315+	-1.47401	9.0384	9.10801e-09	6.97705e-06	0	0
chr1:95002746-95002817-	-5.25477	10.4488	9.15778e-09	6.98062e-06	Mybpc2	0
chr5:57731407-57731413-	-7.71734	7.35573	9.58173e-09	7.23253e-06	F1M6E4_RAT	MT2A
chr2:77482169-77482291+	-3.11961	11.033	1.17706e-08	8.79892e-06	Znf622	7SLRNA
chr13:85445232-85445242+	-7.52152	7.17469	1.31585e-08	9.78913e-06	0	0
chr9:58242784-58242838-	-3.14507	7.11504	1.35698e-08	1.00468e-05	0	0
chr3:108284823-108284901-	-3.64099	7.51393	1.40386e-08	1.03444e-05	Mfap1a	0
chr2:198223344-198223348-	-4.97249	6.885	1.46395e-08	1.0736e-05	7SK	7SK
chr16:74486869-74486904-	-6.88153	6.63263	1.58337e-08	1.1557e-05	Vps36	0
chr14:50474945-50474947-	-6.70239	6.48634	1.64973e-08	1.19849e-05	0	0
chr14:84226139-84226147+	-5.63791	7.45131	1.79259e-08	1.29619e-05	0	0
chr2:250792825-250792868-	-3.89922	6.69816	2.4581e-08	1.76914e-05	0	0
chr17:38022354-38022395+	-4.56057	6.54375	2.54971e-08	1.82657e-05	0	0
chr4:105111044-105111075-	-6.53214	6.35116	2.80213e-08	1.99766e-05	Mrpl35	0
chr7:68333299-68333423-	-3.05204	11.0986	2.81434e-08	1.99766e-05	0	7SLRNA
chr14:6837601-6837603+	-3.92786	6.7174	3.14808e-08	2.21423e-05	7SK	7SK
chr14:22612845-22612852+	-6.95802	6.70984	3.20844e-08	2.24648e-05	0	L1_Rn2
chr12:9784686-9784753+	-3.96007	7.53219	3.3184e-08	2.313e-05	Pdap1	0
chr5:153707639-153707665+	-4.85726	6.78905	3.56259e-08	2.47207e-05	F1M3S5_RAT,Syf2	0
chr16:13100463-13100526-	-3.55312	6.86069	3.93447e-08	2.71793e-05	Gcap14	0
chr1:179459763-179459848+	-7.05748	6.79463	4.18351e-08	2.87263e-05	Uqcrc2	0
chr11:58254729-58254830-	-4.56854	8.57605	4.19554e-08	2.87263e-05	0	0
chr13:102856853-102856910-	-3.12634	7.0931	4.39829e-08	2.99818e-05	Rrp15	0
chrM:1093-1131+	-6.80207	6.54001	4.56488e-08	3.09809e-05	0	0
chr2:230166212-230166267-	-4.96489	8.62304	4.60084e-08	3.10886e-05	Aimp1	0
chr5:29283120-29283251-	-2.82177	7.07557	4.83076e-08	3.25003e-05	Otud6b	0
chr3:13783638-13783654+	-4.46402	6.46873	5.32127e-08	3.56454e-05	0	0
chr17:12194657-12194775+	-4.16997	9.54757	5.45439e-08	3.63796e-05	Hnrnpk	0
chr19:51847167-51847223+	-4.94321	9.54882	5.57411e-08	3.70186e-05	Map1lc3b	0
chr16:79404762-79404836-	-3.69402	8.80307	5.95871e-08	3.94036e-05	0	0
chr7:31001629-31001692-	-3.24864	7.61168	6.28581e-08	4.13898e-05	RGD1560341	0
chr18:71587358-71587409+	-4.66528	6.62976	6.57162e-08	4.30884e-05	Acaa2	0
chr3:68029404-68029500-	-3.12829	8.06591	6.82299e-08	4.45478e-05	0	0
chr3:155809653-155809773-	-3.99507	15.6181	7.08157e-08	4.60418e-05	0	0
chr10:83622428-83622487+	-4.0142	9.4095	7.41249e-08	4.79917e-05	0	0
chr1:252413334-252413418-	-4.38674	7.12019	7.71277e-08	4.95214e-05	Usmg5	0
chr8:125582032-125582091+	-4.70662	6.66835	7.86731e-08	5.03049e-05	0	0
chr2:27614395-27614466-	-4.22112	6.98476	7.91116e-08	5.03771e-05	Cdk105	0
chr14:110750483-110750605+	-2.58969	9.1762	8.37803e-08	5.31315e-05	Rtn4	0
chr17:86150721-86150722+	-5.04841	6.95741	8.57847e-08	5.41806e-05	0	7SK
chr13:75614843-75614857+	-5.88315	7.64994	8.71317e-08	5.48076e-05	F1M1P3_RAT,Mrps14	0
chr7:46201792-46201828-	-7.40557	7.08135	8.81106e-08	5.51989e-05	Myf6	0
chr6:104728281-104728308+	-6.42313	6.26919	9.39642e-08	5.86287e-05	Sfrs5	0
chr7:25300445-25300452-	-4.69953	6.64338	9.61523e-08	5.9753e-05	0	0
chr10:64389182-64389268+	-2.68163	8.23737	9.96491e-08	6.16784e-05	0	(CGG)n
chr6:25237628-25237732-	-4.04835	8.53022	1.03446e-07	6.37736e-05	0	0
chr19:26263625-26263713-	-7.70754	7.38032	1.05276e-07	6.46439e-05	Ndufb7	0
chr8:77252457-77252495+	-3.43803	7.09368	1.07072e-07	6.54872e-05	0	0
chrX:124391360-124391417-	-4.46533	6.47425	1.10192e-07	6.71302e-05	Morf4l2	0
chr2:204011212-204011300-	-7.32849	7.0295	1.10715e-07	6.71841e-05	Sars	0
chr4:13465005-13465089+	-3.18992	7.36233	1.15274e-07	6.94065e-05	0	0
chr7:418333-418357+	-6.54218	6.35126	1.17115e-07	7.02414e-05	0	0
chr4:60170861-60170936-	-3.69887	6.9842	1.21471e-07	7.25727e-05	Chchd3	0
chr14:45285477-45285504-	-7.55119	7.22487	1.22492e-07	7.2622e-05	LOC680579	0
chr2:118946480-118946514+	-4.50571	7.18774	1.22492e-07	7.2622e-05	Ndufb5	0
chr5:153059555-153059562+	-6.40839	6.26009	1.25366e-07	7.40419e-05	F1M0A5_RAT	0
chr1:232431642-232431643+	-7.09294	6.83591	1.31845e-07	7.75727e-05	0	7SK
chr10:10648049-10648086+	-2.67588	6.95669	1.34103e-07	7.86023e-05	N-pac	0
chr6:91117279-91117393+	-2.90505	11.1104	1.76616e-07	0.000102742	0	7SLRNA
chr7:136822161-136822187+	-6.43643	6.28078	1.78375e-07	0.000103377	0	0
chr16:2156321-2156344+	-7.19871	6.9263	1.89498e-07	0.000109413	Asb14	0
chr10:71128507-71128530+	-6.38443	6.24079	1.94091e-07	0.000111648	Unc45b	0
chr10:106132537-106132544-	-7.42723	7.14363	2.02124e-07	0.000115839	H3f3b	0
chr18:26800163-26800181+	-6.46493	6.30352	2.15243e-07	0.000122902	0	0
chr18:52344833-52344854+	-4.26338	7.0036	2.46632e-07	0.000139794	Phax	0
chr5:129183124-129183251-	-4.67519	7.37153	2.5388e-07	0.000143376	Scp2	0
chr4:68026639-68026682+	-4.55984	6.54471	2.57753e-07	0.000145035	0	0
chr11:64852518-64852611+	-3.46777	7.80475	2.77561e-07	0.000155614	Ndufb4	0
chr20:44424186-44424247-	-3.86793	6.68487	2.84158e-07	0.000158737	Gtf3c6	0
chr1:179247288-179247290+	-4.09841	6.88507	2.8953e-07	0.000161157	7SK,Abca16	7SK
chr1:78654870-78654921+	-6.34753	6.21323	2.96564e-07	0.00016448	Rtn2	0
chrX:90692313-90692371-	-4.69262	6.66226	3.01285e-07	0.000166502	0	0
chr5:169163279-169163323+	-2.82283	6.8601	3.21899e-07	0.000176632	Dnajc11	0
chr1:189835908-189836002-	-3.21437	6.90527	3.24122e-07	0.000177223	Ate1	0
chr12:21586157-21586214+	-3.69665	6.54788	3.34339e-07	0.000182167	Prkrip1	0
chr10:59473911-59473930+	-3.05058	11.0229	3.44824e-07	0.00018702	0	7SLRNA
chr3:144762450-144762495+	-6.40737	6.25964	3.45796e-07	0.00018702	0	B4A
chr15:32764531-32764574-	-3.24974	6.93968	3.46873e-07	0.00018702	Acin1	0
chr2:204114192-204114279+	-3.19173	8.40062	3.86335e-07	0.000206855	LOC681754	NICER19B-int
chr8:128904003-128904011+	-3.35634	9.59893	4.00794e-07	0.000213122	0	0
chr11:69998013-69998113-	-3.7435	7.04525	4.25706e-07	0.000225594	0	0
chr4:119706674-119706748+	-3.35956	6.69764	4.35132e-07	0.000229802	Cct7	0
chr14:87022961-87023018+	-3.78956	6.62105	4.47493e-07	0.000235526	Ogdh	0
chr9:61831943-61832023-	-3.45475	7.39257	4.53095e-07	0.000237666	Ndufs1	0
chr1:78762175-78762224+	-5.04327	10.9809	4.80804e-07	0.000251348	Ckm	0
chr16:75797256-75797265-	-3.7652	6.58982	5.15823e-07	0.000267846	0	0
chrX:42279692-42279704-	-3.01746	6.75934	5.34107e-07	0.000276412	7SK,LOC685699	7SK
chr20:12320067-12320106+	-6.54231	6.37502	5.51058e-07	0.000284234	0	CT-rich
chr3:52001052-52001128+	-2.99045	6.74061	5.82019e-07	0.000297319	Ssb	0
chr10:79887655-79887682-	-4.63415	6.62086	5.83935e-07	0.000297319	0	0
chr8:71231764-71231790-	-4.38824	6.41489	5.84113e-07	0.000297319	Rab8b	0
chr3:75413816-75413845+	-6.98546	6.77309	6.56752e-07	0.000333197	Psmc3	0
chr7:113885386-113885453-	-6.59808	6.42123	6.67131e-07	0.000335547	0	0
chr14:102273820-102273845-	-6.59808	6.42123	6.67185e-07	0.000335547	Mdh1	0
chr11:31920621-31920668-	-3.45961	6.8004	6.6789e-07	0.000335547	Atp5o	0
chr2:191429793-191429833+	-4.32275	7.50346	6.70855e-07	0.000335946	Rbm8a	0
chrM:9426-9576+	-3.93398	7.16672	6.73644e-07	0.000336255	0	0
chr2:198308439-198308469+	-6.5367	6.36108	6.7642e-07	0.000336555	0	0
chr9:61668925-61668951+	-3.61184	6.48058	6.80469e-07	0.000337484	RL37_RAT	0
chr3:51815902-51815972+	-6.71973	6.53251	6.83679e-07	0.000337993	0	0
chr3:75882745-75882785+	-6.40013	6.25895	7.4296e-07	0.000363813	0	0
chr9:35625444-35625492+	-2.99952	8.04251	7.7531e-07	0.000378456	Cox5b	0
chr6:75207321-75207376-	-2.93448	7.1567	8.26164e-07	0.000402012	0	0
chr1:120509074-120509127+	-4.31363	6.35887	9.13094e-07	0.00044016	Sels	0
chr16:19425356-19425408+	-6.79036	6.55918	9.20269e-07	0.000441507	Uba52	0
chr1:87364812-87364816+	-4.58156	7.2918	9.21596e-07	0.000441507	0	0
chr14:100883772-100883837-	-6.34763	6.21528	9.39642e-07	0.000448763	Actr2	0
chr10:77331488-77331489-	-6.20385	6.11141	9.58939e-07	0.00045657	0	0
chr1:63828006-63828062-	-4.29764	6.34638	9.93118e-07	0.000471393	Rps9	0
chr2:243746161-243746228+	-6.23102	6.1292	1.01472e-06	0.000480172	0	0
chr13:88210393-88210432-	-3.66884	7.57994	1.03396e-06	0.000487788	0	0
chr1:47089240-47089400-	-1.93536	8.8844	1.04114e-06	0.000489683	Brp44l	0
chr2:157230760-157230856+	-3.49682	8.57196	1.05527e-06	0.000494822	Mlf1	0
chr14:6766253-6766431+	-4.4193	6.44429	1.10333e-06	0.000515797	Sparcl1	0
chr5:23520654-23520730-	-5.23009	7.12293	1.16614e-06	0.000543518	D3ZK62_RAT	0
chr7:116893632-116893676+	-6.30139	6.18226	1.17391e-06	0.000545497	Lgals1	0
chrX:160298059-160298141-	-3.08286	6.8121	1.23742e-06	0.000572633	Fam50a	0
chr6:59214146-59214149-	-6.34138	6.21951	1.26164e-06	0.000579904	Arl4a	0
chr8:53964661-53964696+	-6.67307	6.49594	1.26295e-06	0.000579904	Timm8b	0
chr2:12119207-12119242+	-4.12837	6.91653	1.27021e-06	0.000581103	0	0
chr1:29739321-29739407+	-3.76255	8.30503	1.32576e-06	0.000603374	Sdha	0
chr10:95650939-95650998+	-3.52381	7.42993	1.37351e-06	0.000623272	Psmc5	0
chr2:54250769-54250825-	-4.23257	6.98362	1.40087e-06	0.000631978	0	0
chrX:122041832-122041867+	-4.55975	6.56768	1.43337e-06	0.000644762	Rpl36a	0
chr17:79738940-79739028+	-3.55414	8.38666	1.51549e-06	0.00067776	Atp5c1	0
chr16:49353474-49353502+	-4.05111	10.3728	1.53795e-06	0.000685826	Slc25a4	0
chr1:76254917-76254931-	-4.32836	7.10055	1.5432e-06	0.000686188	Sepw1	0
chr17:48449627-48449661+	-6.78043	6.61353	1.56887e-06	0.000695602	Hist1h2bh	0
chr5:136255410-136255485+	-3.0822	8.81851	1.57804e-06	0.000697669	Uqcrh	0
chr7:71478479-71478551-	-4.05606	8.43163	1.62827e-06	0.000717825	Cox6c	0
chr2:180668639-180668744-	-3.28762	7.41866	1.68924e-06	0.000741	Robld3	0
chr3:33833846-33833906-	-6.79844	6.63065	1.69041e-06	0.000741	0	0
chr3:33833778-33833813-	-6.25878	6.15151	1.70953e-06	0.000747263	0	0
chr8:31685563-31685564+	-4.29841	7.46699	1.72042e-06	0.000749906	0	0
chr3:104910457-104910538-	-4.18597	8.37346	1.76254e-06	0.000766105	Srp14	0
chrX:44564603-44564607+	-6.25401	6.14859	1.85587e-06	0.000802167	0	0
chr5:152618256-152618351+	-4.37866	6.41743	1.93988e-06	0.000836143	Atpif1	0
chr7:67963715-67963773-	-5.30152	7.19924	1.97087e-06	0.000847142	Uqcrb	0
chr3:10047958-10048019-	-3.8882	6.71543	1.99282e-06	0.000854201	D3ZKZ0_RAT	0
chr3:59560405-59560640-	-1.64825	7.66419	2.15782e-06	0.000922375	D4A4B0_RAT	0
chr2:201206515-201206638-	-3.18015	9.15387	2.17511e-06	0.000927201	Atp5f1	0
chr3:43410616-43410652+	-3.96755	6.78193	2.20342e-06	0.000936688	Tank	0
chr13:87418970-87418977-	-7.22767	6.98734	2.24289e-06	0.000950857	0	0
chr10:67078445-67078478+	-3.43138	8.2409	2.33204e-06	0.000985951	0	0
chr8:69324151-69324290+	-3.1643	6.56384	2.40271e-06	0.00101306	D3ZHQ1_RAT	0
chr17:7824261-7824323+	-6.29897	6.17393	2.4679e-06	0.00103772	Fbp2	0
chr2:182297466-182297686+	-3.48327	9.3346	2.61678e-06	0.00109437	Tpm3	0
chr18:73895929-73896009+	-2.90175	7.14049	2.63982e-06	0.00110103	0	0
chr2:12098596-12098836+	-3.58985	11.5086	2.66313e-06	0.0011052	0	0
chr1:249471528-249471530-	-6.27222	6.16698	2.66411e-06	0.0011052	0	0
chr9:53837174-53837235-	-3.5848	6.92861	2.67487e-06	0.0011067	Sf3b1	0
chr2:192671203-192671241-	-6.22367	6.1257	2.73914e-06	0.00112727	Pde4dip	0
chr4:106572123-106572181+	-3.95076	6.77251	2.77227e-06	0.00113788	Suclg1	0
chr3:113166094-113166137-	-5.08261	7.01333	2.85966e-06	0.00117064	Cops2	0
chr7:119728950-119729110-	-4.70364	7.37392	2.92844e-06	0.00119563	0	0
chr3:128353696-128353763-	-4.1085	6.21358	2.94414e-06	0.00119888	Esf1	0
chr14:83615541-83615574+	-6.74609	6.59303	3.00914e-06	0.00122213	Atp5e	0
chr5:157912466-157912538-	-4.46902	6.48707	3.0577e-06	0.0012386	RGD1560187	0
chr2:182303959-182304032+	-6.11971	6.05182	3.07034e-06	0.00124047	Tpm3	0
chr10:83637096-83637164+	-3.21695	7.21213	3.08401e-06	0.00124275	Col1a1	0
chr6:79818709-79818816+	-6.4251	6.29284	3.12314e-06	0.00125525	D3ZHI1_RAT	0
chr3:112546828-112546858+	-6.82124	6.62597	3.17749e-06	0.00127379	0	0
chr5:80515680-80515722+	-6.76541	6.6094	3.36929e-06	0.00134295	Atp6v1g1	0
chr1:208479793-208479843-	-4.00634	7.83326	3.38224e-06	0.00134295	0	0
chr1:249607923-249607958+	-4.58282	8.50503	3.38533e-06	0.00134295	Hif1an	0
chr9:85291164-85291203+	-5.08725	7.02298	3.39342e-06	0.00134295	Ptma	0
chr20:25543058-25543115-	-3.48144	6.38672	3.49996e-06	0.00138158	0	0
chr15:42402838-42402903+	-6.75915	6.5827	3.57243e-06	0.00140303	Ctsb	0
chr3:53480868-53480924+	-3.09641	6.83114	3.63851e-06	0.00142537	Dync1i2	0
chr6:124477514-124477549+	-3.90396	8.5851	3.71203e-06	0.00144684	0	0
chr15:55479756-55479797-	-1.61671	11.4112	3.76825e-06	0.00146139	0	0
chr5:168061781-168061900-	-2.78434	6.83351	3.86356e-06	0.00149461	0	0
chr14:77489772-77489815+	-6.42399	6.2815	3.98429e-06	0.00153747	0	0
chr3:146587642-146587712-	-3.49666	7.1381	4.05834e-06	0.00156215	Rbm39	0
chr11:82594130-82594197-	-3.41218	7.74085	4.13731e-06	0.00158859	0	0
chr5:172684347-172684378+	-4.33257	6.38152	4.15826e-06	0.00159269	0	0
chr9:16575733-16575761-	-4.90921	6.86327	4.28049e-06	0.00163546	no_symbol	0
chr2:137627005-137627007-	-4.59509	6.58774	4.65101e-06	0.00176829	0	0
chr4:157225894-157226000-	-3.6142	7.51411	4.67164e-06	0.00177178	Atp6v1e1	0
chr1:186471750-186471821+	-4.49568	9.59347	4.68502e-06	0.00177251	Mylpf	0
chr15:33096193-33096207-	-4.25549	9.73663	4.86533e-06	0.00183623	0	0
chr1:95603501-95603517-	-6.26693	6.2031	4.88009e-06	0.00183733	LOC100363296	0
chr7:122176749-122176872+	-3.64123	6.51046	4.96503e-06	0.00186292	Samm50	0
chr2:203825030-203825064+	-6.37604	6.2501	4.97215e-06	0.00186292	Psma5	0
chr1:253101831-253101895+	-2.61729	6.70868	5.09352e-06	0.00190378	SFR1_RAT	0
chr9:36936442-36936479-	-6.49561	6.35882	5.29918e-06	0.00197113	Txndc9	0
chr1:207492259-207492270-	-6.3023	6.19805	5.53463e-06	0.00205377	Actn3	0
chr2:35100636-35100686-	-4.51439	6.50563	5.63453e-06	0.00208584	RGD1306583	0
chrM:3062-3146+	-3.09509	9.04564	5.72511e-06	0.00211431	0	0
chr6:136753590-136753644-	-6.13572	6.06414	6.01553e-06	0.00221628	0	0
chr6:101494785-101494866-	-6.57459	6.45356	6.28471e-06	0.00230995	Atp6v1d	0
chr3:145367091-145367218-	-3.97822	10.1526	6.31569e-06	0.00231584	Eif2s2	0
chr12:35664684-35664746-	-6.5153	6.41153	6.54197e-06	0.00239314	D3Z9K3_RAT	0
chr4:182859886-182859920+	-6.2832	6.18695	6.58186e-06	0.00240205	LOC100361188	0
chr19:55033506-55033556-	-5.16676	7.07425	6.6731e-06	0.00242962	RGD1562218	0
chr6:91323393-91323410-	-2.74216	10.9771	6.81711e-06	0.00247061	0	7SLRNA
chr18:30199974-30199985+	-2.3451	7.31248	6.81762e-06	0.00247061	0	0
chr8:83148903-83148905-	-2.97208	6.74421	6.83389e-06	0.00247072	7SK	7SK
chrX:12990172-12990196+	-4.9941	6.93479	6.973e-06	0.00251514	Ndufb11	0
chr9:38004200-38004274+	-3.02921	7.24602	7.11907e-06	0.00255591	Pdcl3	0
chr10:61409555-61409574+	-4.25764	6.32086	7.18071e-06	0.00257207	0	0
chr6:25453991-25454038+	-6.70561	6.50656	7.43717e-06	0.00265778	OST4_RAT	0
chr9:57252961-57253004+	-3.71966	6.59281	7.53585e-06	0.00268684	Ndufb3	0
chr3:117897624-117897665-	-4.64146	7.31383	7.96066e-06	0.00283178	Idh3B	0
chr5:164981904-164981923-	-4.56331	6.59297	8.18216e-06	0.00290334	0	0
chr4:81021447-81021508+	-2.96094	6.72112	8.19936e-06	0.00290334	Tax1bp1	0
chr2:122385292-122385355-	-6.08466	6.02516	8.29302e-06	0.0029298	0	0
chrX:92430414-92430428-	-4.06527	6.88052	8.52658e-06	0.00300545	0	0
chr19:41792520-41792642-	-3.70549	7.56157	8.7535e-06	0.00307843	Cfdp1	0
chr4:75948119-75948183-	-3.3139	7.44945	8.91855e-06	0.00312936	Pdia4	0
chr10:57536915-57536980+	-3.09447	10.4892	9.01448e-06	0.00315586	Eno3	0
chr6:8447715-8447779-	-4.12121	6.22752	9.5804e-06	0.00334641	Prepl	0
chr4:29428480-29428618+	-6.43411	6.25941	9.60745e-06	0.0033483	Col1a2	AT_rich
chr2:45079316-45079369-	-6.00389	5.9889	9.6414e-06	0.0033497	0	0
chr12:45244092-45244146+	-6.65069	6.50198	9.65475e-06	0.0033497	0	0
chr1:201058770-201058803-	-4.61449	6.62771	9.79243e-06	0.00338987	0	0
chr4:166416359-166416365+	-6.09888	6.0722	9.84953e-06	0.00339447	0	0
chr7:141075500-141075503+	-6.38975	6.29343	9.8496e-06	0.00339447	Pfdn5	0
chr11:87215825-87215843+	-6.35854	6.25852	9.93293e-06	0.00341558	Ube2v2	0
chr5:128982238-128982282+	-6.01213	5.97528	1.01983e-05	0.00348359	Magoh	0
chrX:159191924-159191926-	-6.00717	5.97168	1.06057e-05	0.00361478	0	0
chr11:82488791-82488845-	-6.13135	6.05383	1.08609e-05	0.00369365	Psmd2	0
chr4:106117891-106117936-	-6.20639	6.13177	1.09736e-05	0.00372377	Tgoln1	0
chr17:15168820-15168822+	-6.52208	6.40569	1.13616e-05	0.003847	0	0
chr5:172411414-172411441-	-2.99326	8.07337	1.14344e-05	0.0038632	0	0
chr19:26256200-26256292+	-3.95465	7.18609	1.19903e-05	0.00404221	Tecr	0
chr12:33819735-33819793-	-3.11987	6.52752	1.21061e-05	0.00407236	0	0
chr6:32410232-32410288+	-6.1185	6.05553	1.21861e-05	0.00409036	Laptm4a	0
chr4:185827875-185827907-	-2.53612	6.64755	1.22929e-05	0.00411435	Ergic2	0
chr10:53791890-53791941+	-2.23204	6.97629	1.23107e-05	0.00411435	Myh2	0
chr10:37523803-37523943-	-4.03606	7.29476	1.25652e-05	0.00419037	Ube2b	0
chr5:143023380-143023465-	-6.15711	6.12486	1.30264e-05	0.00433481	Ndufs5	0
chr3:18790941-18790984-	-3.38846	8.13201	1.31016e-05	0.00435048	Rpl35	0
chr10:84791233-84791259-	-3.18461	6.58089	1.31792e-05	0.00436688	0	0
chr4:160936858-160936887-	-6.03898	5.99567	1.34541e-05	0.00444844	Tpi1	0
chr17:47301992-47302089+	-2.93825	7.17881	1.36125e-05	0.00448167	Acot13	0
chr2:77099407-77099438-	-2.89947	6.94434	1.37789e-05	0.00452684	0	0
chr7:35083406-35083475+	-4.71621	6.75291	1.41073e-05	0.00462489	0	0
chr2:244702775-244702837+	-6.38938	6.31809	1.4171e-05	0.0046307	0	0
chr6:109016552-109016578+	-5.81959	5.8562	1.41849e-05	0.0046307	0	0
chr2:15255984-15256040-	-4.25992	7.47166	1.42822e-05	0.00465266	Cox7c	0
chr3:86769717-86769777-	-3.38959	6.31889	1.44209e-05	0.00468799	D3ZL92_RAT	0
chr14:10360051-10360101-	-2.38468	7.09631	1.45988e-05	0.00473586	Cops4	0
chr4:131973291-131973503-	-3.92833	8.74622	1.49877e-05	0.00485185	0	0
chr10:53937472-53937551+	-1.71703	8.36966	1.50461e-05	0.00486058	Myh2	0
chr9:53895494-53895578+	-3.30085	7.47073	1.52087e-05	0.00490288	Hspe1	0
chr15:105356443-105356565+	-4.45836	7.19341	1.57066e-05	0.00505286	Mbnl2	0
chr4:160935629-160935720-	-6.28769	6.18309	1.5839e-05	0.00508489	Tpi1	0
chrX:123515988-123515997-	-6.26057	6.18211	1.58757e-05	0.00508611	D3ZZD9_RAT	0
chr13:87137474-87137522-	-4.0802	6.18094	1.60962e-05	0.00513828	D3ZBB9_RAT	0
chr1:131828727-131828778+	-4.02888	6.15354	1.6105e-05	0.00513828	F1M1H9_RAT	0
chr18:29096455-29096472-	-6.27037	6.18554	1.65078e-05	0.00525597	Pfdn1	0
chr3:115123478-115123508+	-5.78184	5.81584	1.66214e-05	0.00527737	Mrps5	0
chr20:8918924-8919028-	-4.64934	7.34319	1.66432e-05	0.00527737	Glo1	0
chr18:74735244-74735315+	-4.04886	9.17991	1.67782e-05	0.0052924	Atp5a1	0
chrX:16672923-16672944+	-4.02812	6.1568	1.67933e-05	0.0052924	Fundc1	0
chr1:172268696-172268737-	-3.9994	6.13273	1.68341e-05	0.00529451	0	0
chr1:2466643-2466706+	-5.85777	5.88621	1.74383e-05	0.00547339	Ppil4	0
chr10:97118409-97118498-	-5.85988	5.8879	1.78076e-05	0.00557799	0	0
chr3:155815533-155815566-	-5.97059	5.94707	1.8914e-05	0.00590302	0	0
chr13:68875266-68875338-	-3.92031	6.07793	1.89215e-05	0.00590302	F1M608_RAT,ROA3_RAT	0
chr2:255833534-255833572-	-6.02764	5.9921	1.89808e-05	0.00590959	0	0
chr17:77533143-77533181+	-6.43589	6.36112	1.91405e-05	0.00594719	Net1	0
chr3:146551144-146551178-	-3.93093	6.08658	1.91784e-05	0.00594719	Nfs1	0
chr11:85801090-85801120+	-5.95577	5.93651	1.92564e-05	0.00595884	Ube2l3	0
chrX:30219242-30219258+	-6.50522	6.41273	1.9293e-05	0.00595884	0	0
chr15:25420397-25420399+	-3.6575	6.98532	1.93915e-05	0.00597735	7SK	7SK
chr13:88122464-88122481+	-2.98752	6.43592	1.98803e-05	0.00611581	Dcaf8,LOC100360976	0
chrX:55899411-55899453+	-5.92564	5.91646	1.99499e-05	0.00612504	0	0
chrX:141136219-141136257-	-5.77597	5.82364	2.01038e-05	0.00616008	0	0
chr1:95534189-95534201+	-5.96033	5.94013	2.06767e-05	0.00631062	Nosip	0
chr19:45862216-45862238-	-3.75482	7.3292	2.07198e-05	0.00631135	0	0
chr4:5974332-5974399+	-6.41057	6.33854	2.10135e-05	0.00638821	F1M8H5_RAT	0
chr15:3819344-3819360-	-6.15954	6.1023	2.14255e-05	0.00650071	Chchd1	0
chrX:159614125-159614187-	-4.01618	6.14714	2.1776e-05	0.00659411	Bcap31	0
chr6:11747975-11747979-	-3.58969	6.92038	2.21081e-05	0.00668161	0	0
chr1:202745119-202745217+	-4.65201	14.2634	2.26186e-05	0.0068093	0	0
chr13:98125521-98125606+	-3.57035	7.67432	2.30051e-05	0.00691221	Srp9	0
chr18:29443982-29444085+	-3.28941	6.24756	2.30807e-05	0.00692149	Ik	0
chr18:51878217-51878251+	-3.0215	7.02734	2.33615e-05	0.00699215	0	0
chr17:67101533-67101534-	-3.93059	6.772	2.45111e-05	0.00732207	7SK	7SK
chr9:43083073-43083104-	-5.97171	5.98018	2.5371e-05	0.00756432	RGD1561425	0
chr4:6675761-6675816+	-5.75967	5.81822	2.54737e-05	0.00758034	Tomm7	0
chr13:91355699-91355766-	-3.04563	7.04994	2.57271e-05	0.00764106	Fh1	0
chr5:149388334-149388392-	-2.75218	6.57223	2.60613e-05	0.00772547	Zcchc17	0
chr4:142124702-142124755+	-5.97566	5.93984	2.67892e-05	0.00792607	0	0
chr5:154979555-154979621+	-4.5793	7.2278	2.69652e-05	0.00796292	Tcea3	0
chr4:79707275-79707327+	-5.83814	5.8826	2.77771e-05	0.00818706	Cbx3	0
chr11:83126591-83126645-	-4.11333	6.89555	2.92738e-05	0.00861177	F1LU33_RAT	0
chr19:26190713-26190714-	-5.99385	6.0053	2.95738e-05	0.00868354	0	0
chr18:29493234-29493254+	-4.77544	6.76618	3.00764e-05	0.00881437	0	0
chr1:163810341-163810343-	-4.15717	6.98682	3.04024e-05	0.00889308	7SK	7SK
chr17:38022415-38022480+	-4.10912	6.2215	3.04983e-05	0.00889539	LOC691300	0
chr1:209653673-209653707-	-6.07836	6.04342	3.05253e-05	0.00889539	D3ZZR9_RAT	0
chr3:58352042-58352091+	-6.09724	6.05046	3.0764e-05	0.0089319	LOC100360986	0
chr19:24971042-24971056+	-6.09724	6.05046	3.0766e-05	0.0089319	0	0
chr11:70334681-70334703-	-5.86395	5.87425	3.13827e-05	0.00907687	0	0
chr5:65357631-65357731+	-3.00668	7.22527	3.16022e-05	0.00912189	0	0
chr5:19822401-19822440+	-3.07836	6.51781	3.16562e-05	0.00912189	0	0
chr7:140006248-140006250+	-5.93426	5.93319	3.22016e-05	0.00926178	0	0
chr4:105187062-105187069-	-3.97472	6.11777	3.23883e-05	0.0092982	Ptcd3	0
chr10:105481822-105481872+	-3.91389	6.07284	3.30902e-05	0.00948213	Ict1	0
chr13:53356000-53356011-	-4.30608	6.38316	3.32783e-05	0.0095184	0	0
chr1:174173895-174174017+	-3.32368	8.19694	3.34069e-05	0.00953755	RGD1311703	0
chr10:53937256-53937331+	-1.95811	7.03008	3.47142e-05	0.00987435	Myh2	0
chr3:158165638-158165662+	-6.00466	6.00883	3.57855e-05	0.0101592	0	0
chr2:213041482-213041524-	-5.74984	5.81646	3.59109e-05	0.0101592	0	0
chr10:73239409-73239431+	-5.74983	5.81646	3.59128e-05	0.0101592	0	0
chr3:131416631-131416676+	-5.9893	5.96483	3.63067e-05	0.0102339	0	0
chr7:92068853-92068915-	-5.9893	5.96483	3.63088e-05	0.0102339	0	0
chr15:19293250-19293260+	-3.38309	7.06691	4.05113e-05	0.0113563	7SK	7SK
chrM:12334-13779+	-1.98253	12.0519	4.07588e-05	0.011405	0	0
chr6:101495319-101495401+	-4.00826	6.15129	4.12197e-05	0.0115132	Eif2s1	0
chr3:124993342-124993377-	-5.80896	5.83833	4.15237e-05	0.0115772	Mkks	0
chr11:58254855-58254894-	-6.13713	6.09733	4.19041e-05	0.0116622	0	0
chr5:58366511-58366588+	-3.96469	6.80038	4.20421e-05	0.0116796	Nfx1	0
chr10:63529733-63529764+	-4.56944	6.60211	4.2523e-05	0.011792	LOC100365214	0
chr15:18737730-18737768+	-4.17969	6.29263	4.30178e-05	0.0118867	Pdhb	0
chr11:65703802-65703858-	-6.10839	6.07068	4.31081e-05	0.0118904	Golgb1	0
chr7:110811558-110811573+	-4.16046	6.27317	4.41879e-05	0.0121234	Chrac1	0
chr3:98104970-98105048+	-5.7072	5.78289	4.46503e-05	0.012207	Nop10	0
chrX:29965092-29965130-	-6.00508	5.96295	4.54066e-05	0.01237	Pls3	0
chr15:45259454-45259513+	-6.14906	6.06166	4.55241e-05	0.0123802	Ccdc25	0
chr1:111592855-111592927-	-3.52288	6.45838	4.60484e-05	0.0124971	0	0
chrX:94137991-94138120+	-4.01715	8.0524	4.61152e-05	0.0124971	Cox7b	0
chr3:40459939-40459940-	-3.26951	6.66809	4.66263e-05	0.0126135	7SK	7SK
chr2:83692956-83693005-	-5.6333	5.7102	4.73265e-05	0.0127806	0	0
chr4:165731958-165731971+	-5.69392	5.77922	5.19836e-05	0.0139896	0	4.5SRNA
chrM:7677-8481+	-2.45134	15.7312	5.19843e-05	0.0139896	0	0
chrX:139929573-139929628+	-4.25702	6.35987	5.22609e-05	0.0140396	0	0
chr4:8759669-8759683-	-5.61046	5.71279	5.25763e-05	0.0140998	Pmpcb	0
chr19:51023978-51024036+	-3.28583	7.02319	5.53116e-05	0.0148077	Cox4i1	0
chr4:161286063-161286089-	-5.8797	5.89152	5.5537e-05	0.0148424	Gapdh	0
chr1:68034659-68034682+	-6.67975	6.5785	5.95046e-05	0.0158753	0	0
chr16:19075000-19075026+	-5.89731	5.94204	6.03218e-05	0.0160656	Ccdc124	0
chr9:110197652-110197718-	-5.77296	5.81405	6.25089e-05	0.016591	RGD1309537	0
chr7:130233016-130233022-	-6.03419	6.01394	6.37497e-05	0.0168914	0	0
chr4:61659527-61659534-	-6.03321	6.05718	6.59392e-05	0.0174416	Akr1b1	0
chr6:75012570-75012656-	-5.92786	5.92597	6.62376e-05	0.0174907	Eapp	0
chr1:201635533-201635593+	-3.91093	7.11177	6.75799e-05	0.0178147	LOC498555	0
chr17:68589549-68589595+	-5.50838	5.64406	6.82431e-05	0.017959	0	0
chr17:33352912-33352934-	-5.64935	5.74465	6.85446e-05	0.0180077	0	0
chr15:33077064-33077159-	-2.29862	6.87478	6.9521e-05	0.0182024	Myh7	0
chr8:84817336-84817409-	-6.001	5.98534	7.03909e-05	0.018399	Cox7a2	0
chr3:23937177-23937178+	-5.79684	5.83097	7.14394e-05	0.0186416	0	0
chr1:168926081-168926120+	-5.45475	5.6109	7.20127e-05	0.0187595	0	0
chr1:67517061-67517105-	-5.46161	5.61473	7.45969e-05	0.0194001	0	0
chr15:38538147-38538161+	-5.96008	5.98499	7.62509e-05	0.019797	0	0
chr4:121204204-121204229+	-5.52768	5.65554	7.77263e-05	0.0201212	0	GC_rich
chr8:84983550-84983607+	-5.8447	5.90828	7.77599e-05	0.0201212	0	0
chr14:103657658-103657734+	-5.5007	5.64028	7.8677e-05	0.0203245	0	0
chr3:119676133-119676152+	-5.55976	5.67804	8.06248e-05	0.0207306	Prnp	0
chr2:189942367-189942407-	-3.37423	6.31647	8.06507e-05	0.0207306	Psmd4	0
chr10:82587944-82587975-	-4.811	6.82046	8.21202e-05	0.0210644	Nme2	0
chr2:2888571-2888602+	-5.4738	5.62054	8.22217e-05	0.0210644	Glrx1	0
chr7:23347502-23347621-	-3.43307	7.55849	8.55931e-05	0.0218558	Hsp90b1	0
chr19:35697542-35697567+	-4.28812	6.37863	8.65961e-05	0.0220754	Nutf2	0
chr5:105732810-105732829-	-5.88551	5.89853	8.77851e-05	0.0223417	Adfp	0
chr10:53905103-53905209+	-1.4594	7.40053	8.79851e-05	0.0223559	Myh2	0
chr14:36051016-36051069-	-5.54732	5.67239	8.86282e-05	0.0224824	0	0
chr6:36825439-36825505-	-3.01162	7.04637	8.94955e-05	0.0226282	Ddx1	0
chr10:98899753-98899776-	-5.7718	5.81212	9.1672e-05	0.0231407	AMZ2_RAT	0
chr17:20942177-20942238-	-3.16761	6.16729	9.6063e-05	0.0242096	Iars	0
chr3:108742493-108742519+	-5.90625	5.94561	9.63477e-05	0.0242419	0	0
chr17:58746820-58746871-	-4.38233	6.46097	9.96657e-05	0.025036	D4AB04_RAT	0
chrX:56714792-56714847-	-3.77515	5.97902	0.000100478	0.0251992	0	0
chr2:181457705-181457717-	-2.57886	6.69944	0.000102651	0.025661	0	0
chr18:28222248-28222332+	-2.3323	7.50541	0.000103232	0.0257646	0	0
chr17:77367683-77367711-	-5.68085	5.78101	0.000104038	0.0259239	Akr1cl1	0
chr3:107746619-107746647-	-5.66271	5.77375	0.000104473	0.0259904	0	0
chr1:61970151-61970158-	-5.94402	5.97984	0.000105478	0.0261984	0	0
chr8:83157740-83157765+	-5.85604	5.91519	0.000106007	0.0262876	Rpl12	ORR1A_Rn
chr7:10816360-10816437+	-5.87868	5.93848	0.00010682	0.0264467	Uqcr11	0
chr10:56861402-56861434-	-5.47606	5.61856	0.000107497	0.0265719	0	0
chr5:117080206-117080225+	-3.76422	5.97506	0.000108273	0.0267209	0	0
chr1:185772306-185772356-	-5.99549	6.02826	0.000108883	0.0268287	Nupr1	0
chr9:103053984-103054081-	-2.68948	7.81447	0.000110426	0.0271656	0	0
chr11:32294115-32294147+	-4.29696	6.36737	0.000111834	0.0274684	0	0
chr4:180079507-180079545-	-5.74741	5.79754	0.00011356	0.0278482	Ldhb	0
chr6:25159781-25159825+	-3.96775	6.13649	0.000113798	0.0278623	Eif2b4	0
chr5:63072642-63072694+	-3.76881	5.97867	0.000115521	0.0282225	Nans	0
chr11:27204785-27204839+	-3.90802	6.08124	0.000115634	0.0282225	Usp16	0
chr1:186041952-186041988+	-3.26888	6.24983	0.00011856	0.0288911	Hirip3	0
chr9:84807693-84807725+	-4.10517	6.24172	0.000121843	0.0296446	0	0
chr10:90469770-90469792+	-5.97468	6.00373	0.000123706	0.0300218	0	0
chr8:47876807-47876879-	-3.40157	7.32531	0.000124252	0.0300436	Atp5l	0
chr9:92756052-92756099+	-3.29566	6.24824	0.00012426	0.0300436	Sept2	0
chr1:118832415-118832462-	-2.71845	6.25063	0.000127507	0.0307806	Mphosph10	0
chr3:59466638-59466699-	-3.1144	6.1283	0.000130223	0.0313871	D4A4B0_RAT	0
chr7:115807515-115807591+	-5.72253	5.81457	0.000130841	0.0313923	0	0
chr18:25869507-25869541-	-5.72253	5.81457	0.000130847	0.0313923	0	0
chrX:40343763-40343766-	-5.72253	5.81457	0.000130853	0.0313923	0	0
chr4:166425152-166425153+	-5.36932	5.55897	0.000132223	0.0316719	0	0
chr17:44631-44676+	-5.97594	6.02476	0.000133873	0.0320175	LOC679739	0
chrX:34507448-34507450-	-5.83516	5.90995	0.000135029	0.0321946	0	0
chr6:79623297-79623308+	-6.30149	6.27141	0.000137906	0.0327794	0	0
chr2:192743159-192743185+	-5.4282	5.59551	0.000139261	0.0330509	0	0
chr6:91117064-91117115-	-5.43825	5.60129	0.000141025	0.0333779	LOC100363173	0
chr17:61018341-61018345-	-5.46331	5.61288	0.000145708	0.0343986	D3ZQS5_RAT	0
chr18:64711641-64711711+	-5.38706	5.56868	0.000145829	0.0343986	0	0
chr15:74072041-74072080+	-4.12427	6.24391	0.000148185	0.0349011	0	0
chr6:26173770-26173806+	-3.797	6.00062	0.000149047	0.0350507	Hadha	0
chr14:111750500-111750619-	-6.8746	6.73986	0.000150185	0.0352647	LOC100361559	0
chr3:33834318-33834436-	-2.99821	15.0896	0.000152771	0.0358177	0	0
chr10:96138829-96138832-	-6.35236	6.31606	0.00015327	0.0358331	Ddx5	0
chr12:6475628-6475715+	-3.76001	5.97002	0.0001533	0.0358331	LOC100361707	0
chr2:219824317-219824551-	-1.37448	9.65179	0.000154211	0.0359917	Synpo2	0
chr1:211640931-211640937+	-5.61726	5.74096	0.000154716	0.0360009	0	0
chr15:27346551-27346583-	-5.95834	6.00336	0.000156232	0.0362991	Ndrg2	0
chr5:146450903-146450929-	-5.71523	5.81105	0.000157181	0.0364649	0	0
chr19:16858824-16858842-	-5.64305	5.68431	0.000159049	0.036843	0	0
chr13:31221248-31221251-	-3.58462	6.93115	0.000159591	0.0369132	7SK	7SK,L1_Mur2
chr10:83624087-83624211+	-3.19138	6.18836	0.000160641	0.0371007	Col1a1	0
chr17:17636337-17636343-	-3.78225	6.01248	0.000163389	0.0375641	0	0
chr4:58475669-58475692+	-4.27334	6.37658	0.000163619	0.0375641	0	0
chr2:255645523-255645588+	-3.27097	8.33301	0.000169159	0.0386639	Zranb2	0
chr7:119082603-119082625+	-2.70588	6.24375	0.000171809	0.0392116	0	GA-rich
chr7:1775625-1775685-	-6.80535	6.70375	0.000174266	0.0396733	Myl6b	0
chr2:155903929-155903982-	-2.65765	6.2119	0.000174344	0.0396733	Veph1	0
chr10:53947449-53947515+	-1.90317	9.27789	0.000174933	0.0396906	Myh2	0
chr10:56489738-56489745-	-5.47347	5.62885	0.000177308	0.0401705	Eif4a1	0
chr14:70675235-70675260-	-6.02153	5.99603	0.000181608	0.0409907	Med28	0
chr13:88197304-88197349-	-3.78398	5.99545	0.000181723	0.0409907	0	0
chr2:93536081-93536087+	-6.3365	6.31148	0.00018223	0.0410452	0	0
chr9:46497573-46497597-	-5.77691	5.872	0.000183615	0.0412971	Stat4	0
chr10:73204371-73204419-	-4.97096	7.75671	0.000184077	0.041341	0	0
chr2:250776213-250776378-	-1.82825	7.41155	0.000185185	0.0415294	NEXN_RAT	0
chrM:3973-4516+	-1.97583	11.2786	0.000185794	0.0416057	0	0
chr10:53937044-53937082+	-2.3964	6.32419	0.000188046	0.0420492	Myh2	0
chr2:120393191-120393242-	-3.086	6.10846	0.000190735	0.0425889	D4A8K1_RAT	0
chr3:145718855-145718916+	-3.1976	7.35644	0.000194163	0.0432919	Dynlrb1	0
chr9:11148931-11148940+	-2.90371	6.69372	0.000196445	0.0437185	7SK,Spats1	7SK
chr4:66092499-66092519+	-4.15219	6.26723	0.000196641	0.0437185	0	0
chr6:24878418-24878482-	-5.91359	5.92791	0.000204434	0.0453857	0	0
chr8:58508587-58508632+	-5.50108	5.66301	0.000204952	0.0454356	Psma4	0
chr4:120838200-120838257-	-2.87709	8.81668	0.000207834	0.0459741	Snrnp27	0
chr5:58133639-58133699-	-5.61159	5.72212	0.000207975	0.0459741	Smu1	0
chr8:19920116-19920171-	-4.77588	6.80544	0.000209619	0.0462714	Eif3g	0
chr19:30893864-30893916-	-6.06761	6.10521	0.00021177	0.0466795	D3ZG07_RAT	0
chr20:29737679-29737730-	-3.24926	6.23107	0.00021649	0.0476412	Vps26a	0
chr10:53905543-53905773+	-1.14046	8.65177	0.000216748	0.0476412	Myh2	0
chr2:52452057-52452061+	-5.54765	5.67994	0.000218571	0.0479738	0	0
chr9:44281563-44281734+	-3.36205	8.46376	0.000221113	0.0484469	Col3a1	0
chr1:185974565-185974569-	-2.24391	7.34229	0.000221353	0.0484469	Aldoa	0
chr10:37795704-37795732+	-5.84836	5.85626	0.000222416	0.0485609	0	(CCG)n
chr10:53950134-53950279+	-1.07508	9.99587	0.000224442	0.0489154	Myh2	0
chr16:24948442-24948463+	-5.61115	5.70073	0.000226169	0.0492224	0	0
chr2:39382782-39382869-	-5.59071	5.73544	0.000227116	0.0493591	Ndufaf2	0
chr18:29443838-29443857-	-3.64926	5.89455	0.000228138	0.0495117	Ndufa2	0
chr3:108822462-108822469+	-4.3668	6.50379	0.000231055	0.0500746	Eif3j	0
chr20:2985975-2985993+	-5.39108	5.58396	0.000234066	0.0506561	Mrps18b	0
chr20:5400247-5400364-	-3.05327	7.45289	0.000235031	0.050794	0	0
chr6:75649796-75649849+	-3.19464	6.1952	0.000236204	0.0509763	Psma6	0
chr1:135239213-135239227+	-5.494	5.66111	0.000236568	0.0509836	0	0
chr12:1514591-1514642+	-6.22903	6.23163	0.000239133	0.0514648	Timm44	0
chr10:40831496-40831518-	-5.29952	5.51724	0.000241539	0.0518385	0	0
chr3:52022431-52022461-	-5.3098	5.52317	0.000244281	0.0522148	0	0
chr5:107100376-107100403-	-5.3098	5.52317	0.000244287	0.0522148	0	0
chr10:103409050-103409051-	-5.81268	5.90304	0.000244305	0.0522148	0	0
chr1:203927064-203927102-	-3.76622	7.34136	0.000245038	0.0522992	0	0
chr16:81139757-81139785+	-5.3625	5.55514	0.000246589	0.0525578	0	0
chr17:29961298-29961325-	-5.2928	5.51338	0.000247483	0.0526758	no_symbol	0
chr19:469139-469170+	-5.40612	5.57253	0.000255789	0.05422	Dync1li2	0
chr18:24684888-24684908+	-5.70349	5.76505	0.000256384	0.0542717	0	0
chr1:30165155-30165228-	-6.34512	6.32868	0.000259344	0.0548233	D4ACF5_RAT	0
chr3:59408957-59409144-	-1.09789	8.71771	0.000261815	0.0552701	F1M3Y7_RAT	0
chr7:1376542-1376564+	-5.23808	5.48002	0.000264432	0.0557465	Atp5b	0
chr19:23124757-23124816+	-2.98306	6.04341	0.000272998	0.057474	Vps35	0
chr3:54767271-54767431+	-4.06683	6.22207	0.000277702	0.058385	Zak	0
chr3:95327915-95327934+	-2.96619	6.02938	0.000279151	0.0586099	0	0
chr20:5369696-5369710-	-6.19655	6.21078	0.000280444	0.0588016	RGD1306917	0
chr18:2001128-2001173+	-6.20992	6.22829	0.000282574	0.059168	Snrpd1	0
chr1:33798782-33798816-	-5.58322	5.73362	0.000283029	0.0591832	LOC679731	0
chr6:108349154-108349192+	-3.91116	6.12049	0.000285714	0.0596641	Ptgr2	0
chr4:180728021-180728022-	-3.25372	6.99039	0.000287232	0.0599003	7SK,St8sia1	7SK
chr6:52852083-52852093-	-5.36333	5.55695	0.000289207	0.060231	Hdac9	HY1
chr5:106168469-106168514-	-4.23953	6.372	0.000292568	0.060849	Rps6,Slc24a2	0
chr13:82971830-82971889+	-5.93284	5.99511	0.000299404	0.0621873	Tmco1	0
chr3:155807568-155807601-	-2.69265	6.54059	0.000301042	0.0624437	Tnnc2	0
chrX:122217457-122217518+	-4.22248	6.36426	0.000301572	0.0624698	0	0
chr2:46948347-46948389+	-3.46744	6.40706	0.000316657	0.0655069	Mocs2	0
chr9:57081994-57082070-	-3.62819	5.87834	0.000317595	0.0655992	Clk1	0
chr16:36133811-36133884-	-3.59049	5.85863	0.000317951	0.0655992	0	0
chr8:80266118-80266153+	-5.42496	5.59733	0.000321604	0.0662645	0	0
chr5:101410042-101410072-	-3.00506	6.05399	0.000327407	0.0673705	0	0
chr9:36839344-36839367+	-2.52474	7.18593	0.000328836	0.0675747	Mrpl30	0
chr11:36511290-36511509+	-3.12666	9.67735	0.000331619	0.0680562	Sh3bgr	0
chr1:211393148-211393173+	-3.8174	6.02113	0.000337004	0.0690697	SNORD22	0
chr10:82399142-82399143+	-5.33494	5.54548	0.000347582	0.071052	LOC100359496	0
chr19:30093707-30093743+	-5.33494	5.54548	0.000347594	0.071052	Abce1	0
chr6:95414933-95414936-	-4.09941	6.98896	0.000350446	0.0715404	7SK	7SK
chr18:30200601-30200721+	-1.69018	7.16082	0.000351062	0.0715717	0	0
chr13:46874218-46874261-	-5.49976	5.66484	0.000354443	0.0721659	F1M9L8_RAT	0
chr8:77252516-77252579+	-5.6248	5.7683	0.000380961	0.0772601	Nedd4	0
chr2:189781153-189781196-	-5.39553	5.58594	0.000387907	0.0785659	Psmb4	0
chr10:13089605-13089625-	-5.42246	5.61939	0.00039226	0.0793437	0	0
chr16:37462115-37462118+	-3.90709	6.10705	0.000393499	0.0794904	0	0
chr1:202780053-202780063+	-5.50529	5.64794	0.00039453	0.079494	0	0
chr3:75210050-75210061+	-5.50529	5.64794	0.000394544	0.079494	Mtch2	0
chr4:76662480-76662550-	-5.27088	5.5054	0.000398548	0.0800951	0	0
chr5:58342589-58342612+	-5.27088	5.5054	0.000398563	0.0800951	Chmp5	0
chr19:54082947-54083246-	-0.781934	9.08785	0.000407458	0.0817764	Acta1	0
chr3:59594117-59594212-	-5.31489	5.53965	0.000414598	0.082783	D4A4B0_RAT	0
chr4:184223482-184223526+	-5.31489	5.53965	0.000414613	0.082783	D4AA11_RAT	0
chr3:75263387-75263449-	-2.61705	7.1089	0.000417385	0.083229	Ndufs3	0
chr4:121166112-121166124+	-5.59255	5.7373	0.000419584	0.0834554	0	0
chr9:70771152-70771157-	-5.59255	5.7373	0.000419599	0.0834554	Fn1	0
chr19:49589486-49589576+	-3.83063	6.02939	0.000421698	0.0837652	Hsbp1	0
chr18:1256692-1256730+	-3.11543	6.13127	0.000422367	0.0837906	0	0
chr2:122979763-122979840-	-5.65139	5.7026	0.000423544	0.0839164	Anxa5	0
chr13:93969245-93969271+	-5.44908	5.62691	0.000424532	0.0840046	Fam36a	0
chr8:109924899-109924902-	-3.39533	6.82481	0.000429994	0.0849768	0	7SK
chr8:77877438-77877511+	-2.6445	6.96322	0.000430749	0.0850174	Rsl24d1	0
chr7:32720218-32720279+	-4.22803	6.3949	0.000432175	0.0851901	Ube2n	0
chr2:250793584-250793621-	-3.80931	9.72178	0.000438365	0.0863005	0	0
chr10:43631990-43632041-	-3.8605	6.09092	0.000440303	0.0865719	0	0
chr10:43798985-43799017+	-4.73125	6.77639	0.000440961	0.0865754	Mrpl22	0
chr15:33820412-33820476-	-1.93085	6.62189	0.000442725	0.0867176	Nedd8	0
chr12:9735124-9735153+	-1.82501	6.93873	0.000443864	0.086813	Atp5j2	0
chr1:249602436-249602469-	-3.76135	8.04498	0.000446995	0.0871128	Ndufb8	0
chr2:204439314-204439338-	-5.20854	5.46414	0.000451703	0.0879195	Stxbp3	0
chr9:39961232-39961307+	-5.70407	5.83479	0.000463893	0.0901789	Tmem182	0
chr10:96881331-96881421+	-4.24521	6.37899	0.000469423	0.0911393	Psmd12	0
chr3:33809536-33809621-	-3.71873	5.94716	0.000477926	0.092674	F1M1J1_RAT	0
chr2:219729154-219729241-	-3.72275	5.96265	0.000479657	0.0928931	Myoz2	0
chr10:635512-635572+	-5.21539	5.46802	0.000481571	0.0931473	RGD1305823	0
chrM:5062-5063-	-3.56838	5.84402	0.000491965	0.0949204	0	0
chr5:152615892-152615933-	-2.49214	7.67003	0.000494117	0.0952169	Dnajc8	0
chr3:33703891-33703958-	-5.19552	5.45816	0.00049964	0.0960444	F1M1J1_RAT	0
chrX:159900384-159900387-	-5.19551	5.45816	0.000499652	0.0960444	Hcfc1,L1cam	0
chr8:47921179-47921213-	-5.29276	5.51544	0.000502052	0.0963858	0	0
chr12:27702794-27702843-	-4.67569	6.73285	0.00051054	0.0978405	0	0
chr1:154635866-154635893+	-5.46985	5.65738	0.000512122	0.0978405	Ndufc2	0
chr5:73007309-73007310-	-5.46985	5.65738	0.00051214	0.0978405	0	0
chr8:38016834-38016907-	-5.46985	5.65738	0.000512158	0.0978405	Stt3a	0

## Sheet: LNA > DNA
Row.names	logFC	logCPM	PValue	FDR	symbol	rmsk
chr2:250776213-250776378-	2.89484	9.05679	6.13316e-13	7.25266e-09	NEXN_RAT	0
chr2:190030966-190031104+	4.07571	9.92519	5.69354e-11	4.03968e-07	Tmod4	0
chr9:104559410-104559763+	4.16501	12.2541	1.9886e-08	8.81843e-05	0	(TAGA)n,(TGGA)n
chr3:59466638-59466699-	3.91746	7.52659	1.05113e-05	0.0225999	D4A4B0_RAT	0
chrX:121491233-121491286-	3.03282	8.22002	1.34314e-05	0.027417	Sytl4	0
chr8:55427671-55427796+	2.87204	8.80073	4.77693e-05	0.0664574	D4A5L5_RAT	0

## Sheet: DNA > LNA
Row.names	logFC	logCPM	PValue	FDR	symbol	rmsk
chrM:14633-14920-	-4.21153	14.1605	8.04346e-19	5.707e-14	0	0
chrX:55116879-55116880+	-4.17525	8.83004	5.99748e-16	2.12767e-11	LOC100364794	(TTTG)n
chr9:44301272-44301296+	-4.87207	9.88223	2.31576e-15	5.47692e-11	Col3a1	0
chrM:3204-3328-	-8.44669	14.4868	2.68709e-13	4.76636e-09	0	0
chr4:152578863-152578892-	-4.1625	12.1882	5.54162e-13	7.25266e-09	0	SSU-rRNA_Hsa
chr10:53888580-53888686+	-2.73553	9.09648	1.53984e-12	1.56079e-08	Myh2	0
chr11:68375411-68375528-	-4.31226	9.18412	7.53964e-12	6.68691e-08	0	7SLRNA
chr10:53950753-53951039+	-1.19426	11.0442	3.91123e-11	3.08344e-07	Myh2	0
chr1:94960447-94960515-	-7.97858	8.68032	5.86453e-10	3.48638e-06	0	0
chr10:53888783-53888928+	-3.11995	9.14439	5.89646e-10	3.48638e-06	Myh2	0
chr3:70682541-70682599+	-6.19973	8.84903	1.03457e-09	5.64655e-06	0	7SLRNA
chrX:54985894-54985915+	-8.15524	8.89747	8.51701e-09	4.31642e-05	0	7SLRNA
chr8:62243583-62243658+	-5.41274	8.87696	1.49106e-08	7.05289e-05	0	7SLRNA
chrM:279-852+	-0.776422	15.643	2.24005e-08	8.8478e-05	0	0
chr1:94958632-94958883-	-4.74468	10.2148	2.24462e-08	8.8478e-05	0	0
chr13:88200583-88200620-	-5.49494	8.22108	2.44594e-08	9.1339e-05	0	0
chr12:22851453-22851493-	-4.30648	8.97189	8.08485e-08	0.000286818	0	7SLRNA
chr1:94955776-94955964-	-5.97632	8.59793	1.41737e-07	0.000478881	0	0
chr10:53947623-53947992+	-1.65507	11.8027	1.6285e-07	0.000525208	Myh2	0
chr7:116125909-116126021-	-3.10926	8.18671	8.42656e-07	0.00259948	Pvalb	0
chr7:68333299-68333423-	-4.93248	8.92856	1.58516e-06	0.00468627	0	7SLRNA
chr5:5309920-5309978-	-5.96343	8.67052	1.77506e-06	0.00503777	0	7SLRNA
chrM:2903-3034-	-4.93235	9.22298	2.00375e-06	0.00546808	0	0
chr3:59546577-59546608+	-3.97007	7.67314	2.63843e-06	0.00693341	F1LY53_RAT	0
chr6:91117279-91117393+	-5.59743	9.04387	3.01035e-06	0.00762823	0	7SLRNA
chr1:85600508-85600631-	-8.13356	8.86038	3.58107e-06	0.00876152	0	0
chr14:33909535-33909572+	-7.71614	8.47352	8.52179e-06	0.0201546	0	(GGGTG)n
chrX:122826460-122826493-	-6.44945	7.4228	9.69132e-06	0.0218416	0	0
chr1:94957718-94957832-	-5.1765	9.88892	9.85075e-06	0.0218416	0	0
chr1:94960545-94960582-	-7.22198	8.02434	1.35246e-05	0.027417	0	0
chr14:98260540-98260573-	-3.40872	9.40325	1.51723e-05	0.0299028	0	0
chr9:70763164-70763183-	-4.72979	7.63394	1.89241e-05	0.0362893	Fn1	0
chr3:49483231-49483266-	-6.36582	7.40333	2.12078e-05	0.0395984	0	0
chr5:60003096-60003313-	-2.11105	8.78098	2.23683e-05	0.0406942	Tpm2	0
chr9:65737366-65737399-	-6.20102	7.24791	2.62193e-05	0.045704	Myl1	0
chr10:53947532-53947544-	-4.86416	7.74022	2.69108e-05	0.045704	0	0
chr10:53953485-53953574+	-2.50128	8.84733	2.74106e-05	0.045704	Myh2	0
chr1:232487460-232487467+	-6.88045	7.82749	2.76986e-05	0.045704	RNaseP_nuc,Slc1a1	0
chr10:53882848-53883194+	-1.9657	10.6005	2.91206e-05	0.0469583	Myh2	0
chr2:77482169-77482291+	-4.78564	8.81818	3.65015e-05	0.0566589	Znf622	7SLRNA
chrX:122978226-122978331+	-6.30172	7.31842	3.67334e-05	0.0566589	0	(CAGA)n
chr3:59554478-59554491+	-7.24637	7.99197	3.98479e-05	0.0601551	F1LY53_RAT	0
chr14:33909485-33909502+	-4.28495	10.2389	4.47322e-05	0.0650246	0	(GGGTG)n
chr1:78769773-78769863+	-5.0937	7.92554	4.49065e-05	0.0650246	Ckm	0
chr1:159625272-159625273-	-3.19703	8.84876	4.59695e-05	0.0652326	Nup98	0
chr10:56553539-56553634+	-8.15789	8.83636	6.22785e-05	0.0849766	0	0
